# Supplementary material for: Biophysical impacts of earth greening can substantially mitigate regional land surface temperature warming
Source: Nat Commun. 2023 Jan 9;14:121. doi: 10.1038/s41467-023-35799-4 (PMC9829907; doi:10.1038/s41467-023-35799-4)
Supplement: Supplementary file 3 — Source data [file 41467_2023_35799_MOESM3_ESM.zip]

Archive with 24 entries (17 files):
- Source Data/fig1/
- Source Data/fig1/fig1.nc
- Source Data/fig1/fig1.xlsx
- Source Data/fig2/
- Source Data/fig2/fig2.nc
- Source Data/fig2/fig2.xlsx
- Source Data/fig3/
- Source Data/fig3/fig3.xlsx
- Source Data/fig4/
- Source Data/fig4/fig4.xlsx
- Source Data/fig5/
- Source Data/fig5/fig5.nc
- Source Data/fig5/fig5.xlsx
- Source Data/fig6/
- Source Data/fig6/fig6.nc
- Source Data/fig6/fig6.xlsx
- Source Data/Supplementary/
- Source Data/Supplementary/S_fig10.nc
- Source Data/Supplementary/S_fig13_14.nc
- Source Data/Supplementary/S_fig15.nc
- Source Data/Supplementary/S_fig3.nc
- Source Data/Supplementary/S_fig8.nc
- Source Data/Supplementary/S_fig9.nc
- Source Data/Supplementary/S_figure.xlsx
