# Supplementary material for: Biophysical impacts of earth greening can substantially mitigate regional land surface temperature warming
Source: Nat Commun. 2023 Jan 9;14:121. doi: 10.1038/s41467-023-35799-4 (PMC9829907; doi:10.1038/s41467-023-35799-4)
Supplement: Supplementary file 3 — Source data [file 41467_2023_35799_MOESM3_ESM.zip › Source Data/fig1/fig1.xlsx]

## Sheet: Figure 1b
Figure 1b
		X axis	Precipitation	mm/year
		50	100	150	200	250	300	350	400	450	500	550	600	650	700	750	800	850	900	950	1000	1050	1100	1150	1200	1250	1300	1350	1400	1450	1500	1550	1600	1650	1700	1750	1800	1850	1900	1950	2000	2050	2100	2150	2200	2250	2300	2350	2400
Y axis	305	nan	nan	nan	nan	nan	nan	nan	nan	nan	nan	nan	nan	nan	nan	nan	nan	nan	nan	nan	nan	nan	nan	nan	nan	nan	nan	nan	nan	nan	nan	nan	nan	nan	nan	nan	nan	nan	nan	nan	nan	nan	nan	nan	nan	nan	nan	nan	nan
Temperature	304	nan	nan	nan	nan	nan	nan	nan	nan	nan	nan	nan	nan	nan	nan	nan	nan	nan	nan	nan	nan	nan	nan	nan	nan	nan	nan	nan	nan	nan	nan	nan	nan	nan	nan	nan	nan	nan	nan	nan	nan	nan	nan	nan	nan	nan	nan	nan	nan
K	303	nan	nan	nan	-3.69855	-6.88456	-5.27585	-3.44865	-6.61304	nan	nan	nan	nan	nan	nan	nan	nan	nan	nan	nan	nan	nan	nan	nan	nan	nan	nan	nan	nan	nan	nan	nan	nan	nan	nan	nan	nan	nan	nan	nan	nan	nan	nan	nan	nan	nan	nan	nan	nan
	302	-1.29479	-2.53987	-4.39084	-7.26203	-5.29855	-3.9842	-3.33782	-2.09083	-0.910915	-3.80033	-1.20587	nan	nan	nan	nan	nan	nan	nan	nan	nan	nan	nan	nan	nan	nan	nan	nan	nan	nan	nan	nan	nan	nan	nan	nan	nan	nan	nan	nan	nan	nan	nan	nan	nan	nan	nan	nan	nan
	301	-1.69165	-5.43991	nan	-4.90376	-3.77046	-2.32137	-0.839741	-1.25983	-1.12917	-1.38939	-1.2848	-0.978157	-1.06063	-0.779406	-1.42185	-1.23989	nan	-1.83336	nan	nan	-1.81761	nan	nan	nan	nan	nan	nan	nan	nan	nan	nan	nan	nan	nan	nan	nan	nan	nan	nan	nan	nan	nan	nan	nan	nan	nan	nan	nan
	300	-5.90046	nan	-1.77227	-5.00771	-2.40344	-4.09831	-1.97792	-0.847868	-1.36451	-1.14206	-0.780624	-0.52532	-0.732109	-0.70589	-0.734327	-1.34938	-1.48663	-1.53411	-1.55259	-1.7648	-1.50237	-1.89361	-2.29991	-1.59604	nan	-1.59056	nan	-0.613273	-1.2568	-0.844761	nan	nan	nan	nan	nan	nan	nan	nan	nan	nan	nan	nan	nan	nan	nan	nan	nan	nan
	299	-2.82194	nan	nan	nan	nan	-2.14193	-2.36417	-1.6054	-1.04393	-0.742678	-0.147168	-0.382142	-1.13156	-1.24058	-1.58475	-1.3965	-1.37266	-1.6668	-1.40562	-1.63347	-1.56612	-1.44997	-1.15033	-0.918551	-1.05907	-0.686007	nan	-0.760067	-0.905824	-0.916652	nan	-0.873265	nan	-0.73236	-0.782504	-0.686631	nan	nan	nan	nan	-0.433912	nan	nan	nan	-0.799193	nan	-0.341773	nan
	298	-7.22201	-2.35752	-1.47741	-1.6877	-0.499035	-3.81644	-2.13589	-2.75907	-1.8774	-2.08635	-1.16198	-1.28003	-0.203126	-1.04826	-1.77968	-1.56424	-1.66346	-1.17913	-1.61555	-1.82924	-1.72144	-1.33318	-1.35527	-0.914932	-1.1534	-0.766705	-1.00934	-1.02609	-1.45826	-0.797655	-0.925772	-0.590882	-0.895618	-0.732014	-0.746108	-0.712541	-0.603498	-0.807727	-0.728432	-0.484237	-0.461939	-0.372053	-0.49492	-0.368186	-0.538722	-0.472873	-0.479861	-0.751787
	297	nan	-2.23089	-2.264	-2.63166	-1.63056	-2.37028	-0.483615	-2.21624	-2.64015	-2.70202	-2.12804	-2.22315	-1.50334	-1.94213	-1.63411	-1.89163	-2.11426	-1.85957	-1.559	-1.57474	-1.37979	-1.5052	-1.25503	-1.21654	-1.2014	-1.10104	-0.893733	-0.889077	-0.874386	-1.00161	-1.00456	-0.83727	-1.0582	-0.974747	-0.913155	-0.770053	-0.752333	-0.507424	-0.384357	-0.313732	-0.603249	-0.486786	-0.442347	-0.511517	-0.472218	-0.351247	-0.445713	-0.509026
	296	-2.84238	nan	-3.10362	-2.76687	-2.05853	-2.70213	-2.5638	-2.21268	-2.9912	-2.5384	-2.01382	-2.97665	-2.79758	-3.23825	-3.4729	-2.94468	-2.09908	-2.21942	-2.11423	-2.44443	-2.28349	-1.88157	-1.89676	-1.39186	-1.27103	-1.33676	-1.24979	-0.835249	-0.676002	-0.78106	-0.83561	-0.808596	-1.04222	-0.607013	-0.538794	-0.687811	-0.668652	-0.453416	-0.327063	-0.426689	-0.373594	-0.371183	-0.440037	-0.426061	-0.325378	-0.330562	-0.474043	-0.286646
	295	-0.909592	-2.96084	-2.31805	-2.20924	-2.89289	-5.26769	-3.3855	-2.33199	-2.56606	-2.66319	-2.37609	-2.6375	-3.26596	-4.01281	-3.42179	-2.92098	-2.12115	-2.13904	-1.63028	-1.72433	-1.45787	-1.85229	-1.59392	-1.39111	-1.47497	-1.08473	-1.07658	-1.08593	-1.1378	-0.904588	-0.843253	-0.748959	-0.90226	-0.734143	-0.741611	-0.548032	-0.477084	-0.427923	-0.165742	-0.393381	-0.330241	-0.309152	-0.283789	-0.594947	-0.317977	-0.281165	-0.223193	-0.165224
	294	-2.1467	-0.435621	-3.21871	-3.06856	-2.75432	-2.20295	-2.77529	-2.56104	-1.76423	-2.33886	-2.95673	-3.25569	-4.08835	-3.09649	-2.40044	-2.30359	-2.33152	-2.20819	-1.54543	-1.74919	-1.00333	-1.11483	-0.886428	-1.24099	-1.3075	-1.03911	-0.794161	-0.846154	-0.675925	-0.982291	-0.639635	-0.579032	-0.560743	-0.471581	-0.510063	-0.632082	-0.66465	-0.359835	-0.227951	-0.301633	-0.428302	-0.199918	-0.241675	-0.267827	-0.228224	-0.257161	-0.266567	-0.14606
	293	nan	-2.56172	-3.49251	-4.50132	-1.93897	-1.60766	-0.950533	-2.34575	-2.79387	-2.32487	-2.90484	-2.37609	-2.82769	-1.68918	-1.59117	-1.48156	-2.29092	-1.43522	-1.21944	-1.28313	-1.26111	-1.17642	-1.049	-0.693021	-0.813795	-0.690691	-0.818701	-0.573662	-0.668783	-0.632706	-0.722765	-0.407247	-0.404395	-0.409781	-0.334143	-0.28333	-0.295751	-0.279969	-0.215954	-0.189933	-0.402033	-0.305034	-0.267764	-0.169297	-0.327855	-0.301817	-0.224632	-0.237541
	292	nan	-3.7726	-4.32173	-6.51004	-2.46886	-2.55421	-1.93164	-3.01635	-2.91937	-1.70726	-2.35628	-2.25297	-1.3376	-1.66399	-1.3672	-1.48693	-1.29366	-1.14985	-1.41753	-1.24193	-1.16402	-1.10452	-1.02344	-0.82637	-0.9061	-0.778983	-0.802765	-0.791442	-0.595224	-0.542877	-0.609169	-0.422736	-0.22604	-0.318401	-0.365716	-0.431473	-0.107796	-0.156055	-0.10741	-0.116172	-0.155726	-0.47404	-0.297277	-0.290234	-0.1924	0.084035	-0.40569	-0.366262
	291	nan	-2.31099	-3.86422	-3.65025	-2.08222	-2.38773	-1.84105	-3.13877	-2.26189	-2.0735	-1.84786	-1.75502	-1.83591	-1.35468	-1.48679	-1.73509	-1.33101	-1.16234	-1.1145	-1.22912	-0.729089	-1.2175	-0.858372	-1.04228	-0.758406	-0.827838	-0.777473	-0.838602	-0.714463	-0.722072	-0.462078	-0.361245	-0.178358	-0.377243	-0.255123	-0.341658	-0.637823	-0.641624	0.241158	-0.103196	0.0598606	-0.276637	-0.152328	-0.443889	0.578656	nan	0.380973	-0.117491
	290	nan	-2.72652	-4.56179	-2.03003	-1.72234	-3.05849	-1.87814	-3.2195	-3.39055	-2.65976	-2.43392	-2.32998	-1.61305	-1.72089	-1.863	-1.61162	-1.16409	-1.09493	-0.941242	-1.14996	-0.808806	-0.888542	-0.818418	-0.696851	-0.877005	-0.791238	-0.61601	-0.654256	-0.721122	-0.657634	-0.548663	-0.326772	-0.457748	-0.313622	-0.437902	-0.30443	0.127671	-0.436345	-0.296314	nan	nan	0.122321	-2.74479e-05	-0.0993422	nan	0.183389	-0.186611	-0.240775
	289	-2.27554	nan	-3.12013	-0.979307	-1.70553	-3.52094	-0.755425	-2.73891	-2.29194	-2.22332	-2.15946	-2.06496	-1.74494	-1.79254	-2.06254	-1.6093	-1.38552	-1.35983	-1.53937	-0.919011	-1.35306	-1.46729	-0.979777	-1.15835	-1.1206	-0.656006	-0.927084	-0.659781	-0.679994	-0.552129	-0.526558	-0.45857	-0.498999	-0.194539	-0.426232	-0.201405	-0.667437	nan	-0.0861017	0.0967643	-0.109829	0.427808	-0.137205	-0.564639	-0.418646	0.101095	-0.0246485	nan
	288	-2.24606	-1.66851	-2.9073	-0.272529	-1.02329	-3.34885	-2.27964	-2.65893	-1.96789	-2.45559	-2.63593	-2.41884	-2.74112	-1.62943	-1.67135	-1.59559	-1.90752	-1.56475	-1.72911	-1.24778	-1.64288	-1.43358	-0.907742	-0.749555	-1.14939	-0.784963	-0.782895	-0.920414	-0.67263	-0.693659	-0.357635	-0.293403	-0.481467	0.0320971	-0.562089	1.65035	-0.462645	nan	-0.0404948	nan	nan	-0.47436	nan	-0.57415	0.230703	nan	nan	0.344069
	287	nan	-3.21303	-2.51988	-0.661082	-1.00684	-2.82431	-2.96169	-2.67992	-1.98046	-2.04647	-2.33005	-2.58167	-2.12475	-1.99049	-1.77164	-1.55469	-1.62764	-1.48615	-1.45516	-0.931491	-1.29761	-0.971516	-0.854721	-0.719186	-0.981948	-0.735233	-0.972498	-0.57378	-0.329688	-0.59252	-0.315361	-0.471749	-0.411028	-0.561997	-0.586805	nan	-0.300054	-0.583777	0.273928	-0.0982589	0.0295789	-0.323398	nan	0.333391	-0.477698	nan	nan	0.127673
	286	-2.295	-2.76454	-1.18031	-1.3847	-1.23416	-1.31791	-2.45452	-2.68003	-2.44126	-3.0941	-2.68875	-2.00043	-1.83539	-1.70857	-1.68157	-1.85787	-1.85254	-1.07999	-1.42501	-1.21504	-1.10963	-1.29571	-1.04989	-0.79806	-0.956908	-0.772114	-0.985111	-0.420561	-0.545929	-0.583849	-0.284607	-0.132412	-0.309198	-0.426083	-0.385839	-0.368973	-0.00546115	-0.385315	-0.256542	-0.385413	-0.919481	0.0569051	nan	nan	nan	nan	nan	0.426883
	285	nan	-1.64844	-1.78654	-1.37615	-2.17871	-1.9733	-2.58756	-2.28819	-2.31876	-1.92613	-2.15522	-1.7632	-1.57762	-1.69113	-1.47645	-1.8303	-1.30251	-1.4591	-1.29168	-1.08814	-1.07293	-1.09304	-0.984468	-1.07349	-0.769083	-0.984172	-0.524657	-0.481295	-0.381475	-0.492154	-0.0333944	-0.571582	-0.663681	-0.366463	-0.360668	-0.381832	-0.568084	-0.32198	-0.303022	-0.269922	-0.41172	nan	-0.252633	nan	-0.2577	nan	nan	nan
	284	nan	-1.24343	-2.24859	-1.1718	-1.92245	-1.80054	-2.56343	-2.24418	-2.07986	-2.37857	-2.15057	-2.4898	-1.67652	-2.06677	-2.06035	-1.38166	-1.3496	-1.23464	-1.31019	-0.432188	-1.48042	-1.52337	-1.04024	-0.814145	-0.746319	-0.986061	-0.70263	0.102005	-0.715994	-0.322225	-0.156929	-0.604312	-0.0731467	-0.403473	-0.468908	-0.254573	-0.141604	-0.176646	-0.257606	nan	-1.00287	nan	-1.44361	0.191525	nan	nan	0.0176379	nan
	283	nan	nan	-0.356244	-1.07139	-2.12359	-1.54703	-1.29893	-2.69255	-1.83229	-2.24448	-2.31783	-1.82522	-2.12298	-1.69261	-1.36924	-1.41942	-1.94085	-0.960925	-1.30744	-1.56864	-1.01044	-0.876551	-0.571989	-0.724178	-0.480373	-0.569802	-1.00108	-0.570568	-0.352403	-0.586689	-0.659063	-0.300791	-0.506647	-0.509066	-0.333069	-0.364954	-0.327064	-0.302527	-0.16626	nan	nan	nan	nan	-0.745367	nan	nan	-0.0550567	nan
	282	-1.00091	nan	0.11432	-1.50381	-1.8831	-2.67818	-1.35091	-1.82679	-2.01354	-2.78946	-2.50161	-1.91471	-1.53669	-1.71877	-1.90104	-1.08095	-1.04845	-0.891174	-1.36101	-1.11209	-1.22017	-0.945926	-1.29341	-0.702134	-0.604961	-1.00204	-0.65402	-0.749891	-0.627874	-0.621748	-0.441748	-0.424008	-0.554228	-0.484841	-0.221774	-0.282943	-0.393638	-0.279241	-0.0772979	nan	nan	nan	nan	nan	nan	-0.134691	nan	nan
	281	nan	nan	-1.95915	-2.37897	-1.46931	-2.44464	-1.94612	-2.1194	-1.80008	-2.08893	-1.92122	-1.62403	-1.8114	-1.55344	-1.68788	-0.603927	-1.3177	-0.93846	-0.711094	-1.19673	-0.55674	-1.30571	-1.4121	nan	-0.864148	-1.13791	-0.343228	-0.593721	-0.894727	-0.64246	-0.565537	-0.457642	-0.614742	-0.458177	-0.240791	0.166834	-0.318969	nan	-0.08144	nan	-0.330784	nan	nan	0.14574	nan	nan	-0.354808	nan
	280	-1.06501	nan	-4.2956	-0.21712	-1.19246	-1.35091	-1.61676	-2.32943	-2.07115	-1.99601	-1.98646	-1.81401	-1.55739	-1.19433	-1.32657	-1.02039	nan	-1.10437	-1.30879	nan	-0.890213	-0.45641	-0.768984	-1.11674	-1.04606	-0.835393	-0.983498	-0.627589	-0.559288	-0.696653	-0.582461	-0.516518	-0.516098	-0.335151	0.152049	-0.0379418	-0.000185629	-0.25788	-0.00974873	nan	nan	nan	nan	nan	nan	nan	nan	nan
	279	-1.00602	-2.37436	-0.498384	-1.31537	-1.33363	-0.937768	-2.11532	-2.02198	-2.01886	-1.86644	-1.05991	-1.09353	-1.52348	-1.38926	-1.51971	-0.954944	-1.11662	-0.721129	-0.941179	-1.1612	-0.816634	-0.765064	-0.594695	-1.02125	-0.694547	-0.708384	-0.812533	-0.856978	-0.56663	-0.619689	-0.597561	-0.544339	-0.270147	-0.411212	-0.363673	-0.273242	0.0767845	-0.305349	nan	nan	nan	nan	nan	nan	nan	nan	nan	nan
	278	nan	nan	-2.0612	-1.67036	-2.22481	-1.86573	-1.45933	-2.30019	-2.28332	-1.71676	-1.85291	-1.72843	-0.831497	-1.23842	-1.08048	-0.232455	-0.501309	nan	-0.684503	nan	-0.997646	-0.65171	-0.810466	-0.976202	-0.647472	-0.538369	-0.520654	-0.529919	-0.633359	-0.505967	-0.742881	-0.605909	-0.434081	0.0751718	-0.333274	-0.131119	-0.247951	nan	nan	nan	nan	nan	nan	nan	nan	nan	nan	nan
	277	nan	-2.3008	-2.92362	-1.82043	-1.61286	-2.15172	-1.6541	-2.36013	-1.38586	-1.59113	-1.42095	-1.48496	-1.57164	-1.04812	-0.983354	-1.19656	-0.542836	nan	-0.51509	-0.0856432	-0.660054	-0.596306	-0.736237	-0.678459	-0.942838	-0.717546	-0.613361	-0.704861	-0.606513	-0.617525	-0.563308	-0.47716	-0.711653	nan	-0.21933	-0.0269352	0.11885	-0.0329894	nan	nan	nan	nan	nan	nan	nan	nan	nan	nan
	276	nan	nan	-2.16255	-2.21834	-1.54497	-1.57814	-1.65895	-1.41577	-1.56197	-1.69454	-1.23834	-1.50704	-1.17482	-1.09378	-1.01148	-0.819361	-0.750351	-0.769845	-0.882582	-0.630926	-0.610785	-0.533875	-0.398774	-0.871802	-0.538671	-0.585491	-0.607634	-0.569283	-0.502231	-0.447896	-0.0981571	nan	nan	-0.278534	0.0950403	nan	nan	nan	nan	nan	nan	nan	nan	nan	nan	-0.266249	nan	nan
	275	nan	nan	-3.94164	-1.74734	-1.07288	-1.06867	-1.69063	-1.86249	-1.44305	-2.02927	-1.61525	-1.58007	-1.46336	-1.67754	-1.31992	-1.03044	-1.15445	-0.437521	-0.505892	-0.48577	-0.583143	-0.67182	-0.614808	-0.784234	-0.988726	-0.659032	-0.269209	-0.689088	-0.65983	-0.249987	-0.764458	nan	-0.103501	nan	0.136704	-0.366956	nan	nan	-0.713384	nan	nan	nan	nan	-0.114134	nan	nan	nan	nan
	274	nan	nan	-2.20927	-2.05674	-1.01524	-1.70526	-1.58969	-1.78772	-1.11187	-1.99183	-1.53136	-1.37702	-1.85924	-1.61998	-1.08652	-1.16415	-0.891126	-0.748602	-0.64202	-0.737759	-0.718559	-0.34724	-0.544621	-0.733551	-0.650216	-0.68158	-0.217248	-0.885355	-0.497405	-0.727429	nan	-0.29175	-0.286232	-0.751107	nan	nan	nan	-0.25501	nan	nan	nan	nan	nan	nan	-0.622975	nan	nan	nan
	273	nan	-3.90097	-6.80682	-2.84005	-1.13945	-2.05598	-1.72404	-1.32571	-2.07191	-1.21057	-1.12057	-1.77302	-1.42569	-1.02774	-0.759011	-0.700628	-0.686033	-1.14082	-0.66704	-0.543349	-0.558245	-0.31572	-0.587219	-0.202675	-1.00482	-0.71563	-0.572191	-0.248782	-0.485016	nan	0.0877506	nan	nan	-0.216099	0.267553	nan	nan	nan	-0.531864	nan	nan	nan	-0.593824	nan	-0.373385	nan	nan	nan
	272	nan	nan	-1.64524	-2.90632	-0.922786	-1.17334	-1.5916	-1.70256	-1.2763	-1.89059	-1.56764	-1.57045	-0.853202	-0.941036	-0.685883	-0.865367	-1.01659	-0.406145	-0.626121	-0.466023	-0.264381	-0.493663	-0.413656	-0.636542	-0.604682	-0.339365	-0.275425	-0.471084	-0.0618675	-0.197489	-0.524505	-0.325835	nan	0.0291778	-0.588678	-0.455794	0.809454	1.74728	nan	nan	nan	nan	nan	nan	nan	nan	nan	nan
	271	nan	-1.89627	-1.47679	-1.54313	-1.22927	-0.959293	-1.28983	-1.31755	-1.58512	-1.68166	-1.81454	-0.933903	-1.43711	-0.734738	-0.793257	-0.948915	-0.498139	-0.768489	-0.20145	-0.447163	-0.594277	-0.666694	-0.6872	-0.554093	-0.92222	-0.252325	-0.104886	-0.616696	-0.147707	nan	0.45157	0.24991	0.170637	nan	nan	nan	-0.215327	-0.756908	-0.627677	nan	-0.411609	nan	nan	0.927869	nan	nan	nan	nan
	270	nan	-1.01183	-2.2922	-1.98586	-3.02761	-3.57756	-1.19555	-1.77523	-1.56592	-1.20123	-1.61674	-0.820445	-0.957029	-1.04169	-1.01692	-0.600655	-0.67936	-0.775703	-0.483739	-0.635159	-0.57878	-0.450579	-0.253869	-0.17357	-0.31157	-0.174582	-0.66203	-0.0752535	0.110848	nan	-0.810618	-0.418641	nan	-0.287605	nan	nan	nan	nan	nan	nan	nan	nan	nan	nan	nan	nan	nan	nan
	269	nan	-1.29081	-2.70955	-1.17724	-2.78647	-2.259	-1.16031	-0.759276	-1.29357	-1.34486	-1.36127	-0.76476	-1.03328	-0.917636	-0.747698	-0.555241	-2.12842	-0.97845	-0.418016	-1.3023	-0.509699	-0.125913	-0.33478	-0.114639	-0.210062	-0.0973064	-0.136431	-0.238779	nan	0.96376	nan	-0.101741	nan	nan	nan	nan	nan	0.153484	nan	nan	nan	nan	nan	0.191599	nan	nan	nan	nan
	268	nan	-1.16686	-1.60393	-3.16923	-1.00307	-2.67689	-0.820269	-1.32392	-1.80487	-1.86079	-1.19292	-1.86072	-1.04899	-1.1069	-0.585956	-0.630417	-0.550288	-0.584064	-0.817884	-0.417972	-0.0860342	0.384898	-0.0710434	-0.161883	-0.168765	-0.237845	-0.417508	0.00160129	-0.585908	-0.314192	-0.282926	-0.310972	nan	nan	nan	-0.188416	nan	nan	nan	nan	nan	nan	nan	nan	nan	nan	nan	nan
	267	nan	-1.78332	-1.95394	-2.10849	-2.19143	-2.62554	-2.27391	-1.74941	-1.99922	-1.10876	-0.972395	-1.02907	-0.733282	-0.942675	-0.423263	-0.38689	-0.534504	-0.842406	-0.531112	-0.238711	-0.325831	-0.0349979	0.0945541	0.0189575	nan	-0.705911	nan	-0.336481	-0.0498487	-0.432094	nan	nan	nan	nan	nan	nan	nan	nan	nan	nan	nan	nan	nan	nan	nan	nan	nan	nan
	266	nan	nan	-0.47082	-2.59678	-3.18894	-2.37173	-2.85165	-2.63592	-1.62543	-1.35687	-1.14728	-0.866238	-0.710506	-0.530901	-0.695181	-0.190395	-0.471408	-0.34519	-0.37234	-0.283463	-0.264435	0.16942	0.0750094	-0.264624	-0.182569	-0.338652	-0.295854	nan	0.46461	nan	nan	nan	0.721964	nan	nan	nan	-0.151409	nan	nan	nan	nan	nan	nan	nan	nan	nan	nan	nan
	265	nan	nan	-1.3108	-2.05303	-3.05632	-2.33667	-2.56851	-1.30048	-2.32243	-2.0919	-1.16529	-0.946653	-0.811619	-0.739776	-0.545858	-0.540652	-0.717445	-0.465833	-0.277585	-0.262624	-0.304591	-0.13063	0.0227233	0.00940398	-0.0132488	0.411998	-0.197663	-0.324847	nan	nan	nan	0.292281	nan	-0.0933078	0.0442948	nan	nan	nan	nan	nan	nan	nan	nan	nan	nan	nan	nan	nan
	264	nan	nan	-0.0627903	-2.05691	-1.71501	-1.39323	-3.01374	-1.72029	-1.68665	-1.13441	-0.896798	-1.18293	-0.715828	-0.680708	-0.34131	-0.645797	-0.464136	-0.308186	-0.125977	-0.0405344	-0.0909331	0.172169	-0.154726	-0.29054	0.395241	-0.000296021	-0.384929	nan	0.356839	-0.04966	nan	nan	nan	nan	-0.33455	nan	nan	nan	nan	nan	nan	nan	nan	nan	nan	nan	nan	nan
	263	nan	nan	0.547825	-0.990232	-2.06281	-1.53122	-2.54703	-2.55116	-1.56793	-1.29304	-0.996534	-1.01933	-0.664168	-0.245104	-0.292036	-0.611044	-0.40984	-0.269394	-0.323571	-0.285877	-0.287167	-0.337313	0.0351564	-0.119376	-0.28918	-0.333009	-0.110524	-0.405526	nan	-0.148391	nan	-0.051089	-0.220518	nan	0.216313	0.213599	nan	nan	0.10115	nan	nan	nan	nan	nan	nan	nan	nan	nan
	262	nan	-0.367952	-1.06574	-2.00343	-0.570938	-1.59203	-2.35119	-2.62582	-2.40424	-0.969374	-0.994814	-0.576103	-0.594466	-0.55802	-0.522701	-0.406368	-0.217093	-0.252432	-0.0814566	-0.468355	-0.150965	-0.231621	-0.0967787	-0.312005	0.195152	-0.17273	0.0028971	0.950716	0.0563839	-0.288832	-0.134049	0.222855	nan	nan	nan	-0.175521	0.0650824	nan	nan	nan	nan	nan	nan	nan	nan	nan	nan	nan
	261	nan	2.61184	-2.15223	-2.61095	-0.524561	-1.70163	-2.91626	-2.73271	-1.81565	-1.0645	-0.815969	-0.601341	-0.52345	-0.346704	-0.483452	-0.572378	-0.293699	-0.142204	-0.294717	-0.187436	-0.199025	-0.120221	0.00689528	-0.345519	-0.268249	-0.121898	0.0554253	0.0660373	0.350312	0.39752	-0.0203661	nan	0.155086	nan	0.700089	nan	nan	0.0146129	0.381249	nan	nan	nan	nan	nan	nan	nan	nan	nan
	260	nan	0.13315	-2.04691	-1.90706	-1.90239	-2.44918	-1.4967	-1.71722	-1.30347	-1.27869	-0.604236	-0.612859	-0.42544	-0.463504	-0.468155	-0.251831	-0.354268	-0.06676	-0.236123	-0.227291	-0.0125597	-0.163918	0.111305	-0.0822022	0.263091	-0.0766739	-0.135025	0.199169	nan	0.0123647	0.388181	0.278459	-0.0444377	0.0382281	0.334007	0.553849	nan	0.562217	nan	0.362125	0.223424	nan	nan	nan	nan	nan	nan	nan
	259	nan	0.311192	-0.977077	-2.06588	-2.10559	-1.91269	-1.47638	-1.24779	-2.12984	-1.64119	-0.96661	-0.625131	-0.471444	-0.283511	-0.340882	0.0451665	-0.00847014	-0.152432	-0.289392	0.00993113	0.126612	0.0289934	-0.142401	0.555358	-0.116046	0.476059	0.26812	0.230554	-0.324592	0.454585	0.210828	nan	nan	-0.0701888	nan	0.236249	0.263691	0.413785	nan	nan	0.107341	nan	nan	nan	nan	nan	nan	0.161934
	258	nan	0.591302	-2.04995	-1.76356	-1.96234	-2.38153	-2.08346	-2.00892	-1.48093	-1.22517	-1.43957	-0.568858	-0.62498	-0.404035	-0.329021	-0.0623662	-0.18704	-0.103409	-0.0644509	-0.129292	-0.256976	-0.143726	0.462615	0.318884	2.17352	0.315632	0.368445	0.0106594	0.00546887	0.550527	nan	nan	nan	nan	nan	0.04925	-0.0629585	nan	nan	nan	nan	nan	nan	nan	nan	nan	nan	nan
	257	nan	-3.16524	-2.20127	-2.11409	-2.56574	-1.79631	-2.07445	-2.0445	-1.54661	-1.32004	-0.50923	-1.03172	-0.382566	-0.158136	-0.132508	-0.339478	-0.147279	0.0752044	0.428032	-0.358517	-0.451064	-0.470287	nan	0.856658	0.0598568	0.100507	0.15131	-0.560362	-0.0993913	nan	nan	nan	nan	0.287829	nan	0.0728188	nan	nan	0.618954	nan	nan	nan	nan	nan	nan	nan	nan	nan
	256	nan	-9.79551	nan	-3.17787	-3.27986	-2.24681	-1.65713	-1.51467	-1.94805	-0.945286	-1.09867	-0.671314	-0.290747	-0.16349	-0.236363	-0.539353	-0.100302	0.355666	-0.155355	-0.360812	0.394806	0.458144	-0.223419	0.781713	0.156298	0.279781	-0.510804	0.174586	nan	0.172081	nan	nan	0.267625	0.333408	nan	0.195071	nan	0.13503	nan	0.211931	nan	nan	nan	nan	nan	nan	nan	nan
	255	nan	-4.58639	nan	-3.22764	-4.45278	-1.6533	-1.40276	-1.52768	-1.51346	-0.799658	-0.973902	-0.382737	-0.400471	-0.129496	0.172285	0.061466	0.334444	0.41531	0.640968	0.342606	nan	0.180459	0.294683	-0.322116	-0.0290556	-0.158069	0.0453254	0.017039	0.238555	0.13712	0.318847	nan	nan	nan	nan	nan	0.474372	nan	nan	nan	nan	nan	nan	nan	nan	nan	nan	nan
	254	nan	-2.3267	-2.74343	-2.43838	-4.3348	-4.57374	-1.78343	-1.65381	-0.820557	-0.893197	-0.3164	-0.58191	-0.103259	-0.0951525	0.0517945	0.454052	0.0546144	-0.139565	0.0490856	-0.403136	0.0170796	0.115639	0.10574	-0.404118	0.709433	0.233511	0.305025	-0.118749	0.384128	0.211681	nan	nan	nan	0.477325	0.357093	nan	nan	nan	0.568989	nan	nan	nan	nan	nan	nan	nan	0.392971	nan
	253	nan	nan	-2.75383	-3.08164	-3.89743	-3.23477	-2.24752	-1.78315	-1.70304	-0.971466	-0.365561	-0.294576	-0.280844	-0.170968	0.0253116	0.272634	0.472183	-0.0551104	0.101383	-0.257873	nan	nan	nan	0.0233495	0.212571	-0.044169	0.240095	0.225533	0.346146	0.0292335	0.380617	nan	nan	nan	0.840118	0.503775	nan	nan	nan	nan	nan	nan	nan	nan	nan	nan	0.227997	nan
	252	nan	-4.37252	-3.00297	-5.07319	-3.59264	-3.20129	-1.87344	-1.54335	-1.13818	-0.689534	-0.297068	-0.153745	-0.224538	-0.204241	0.0874782	0.0466633	0.401976	-0.0111829	-0.0427069	-0.266696	-0.516462	0.0106977	-0.732465	0.411808	-0.0303041	0.443091	-0.133842	0.236248	nan	nan	nan	0.923776	nan	nan	0.824431	nan	nan	nan	nan	0.334484	nan	nan	nan	nan	nan	nan	nan	nan
	251	nan	-3.9059	-2.78661	-4.49403	-4.40553	-2.96194	-2.16317	-1.43645	-1.03929	-0.585859	-0.357903	-0.330682	-0.0969134	-0.106043	-0.164764	0.422704	0.361118	0.485001	0.402131	-0.329702	-0.0757394	-0.0878864	-0.171477	0.323052	0.169607	-0.102507	0.0454963	0.00270551	nan	0.238916	0.68272	0.307094	nan	nan	nan	0.898889	1.25369	nan	0.41792	nan	nan	nan	nan	nan	nan	nan	nan	nan
	250	nan	nan	0.0553489	-5.97757	-4.718	-2.72925	-2.01595	-1.72625	-1.37706	-0.566134	-0.376761	-0.0878993	0.03386	0.163941	0.265473	0.00622366	0.589775	-0.197981	0.598306	0.0656908	0.358548	0.0176171	0.198255	-0.0964346	0.0138584	0.0767408	nan	0.252983	nan	0.562119	0.384995	0.715697	1.14272	1.08286	nan	nan	nan	nan	nan	nan	nan	nan	nan	nan	nan	nan	nan	nan
	249	nan	nan	-3.99648	-3.21008	-5.08476	-1.74513	-1.85649	-1.21527	-1.22524	-0.821363	-0.448131	-0.256515	0.0805932	0.0569321	0.242973	0.517519	0.276669	0.561814	0.462643	0.376835	0.86791	0.339741	0.226784	-0.00260419	0.400714	0.381866	0.202589	0.458102	0.630726	nan	1.01047	0.721448	nan	1.48253	0.477127	nan	nan	nan	nan	nan	nan	nan	nan	nan	nan	nan	nan	nan
	248	nan	nan	-4.48435	-2.14208	-2.68385	-1.39587	-1.37971	-1.3133	-0.784748	-0.366235	-0.0449532	-0.13052	0.0117476	0.156424	0.293959	0.0362995	0.389701	0.22552	0.311322	-0.0621606	0.218572	0.198248	0.436454	nan	0.402891	0.922964	0.416658	0.112796	nan	nan	0.886983	0.849267	nan	nan	nan	nan	nan	nan	nan	nan	nan	nan	nan	nan	nan	nan	nan	nan
	247	nan	nan	-3.81823	-1.77603	-3.78477	-2.03008	-1.14422	-1.18822	-0.553045	-0.277485	-0.0611034	-0.00420427	0.310062	0.236205	0.736626	0.46734	0.819772	0.381603	-0.863189	-0.266859	0.383891	0.746201	-0.147296	0.534514	0.757361	1.14147	nan	1.49281	nan	0.690316	nan	nan	nan	nan	nan	nan	nan	0.705326	nan	nan	nan	0.944145	nan	nan	nan	nan	nan	nan
	246	nan	-7.03122	-4.78335	-3.11488	-2.93833	-3.05369	-0.713694	-1.25533	-0.776725	-0.233414	-0.112668	-0.0337661	0.203027	0.236332	0.457608	0.338263	0.907352	0.18129	-0.0521114	-0.307684	nan	0.398033	0.446303	0.402582	nan	nan	nan	0.823615	nan	1.00843	1.03783	0.858946	nan	nan	nan	nan	nan	nan	nan	nan	nan	nan	nan	nan	nan	nan	nan	nan
	245	nan	nan	-2.44666	-4.33496	-2.23885	-2.23464	-1.34273	-0.664217	-0.83525	-0.00573739	0.23272	0.0600619	0.283136	0.157849	0.577591	1.42577	0.449883	0.548232	0.282951	0.294688	0.299494	1.56556	0.985883	nan	0.628291	nan	1.35587	nan	nan	0.37111	1.47894	nan	nan	nan	nan	nan	nan	nan	nan	nan	nan	nan	nan	nan	nan	nan	nan	nan
	244	nan	nan	-3.51501	-3.36465	-1.72056	-2.04791	-2.95188	-1.55729	-0.229709	0.364936	0.0710257	0.109639	0.152587	0.665709	0.597903	0.286255	0.448714	0.207094	0.129035	0.286218	0.70065	-0.0365057	0.623571	-0.104983	0.149179	1.74822	nan	nan	0.902813	nan	nan	nan	nan	nan	nan	nan	nan	nan	nan	nan	nan	nan	nan	nan	nan	nan	nan	nan
	243	nan	nan	nan	-2.92967	-4.01695	-2.23821	-2.15985	-0.616623	0.264351	0.230945	0.362819	0.198925	0.207997	0.548585	0.377658	0.525318	0.670534	0.231378	0.156943	0.3828	0.542557	0.515108	nan	0.568574	nan	nan	nan	nan	nan	nan	nan	nan	nan	nan	nan	nan	nan	nan	nan	nan	nan	nan	nan	nan	nan	nan	nan	nan
	242	nan	nan	-7.69753	-1.84403	-2.57924	-2.28067	-2.1717	-0.868274	0.367513	0.361723	0.138588	0.0966641	0.235789	0.470282	0.475653	-0.091943	0.454742	0.953493	-0.617473	0.0491264	0.180845	0.606783	0.787294	0.601905	nan	0.8288	1.47761	nan	nan	nan	nan	nan	nan	nan	nan	nan	nan	nan	nan	nan	nan	nan	nan	nan	nan	nan	nan	nan
	241	nan	nan	nan	nan	-4.08454	-2.58579	-1.94713	-0.392897	0.780648	0.0484563	0.060455	0.117177	0.367951	0.233979	0.192871	-0.0401781	0.562708	0.533311	0.51272	0.596084	0.459746	0.567066	1.86276	0.144051	nan	nan	1.636	nan	nan	1.54853	nan	nan	nan	nan	nan	nan	nan	nan	nan	nan	nan	nan	nan	nan	nan	nan	nan	nan
	240	nan	nan	nan	-6.09764	-4.18358	-3.22465	-1.79744	-0.0215288	0.549368	0.205474	0.232943	0.154551	0.00821621	0.483301	-0.0141322	0.374269	0.0265819	0.226412	0.164791	0.944664	0.597427	0.550131	0.556915	0.931156	0.245202	nan	nan	nan	nan	nan	nan	nan	nan	nan	nan	nan	nan	nan	nan	nan	nan	nan	nan	nan	nan	nan	nan	nan
	239	nan	nan	nan	-5.76348	-1.94482	-2.69619	-1.00216	0.410924	0.277925	0.598947	0.0117754	0.0804495	0.103033	0.442523	0.356024	0.194387	0.417244	0.74229	0.718631	0.72124	0.631325	0.371185	0.651147	3.97258	nan	nan	nan	nan	nan	nan	nan	nan	nan	nan	nan	nan	nan	nan	nan	nan	nan	nan	nan	nan	nan	nan	nan	nan
	238	nan	nan	nan	-4.99981	0.710516	-1.21629	-0.274592	0.464478	0.368448	0.565759	-0.0129804	-0.208054	0.356942	0.200669	1.38293	0.111317	0.19958	0.463666	0.524228	1.19115	-0.716999	1.0596	-0.644315	nan	2.08083	nan	nan	nan	nan	nan	nan	nan	nan	nan	nan	nan	nan	nan	nan	nan	nan	nan	nan	nan	nan	nan	nan	nan
	237	nan	nan	nan	nan	0.242252	-1.13913	0.197482	0.690049	0.581598	0.80705	-0.408292	-0.35554	0.839028	0.685317	0.310848	0.128121	0.127454	0.668701	0.228939	1.10079	0.8934	2.0555	nan	3.04236	nan	nan	nan	nan	nan	nan	nan	nan	nan	nan	nan	nan	nan	nan	nan	nan	nan	nan	nan	nan	nan	nan	nan	nan
	236	nan	nan	nan	-2.24537	-1.48095	-1.36575	0.124814	0.811132	0.895531	0.60064	-0.197354	-0.420944	0.510295	0.38021	0.636736	0.241035	-0.3234	0.260695	0.878111	nan	nan	nan	nan	nan	nan	nan	nan	nan	nan	nan	nan	nan	nan	nan	nan	nan	nan	nan	nan	nan	nan	nan	nan	nan	nan	nan	nan	nan
	235	nan	nan	nan	-1.31041	0.808056	-0.209991	0.144104	0.641413	0.548895	0.363324	-0.262499	-0.352191	0.593126	1.1495	0.592866	0.502103	-0.0158363	0.344675	1.87745	nan	nan	nan	nan	nan	nan	nan	nan	nan	nan	nan	nan	nan	nan	nan	nan	nan	nan	nan	nan	nan	nan	nan	nan	nan	nan	nan	nan	nan
	234	nan	nan	nan	-0.671482	-1.64005	0.371398	0.234759	0.956125	0.535841	-0.0532572	-0.483376	-0.172362	0.569342	0.655411	0.831994	-0.210483	0.174872	0.456142	0.758066	0.484161	nan	nan	2.90768	nan	nan	nan	nan	nan	nan	nan	nan	nan	nan	nan	nan	nan	nan	nan	nan	nan	nan	nan	nan	nan	nan	nan	nan	nan
	233	nan	nan	nan	0.705398	0.0585522	0.0367864	0.443633	0.88303	0.443488	0.190796	-0.356262	0.00659225	0.553668	0.568499	0.255922	0.470441	1.43768	0.481462	-0.126735	nan	1.20785	nan	nan	nan	nan	nan	nan	nan	nan	nan	nan	nan	nan	nan	nan	nan	nan	nan	nan	nan	nan	nan	nan	nan	nan	nan	nan	nan
	232	nan	nan	8.57985	0.679823	-0.247532	-0.38158	0.552644	0.564438	0.607112	-0.170719	-0.126562	-0.548405	0.709779	0.95535	0.475942	1.03661	nan	nan	nan	nan	nan	nan	nan	nan	nan	nan	nan	nan	nan	nan	nan	nan	nan	nan	nan	nan	nan	nan	nan	nan	nan	nan	nan	nan	nan	nan	nan	nan
	231	nan	nan	0.44969	1.25661	-0.0206389	-0.829771	-0.928673	0.232626	0.433441	0.520387	0.054427	0.283268	1.06379	0.823549	1.1984	1.43518	nan	nan	nan	nan	nan	nan	nan	nan	nan	nan	nan	nan	nan	nan	nan	nan	nan	nan	nan	nan	nan	nan	nan	nan	nan	nan	nan	nan	nan	nan	nan	nan
	230	nan	nan	nan	0.879449	-1.50992	-0.198631	-0.240818	0.268564	0.317546	0.500935	0.613655	0.707639	1.18547	1.00505	0.975043	1.27938	nan	nan	nan	nan	nan	nan	nan	nan	nan	nan	nan	nan	nan	nan	nan	nan	nan	nan	nan	nan	nan	nan	nan	nan	nan	nan	nan	nan	nan	nan	nan	nan
	229	nan	nan	1.44593	0.503833	-0.170069	0.0306874	-0.201998	0.303849	0.476943	0.34568	0.61564	-0.20645	1.22319	0.909682	1.45662	1.97807	5.41011	nan	nan	nan	nan	nan	nan	nan	nan	nan	nan	nan	nan	nan	nan	nan	nan	nan	nan	nan	nan	nan	nan	nan	nan	nan	nan	nan	nan	nan	nan	nan
	228	nan	nan	0.313118	0.836257	0.794837	-0.111197	0.0650493	-0.0983667	0.338699	0.950428	0.340508	0.719252	0.974587	nan	2.02469	1.64398	nan	nan	nan	nan	nan	nan	nan	nan	nan	nan	nan	nan	nan	nan	nan	nan	nan	nan	nan	nan	nan	nan	nan	nan	nan	nan	nan	nan	nan	nan	nan	nan
	227	nan	nan	2.08041	1.2851	0.475059	-0.185614	0.273991	0.208556	0.853612	0.596908	0.664851	0.785004	0.756255	nan	nan	2.2575	nan	nan	nan	nan	nan	nan	nan	nan	nan	nan	nan	nan	nan	nan	nan	nan	nan	nan	nan	nan	nan	nan	nan	nan	nan	nan	nan	nan	nan	nan	nan	nan
	226	nan	nan	1.95118	-0.0359854	0.489492	-0.0716025	0.25391	0.470896	0.778088	0.882929	0.585165	1.16706	0.386061	nan	nan	nan	nan	nan	nan	nan	nan	nan	nan	nan	nan	nan	nan	nan	nan	nan	nan	nan	nan	nan	nan	nan	nan	nan	nan	nan	nan	nan	nan	nan	nan	nan	nan	nan
	225	nan	-1.1951	0.561061	0.376024	1.2135	-0.344518	0.0836143	0.674359	0.343057	0.74531	0.485479	0.854351	1.49599	nan	nan	1.96033	nan	nan	nan	nan	nan	nan	nan	nan	nan	nan	nan	nan	nan	nan	nan	nan	nan	nan	nan	nan	nan	nan	nan	nan	nan	nan	nan	nan	nan	nan	nan	nan
	224	nan	-0.792575	-0.0165807	0.57826	0.912203	-0.0489612	0.698611	0.542219	0.740821	1.06434	-0.0145709	0.469296	nan	nan	nan	nan	nan	nan	nan	nan	nan	nan	nan	nan	nan	nan	nan	nan	nan	nan	nan	nan	nan	nan	nan	nan	nan	nan	nan	nan	nan	nan	nan	nan	nan	nan	nan	nan
	223	nan	0.328916	0.663229	0.73868	1.15108	-0.0768917	1.08036	0.891374	1.1354	0.830085	1.26338	1.40583	nan	nan	nan	nan	nan	nan	nan	nan	nan	nan	nan	nan	nan	nan	nan	nan	nan	nan	nan	nan	nan	nan	nan	nan	nan	nan	nan	nan	nan	nan	nan	nan	nan	nan	nan	nan
	222	nan	nan	-1.57664	0.584427	-0.0155326	0.13115	0.603524	0.162901	0.928583	1.07404	1.38757	-0.408941	nan	nan	nan	nan	nan	nan	nan	nan	nan	nan	nan	nan	nan	nan	nan	nan	nan	nan	nan	nan	nan	nan	nan	nan	nan	nan	nan	nan	nan	nan	nan	nan	nan	nan	nan	nan
	221	nan	nan	1.155	0.344242	0.0799556	0.764719	0.699158	0.714837	0.29503	0.756067	1.25338	nan	nan	nan	nan	nan	nan	nan	nan	nan	nan	nan	nan	nan	nan	nan	nan	nan	nan	nan	nan	nan	nan	nan	nan	nan	nan	nan	nan	nan	nan	nan	nan	nan	nan	nan	nan	nan
	220	nan	nan	0.540982	0.747174	0.306214	1.23258	1.16542	0.843754	1.16664	1.00682	nan	nan	nan	nan	nan	nan	nan	nan	nan	nan	nan	nan	nan	nan	nan	nan	nan	nan	nan	nan	nan	nan	nan	nan	nan	nan	nan	nan	nan	nan	nan	nan	nan	nan	nan	nan	nan	nan
	219	nan	nan	0.115769	-0.448033	0.321849	1.34365	0.605791	0.390959	0.80421	1.11106	1.08547	nan	nan	nan	nan	nan	nan	nan	nan	nan	nan	nan	nan	nan	nan	nan	nan	nan	nan	nan	nan	nan	nan	nan	nan	nan	nan	nan	nan	nan	nan	nan	nan	nan	nan	nan	nan	nan
	218	nan	0.39469	2.04907	0.287197	0.734061	0.655495	-0.14452	0.00173255	1.37199	0.508442	nan	nan	nan	nan	nan	nan	nan	nan	nan	nan	nan	nan	nan	nan	nan	nan	nan	nan	nan	nan	nan	nan	nan	nan	nan	nan	nan	nan	nan	nan	nan	nan	nan	nan	nan	nan	nan	nan
	217	nan	0.486139	1.46987	-0.789444	0.419663	0.395624	0.628981	0.0518689	0.789449	nan	nan	nan	nan	nan	nan	nan	nan	nan	nan	nan	nan	nan	nan	nan	nan	nan	nan	nan	nan	nan	nan	nan	nan	nan	nan	nan	nan	nan	nan	nan	nan	nan	nan	nan	nan	nan	nan	nan
	216	nan	0.0347052	1.53101	-1.12899	0.793229	-0.253152	0.120227	0.228868	1.28116	1.50642	nan	nan	nan	nan	nan	nan	nan	nan	nan	nan	nan	nan	nan	nan	nan	nan	nan	nan	nan	nan	nan	nan	nan	nan	nan	nan	nan	nan	nan	nan	nan	nan	nan	nan	nan	nan	nan	nan
[truncated: 32 more columns]

## Sheet: Figure 1c
Figure 1c
Laittude	dLSTbio/dLAI
	All Vegetation	Forest	Other Woody Vegetation	Grassland	Cropland
90	nan	nan	nan	nan	nan
87.5	nan	nan	nan	nan	nan
85	nan	nan	nan	nan	nan
82.5	nan	nan	nan	nan	nan
80	nan	nan	nan	nan	nan
77.5	nan	nan	nan	nan	nan
75	nan	nan	nan	nan	nan
72.5	nan	nan	nan	nan	nan
70	0.588216	nan	0.951359	0.286806	nan
67.5	0.704154	0.328987	0.946987	0.506029	nan
65	0.899146	0.69219	1.40791	0.545676	nan
62.5	1.04696	0.635841	1.74433	0.920599	nan
60	0.770871	0.589559	1.38349	0.84285	-0.318691
57.5	0.536009	0.59763	1.00921	0.514657	-0.238992
55	0.447507	0.711354	1.28567	0.179735	-0.342944
52.5	0.338522	0.532545	1.20083	-0.0232592	-0.327785
50	-0.0195563	0.467345	0.540054	-0.473741	-0.433433
47.5	-0.190654	0.226807	-0.101586	-0.464264	-0.4381
45	-0.275073	0.300114	-0.0390182	-0.796786	-0.259253
42.5	-0.293757	0.28649	-0.137061	-0.674694	-0.263102
40	-0.619979	0.219687	-0.196081	-0.917809	-0.626792
37.5	-0.59194	0.151868	-0.219282	-0.682287	-0.926696
35	-0.579903	0.287275	-0.436449	-0.360343	-0.911982
32.5	-0.468722	0.325329	-0.444678	0.225052	-0.90909
30	-0.588837	0.279135	-0.401655	-0.584038	-1.2348
27.5	-0.880474	0.086403	-0.550498	-1.11721	-1.24902
25	-0.854334	-0.124703	-0.701159	-0.964124	-1.24622
22.5	-1.045	-0.2311	-0.569964	-0.890462	-1.92321
20	-0.971149	-0.329801	-0.444752	-0.93724	-2.08291
17.5	-0.872255	-0.260616	-0.64884	-0.715412	-1.69221
15	-0.802868	-0.334766	-0.501138	-0.654162	-1.53562
12.5	-1.18406	-0.235403	-0.641956	-1.36347	-1.20166
10	-1.26819	-0.131646	-0.562037	-1.56861	-1.38963
7.5	-0.789488	0.0881847	-0.77153	-1.23641	-0.850381
5	-0.649986	0.104567	-1.26782	-1.85714	-1.47905
2.5	-0.3622	0.0691292	-0.633226	-2.10825	-1.02527
0	-0.386181	-0.0321643	-0.427766	-1.85853	-1.13692
-2.5	-0.527665	-0.0350531	-0.614307	-1.64424	-0.9793
-5	-0.712947	0.0183841	-0.541671	-1.51139	-1.27054
-7.5	-0.79833	-0.121697	-0.627746	-1.462	-1.16535
-10	-0.828679	-0.0847365	-0.44435	-1.37674	-0.758106
-12.5	-1.08653	0.0516738	-0.703	-1.46089	-0.580218
-15	-1.49859	0.069381	-2.37667	-1.69968	-0.916309
-17.5	-1.79926	-0.385944	-2.46651	-1.73649	-1.06266
-20	-1.73259	-0.635116	-2.14157	-1.54928	-1.00562
-22.5	-1.59988	-0.205475	-1.55361	-1.82907	-0.946664
-25	-1.04121	-0.108891	-0.985437	-1.26467	-1.06344
-27.5	-1.18696	-0.129955	-1.40052	-1.08616	-0.65833
-30	-0.870951	-0.251181	-0.507513	-1.13609	-0.967106
-32.5	-1.01632	-0.337881	-1.46358	-0.853539	-0.993718
-35	-0.910166	-0.215082	-1.76962	-1.04648	-0.901657
-37.5	-0.75961	-0.0625684	-1.37688	-1.02452	-0.751778
-40	-0.397521	-0.0240344	-0.7364	-0.829248	nan
-42.5	0.116792	0.210222	0.712289	-0.233031	nan
-45	0.19952	0.268333	0.87481	0.0818835	nan
-47.5	-0.135381	-0.0538262	0.215555	-0.383819	nan
-50	0.00554231	0.0293454	0.525438	-0.386236	nan
-52.5	0.19643	0.372561	-0.00816407	-0.408285	nan
-55	0.545822	nan	nan	nan	nan
-57.5	nan	nan	nan	nan	nan
-60	nan	nan	nan	nan	nan
-62.5	nan	nan	nan	nan	nan
-65	nan	nan	nan	nan	nan
-67.5	nan	nan	nan	nan	nan
-70	nan	nan	nan	nan	nan
-72.5	nan	nan	nan	nan	nan
-75	nan	nan	nan	nan	nan
-77.5	nan	nan	nan	nan	nan
-80	nan	nan	nan	nan	nan
-82.5	nan	nan	nan	nan	nan
-85	nan	nan	nan	nan	nan
-87.5	nan	nan	nan	nan	nan
-90	nan	nan	nan	nan	nan
