# Supplementary material for: Biophysical impacts of earth greening can substantially mitigate regional land surface temperature warming
Source: Nat Commun. 2023 Jan 9;14:121. doi: 10.1038/s41467-023-35799-4 (PMC9829907; doi:10.1038/s41467-023-35799-4)
Supplement: Supplementary file 3 — Source data [file 41467_2023_35799_MOESM3_ESM.zip › Source Data/fig2/fig2.xlsx]

## Sheet: Figure 2c
Figure 2c
LST Sensitivity	All Vegetation
Latitude	Jan	Feb	Mar	Apr	May	Jun	Jul	Aug	Sep	Oct	Nov	Dec
77.5	nan	nan	nan	nan	nan	nan	nan	nan	nan	nan	nan	nan
72.5	nan	nan	nan	nan	nan	nan	nan	nan	nan	nan	nan	nan
67.5	nan	nan	nan	nan	nan	nan	nan	nan	nan	nan	nan	nan
62.5	nan	nan	nan	nan	nan	nan	nan	nan	nan	nan	nan	nan
57.5	0.125182	0.464137	0.446856	-0.213122	-0.79044	-0.789375	-0.745975	-0.680209	-0.476358	-0.130902	-0.177537	0.0857448
52.5	0.314434	0.440669	0.696357	-0.0912767	-1.1866	-1.12502	-1.04383	-1.14587	-0.940618	-0.293448	0.114573	0.181191
47.5	0.285725	0.279658	0.291505	-0.712822	-1.15395	-1.1399	-1.15006	-1.16137	-0.918319	-0.385396	0.10129	0.194282
42.5	0.768567	0.648496	0.570384	-0.195296	-0.921385	-0.989753	-1.11892	-1.17675	-1.0967	-0.327257	0.417138	0.533201
37.5	0.343971	0.323727	-0.267413	-0.837352	-1.32401	-1.42947	-1.58153	-1.52345	-1.45379	-1.16893	-0.242113	0.203381
32.5	-0.217673	-0.388325	-0.852148	-1.21276	-1.45045	-1.43909	-1.26507	-1.10052	-1.24357	-1.07238	-0.563562	-0.208938
27.5	-0.968646	-0.99071	-1.75893	-2.28278	-1.30458	-1.39923	-1.13059	-1.22417	-1.29141	-1.20313	-0.663923	-0.858723
22.5	-2.2873	-2.84011	-3.22944	-2.30456	-1.54217	-0.958353	-0.807306	-0.91522	-1.07952	-1.13005	-1.07908	-1.4011
17.5	-2.2658	-3.31389	-3.74903	-3.0377	-1.87778	-1.09439	-0.976479	-1.10892	-1.10112	-1.17378	-1.31509	-1.61346
12.5	-1.36516	-1.58453	-1.13932	-1.04494	-1.04071	-1.01376	-1.01532	-1.17519	-1.48033	-1.59522	-1.92269	-1.80956
7.5	-1.6438	-1.65648	-1.31185	-1.24989	-1.27553	-1.07054	-1.01302	-0.970746	-1.1113	-1.02813	-1.15999	-1.44126
2.5	-1.54594	-1.90303	-1.67531	-1.37743	-0.897321	-0.876533	-0.917926	-1.03277	-0.915601	-0.709205	-0.760968	-1.03579
-2.5	-0.936466	-1.14628	-1.16343	-0.873688	-0.653952	-0.753941	-0.946368	-1.23978	-1.36304	-1.23686	-0.978419	-0.969165
-7.5	-1.07892	-0.827953	-0.895937	-0.942694	-0.84951	-0.834075	-0.946616	-1.19575	-1.48674	-1.70971	-1.61878	-1.45767
-12.5	-1.0104	-0.612868	-0.923849	-0.949266	-0.780478	-0.654389	-0.720361	-0.693434	-0.277687	-0.422683	-0.62529	-0.828956
-17.5	-1.01815	-0.771837	-1.03896	-0.90849	-0.724345	-0.67864	-0.863798	-1.14452	-1.16982	-1.03489	-1.09718	-1.2819
-22.5	-1.13279	-1.06703	-1.20392	-0.932914	-0.64754	-0.451975	-0.546702	-0.745853	-0.946402	-1.23514	-1.26601	-1.45253
-27.5	-1.42072	-1.18471	-0.977804	-0.451596	-0.163238	-0.17122	-0.444634	-0.805425	-0.987236	-1.06247	-1.16984	-1.48531
-32.5	-1.85658	-1.52668	-1.32398	-0.746926	-0.119353	0.0746449	0.034509	-0.483648	-0.925891	-1.26954	-1.50446	-2.06816
-37.5	-1.71454	-1.45661	-1.00444	-0.622573	-0.186981	0.0359349	-0.0722353	-0.300109	-0.688798	-1.08131	-1.398	-1.98386
-42.5	nan	nan	nan	nan	nan	nan	nan	nan	nan	nan	nan	nan
-47.5	nan	nan	nan	nan	nan	nan	nan	nan	nan	nan	nan	nan
-52.5	nan	nan	nan	nan	nan	nan	nan	nan	nan	nan	nan	nan
-57.5	nan	nan	nan	nan	nan	nan	nan	nan	nan	nan	nan	nan
LST Sensitivity	Forest
Latitude	Jan	Feb	Mar	Apr	May	Jun	Jul	Aug	Sep	Oct	Nov	Dec
77.5	nan	nan	nan	nan	nan	nan	nan	nan	nan	nan	nan	nan
72.5	nan	nan	nan	nan	nan	nan	nan	nan	nan	nan	nan	nan
67.5	0.848082	1.12423	1.27393	0.838745	0.265907	-0.0706117	-0.204652	-0.14017	-0.0449025	-0.274703	0.0299067	0.618522
62.5	1.16108	1.67986	2.32952	1.29065	0.311129	-0.0340698	-0.136445	-0.0408575	0.109994	0.0489765	0.302829	0.76263
57.5	1.31168	1.58404	2.13599	0.649484	0.146919	-0.0756565	-0.171319	-0.0678521	0.193072	0.112994	0.252057	0.953106
52.5	1.48126	1.58331	1.55047	0.533635	0.406841	0.032967	-0.0933822	-0.0792752	0.137212	0.274096	0.402821	1.18196
47.5	0.796781	0.926239	0.856189	0.411711	0.33306	0.0387181	-0.131187	-0.101172	0.101102	0.354664	-0.0534084	0.498553
42.5	1.03747	0.815148	0.412573	0.334882	0.185772	-0.158428	-0.388904	-0.300287	-0.0136444	0.496505	0.343525	0.718663
37.5	0.921741	0.885196	0.431103	0.231865	-0.0114213	-0.264534	-0.397042	-0.385571	-0.246914	0.175067	0.23711	0.487432
32.5	1.01934	0.880663	0.706817	0.26833	-0.0807345	-0.310133	-0.41248	-0.40208	-0.233705	0.144224	0.542758	0.793735
27.5	0.414113	0.352627	0.287011	0.162947	0.0529059	-0.0688089	-0.172289	-0.0977571	0.00847657	0.145407	0.257241	0.339191
22.5	0.025004	-0.0876968	-0.303591	-0.448081	-0.487261	-0.372658	-0.250055	-0.185292	-0.125158	-0.0526745	-0.027344	0.00883067
17.5	-0.122834	-0.247618	-0.430395	-0.601787	-0.624813	-0.425877	-0.300198	-0.278025	-0.209522	-0.201288	-0.133951	-0.0870546
12.5	-0.152735	-0.293715	-0.452892	-0.547284	-0.466408	-0.301294	-0.283016	-0.233477	-0.143577	-0.252852	-0.232902	-0.209755
7.5	0.0722093	0.0285733	0.00234566	0.00921007	0.0691575	0.104311	0.0501534	0.0211769	0.025055	0.0539632	0.123179	0.106839
2.5	0.0740977	0.124882	0.126625	0.107111	0.112147	0.0806552	0.0628326	0.0666251	0.0585082	0.0845673	0.0665998	0.070182
-2.5	-0.0648512	-0.0241769	0.0171939	-0.1151	-0.025297	-0.0327749	-0.0426576	-0.040039	-0.0377247	-0.0591022	-0.0612462	-0.0647644
-7.5	-0.0210294	-0.0303365	-0.0285621	-0.0438737	-0.0290422	-0.016828	-0.0417987	-0.0493679	-0.119702	-0.118006	-0.074007	-0.0184309
-12.5	-0.0513937	-0.015998	-0.00533868	-0.0432203	-0.00345842	0.0322165	0.00936457	-0.0299168	-0.144031	-0.170682	-0.0850786	-0.0287263
-17.5	-0.0610602	0.0254936	0.128772	0.150904	0.116544	0.103291	0.00212108	-0.227756	-0.40857	-0.352732	-0.187144	-0.134554
-22.5	-0.34963	-0.294697	-0.215344	-0.216336	-0.160602	-0.20299	-0.300561	-0.514407	-0.738831	-0.676515	-0.579145	-0.464444
-27.5	-0.287503	-0.24886	-0.196668	-0.0802497	0.0265077	0.160774	0.151003	0.0637016	-0.110814	-0.21518	-0.29407	-0.282428
-32.5	-0.760426	-0.632088	-0.467456	-0.218541	0.0244079	0.129048	0.087078	0.0142392	-0.160339	-0.329381	-0.566468	-0.701537
-37.5	-0.555727	-0.467993	-0.271296	-0.0240575	0.161748	0.257212	0.200424	0.120368	-0.0278829	-0.225125	-0.377779	-0.477958
-42.5	-0.201089	-0.185801	-0.0373175	0.12588	0.201159	0.241772	0.280807	0.203453	0.128883	0.0497944	-0.079848	-0.161091
-47.5	0.0820145	0.061539	0.242877	0.343659	0.387782	0.439015	0.430691	0.346995	0.26994	0.247033	0.151283	0.0999892
-52.5	0.413588	0.38332	0.553684	0.494766	0.413895	-0.0440907	-0.346341	-0.0852692	0.33773	0.553809	0.408477	0.369671
-57.5	nan	nan	nan	nan	nan	nan	nan	nan	nan	nan	nan	nan
LST Sensitivity	Other Woody Vegetation
Latitude	Jan	Feb	Mar	Apr	May	Jun	Jul	Aug	Sep	Oct	Nov	Dec
77.5	nan	nan	nan	nan	nan	nan	nan	nan	nan	nan	nan	nan
72.5	nan	nan	nan	nan	nan	nan	nan	nan	nan	nan	nan	nan
67.5	1.85433	2.00657	2.53585	1.85505	1.20419	0.407069	-0.220833	-0.216574	-0.113812	-0.356064	0.608428	1.73561
62.5	3.24869	3.56141	4.06793	2.57886	0.71297	0.0512085	-0.203893	-0.133283	0.151631	0.0117205	1.56855	2.64522
57.5	2.5967	2.77055	3.37612	1.71628	0.352627	-0.117574	-0.27762	-0.238903	0.00939341	-0.0643792	1.12407	2.20932
52.5	3.12136	3.29229	3.33075	1.05416	0.364705	-0.149836	-0.251433	-0.236433	0.0349982	0.0846776	1.03337	2.60974
47.5	0.893554	1.13695	0.973156	0.573472	0.209318	-0.184835	-0.338707	-0.33282	-0.160645	0.0881177	0.173391	0.595472
42.5	0.52303	0.462489	0.329359	0.0844257	-0.260865	-0.488185	-0.625135	-0.571132	-0.39781	-0.0645569	0.252445	0.339914
37.5	1.09803	0.401036	-0.253626	-0.455207	-0.609375	-0.755477	-1.06044	-1.11938	-0.860956	-0.427349	0.227282	0.967434
32.5	0.426023	-0.142683	-0.37416	-0.391885	-0.521659	-0.732938	-1.16567	-1.35404	-1.08984	-0.616383	0.0026564	0.300615
27.5	0.0537373	-0.129354	-0.359889	-0.394663	-0.538356	-0.790895	-1.06357	-1.15439	-1.03453	-0.6295	-0.023376	0.284258
22.5	-0.163626	-0.377165	-0.553945	-0.606428	-0.762413	-1.00475	-1.00441	-1.0143	-1.04338	-0.901753	-0.367876	-0.134734
17.5	-0.386755	-0.524934	-0.698596	-0.80241	-0.835076	-0.695172	-0.605465	-0.628711	-0.555753	-0.488871	-0.428598	-0.385305
12.5	-0.678545	-0.841595	-0.811912	-0.873851	-0.827754	-0.551722	-0.541251	-0.515019	-0.454348	-0.472237	-0.549963	-0.541757
7.5	-0.522161	-0.526173	-0.740946	-1.00251	-0.781474	-0.487329	-0.448914	-0.448504	-0.535273	-1.15968	-0.950315	-0.658236
2.5	-0.910209	-0.952402	-1.09261	-1.20035	-0.86718	-0.820252	-0.774594	-0.803423	-0.950636	-1.0762	-1.21352	-1.07878
-2.5	-0.436583	-0.45124	-0.467635	-0.477574	-0.429953	-0.392066	-0.438895	-0.52169	-0.652162	-0.688974	-0.646458	-0.566726
-7.5	-0.461895	-0.481958	-0.474617	-0.464957	-0.391332	-0.375622	-0.54217	-0.715694	-1.00793	-0.928566	-0.699822	-0.494719
-12.5	-0.474639	-0.522366	-0.503539	-0.432059	-0.0665081	0.18786	-0.16401	-0.515311	-1.05836	-1.40973	-1.0639	-0.639039
-17.5	-2.96909	-3.05943	-3.0058	-2.74572	-1.58051	-1.01265	-1.34438	-1.69819	-2.08139	-2.96724	-3.33223	-3.43166
-22.5	-3.13214	-3.22686	-2.80294	-1.90214	-0.742615	-0.16467	-0.744294	-1.15693	-1.28486	-1.88815	-2.39708	-2.60622
-27.5	-0.985416	-1.5472	-1.74208	-1.47843	-1.19336	-0.553726	-1.04957	-1.37706	-0.930546	-0.941564	-0.805358	-0.731306
-32.5	-0.804209	-1.13429	-0.882472	-0.758996	-0.485784	0.248549	-0.180115	-0.844421	-0.633031	-0.59752	-0.630354	-0.77818
-37.5	-2.37226	-2.03505	-1.73221	-1.01728	-0.369392	0.106725	-0.352125	-0.622391	-1.13564	-1.9526	-2.72667	-2.85115
-42.5	-0.827013	-0.791705	-0.323675	0.593524	1.63427	1.02296	0.618479	0.119994	-0.187633	-0.973604	-1.25908	-1.04422
-47.5	-0.178879	-0.230018	0.234786	1.36379	2.19169	1.75972	1.17816	0.821444	0.34785	-0.673086	-0.649872	-0.370295
-52.5	nan	nan	nan	nan	nan	nan	nan	nan	nan	nan	nan	nan
-57.5	nan	nan	nan	nan	nan	nan	nan	nan	nan	nan	nan	nan
dLSTbio/dLAI	Grassland
Latitude	Jan	Feb	Mar	Apr	May	Jun	Jul	Aug	Sep	Oct	Nov	Dec
77.5	nan	nan	nan	nan	nan	nan	nan	nan	nan	nan	nan	nan
72.5	nan	nan	nan	nan	nan	nan	nan	nan	nan	nan	nan	nan
67.5	0.237958	0.514185	1.28096	0.885178	0.757781	0.730914	0.19319	-0.0280512	0.302633	-0.0855462	-0.0295488	0.195095
62.5	1.14598	1.53896	2.00858	1.41251	0.575248	0.198968	-0.149898	-0.0965527	0.254291	0.19043	0.499823	0.794033
57.5	1.36813	1.42613	1.77331	1.16165	0.534227	0.0923574	-0.238492	-0.263785	0.0251389	0.145781	0.485475	1.12806
52.5	0.616543	1.03015	1.33801	0.951302	-0.324737	-0.655849	-0.759441	-0.834563	-0.74267	-0.436547	0.0530503	0.491394
47.5	0.83536	0.762982	0.420585	-0.534671	-1.37976	-1.54753	-1.68624	-1.68453	-1.38209	-0.637984	0.40326	0.640734
42.5	1.00762	0.542232	-0.191661	-1.12155	-1.64608	-1.88402	-1.99948	-1.93115	-1.65975	-0.994133	0.200586	0.678249
37.5	0.700055	0.282116	-0.515848	-0.925305	-1.33781	-1.62326	-1.95836	-2.00152	-1.85404	-1.2875	-0.287285	0.630685
32.5	1.39087	1.04872	0.748937	0.0546208	-0.81204	-1.22892	-1.5778	-1.64042	-1.51008	-0.834574	0.361698	1.29729
27.5	-0.222446	-0.610582	-1.00825	-1.07919	-0.991857	-1.09461	-1.2178	-1.2364	-1.12813	-1.06234	-0.654146	-0.213616
22.5	-0.678877	-0.960372	-1.16808	-1.00289	-0.971153	-0.958037	-1.03028	-0.9821	-0.934229	-0.972824	-0.7948	-0.603542
17.5	-0.111447	-0.488684	-0.77797	-0.851655	-0.477203	-0.467422	-0.723383	-0.958737	-1.15246	-1.51678	-1.35497	-0.367673
12.5	-0.95391	-0.621353	0.14196	-0.103986	-0.489422	-0.681655	-0.918014	-1.11694	-1.46372	-1.94561	-2.71581	-2.13838
7.5	-2.10484	-2.04677	-2.06549	-1.76229	-1.40399	-1.04784	-0.874717	-0.865859	-0.918251	-1.00326	-1.36096	-1.96428
2.5	-2.61132	-2.36555	-2.04294	-1.89313	-1.67461	-1.36776	-1.42602	-1.53377	-1.70465	-2.0296	-2.43102	-2.49616
-2.5	-1.61515	-1.68417	-1.70813	-1.61124	-1.52951	-1.55288	-1.82885	-2.0822	-2.2242	-1.98609	-1.94023	-1.77148
-7.5	-1.12561	-1.19231	-1.17183	-1.08345	-1.15283	-1.3107	-1.77639	-2.16095	-2.23037	-1.88184	-1.58531	-1.31291
-12.5	-1.06588	-1.06188	-1.05909	-1.0267	-1.07178	-1.17919	-1.5502	-2.05156	-2.32739	-2.08327	-1.73293	-1.39683
-17.5	-1.5555	-1.46182	-1.59968	-1.67172	-1.51914	-1.42304	-1.65317	-1.96464	-2.119	-2.14909	-1.96362	-1.83624
-22.5	-1.8702	-1.80022	-1.78515	-1.64609	-1.41701	-1.30353	-1.3541	-1.67577	-1.89368	-1.91258	-1.89985	-2.04316
-27.5	-1.58341	-1.52756	-1.43221	-1.13429	-0.777677	-0.443999	-0.547473	-0.850192	-1.24787	-1.54855	-1.59777	-1.56079
-32.5	-1.54625	-1.29686	-1.02682	-0.765835	-0.501577	-0.0766024	-0.261156	-0.707042	-1.20818	-1.59989	-1.81351	-1.68841
-37.5	-1.8961	-1.6758	-1.36915	-0.911924	-0.281965	-0.0592034	-0.205351	-0.452585	-0.750219	-1.30872	-1.8143	-1.91693
-42.5	-0.956873	-0.947759	-0.741436	-0.315431	0.0749527	0.195024	0.0551343	-0.22706	-0.371137	-0.577703	-0.763819	-0.851141
-47.5	-0.564577	-0.697632	-0.361089	0.0847723	0.55055	0.42081	0.156706	-0.0408456	-0.0599117	-0.247695	-0.455711	-0.415006
-52.5	-0.813408	-0.722786	-0.48428	-0.0822145	0.304277	-0.176372	-0.500768	-0.328949	-0.372075	-0.583339	-0.720469	-0.789567
-57.5	nan	nan	nan	nan	nan	nan	nan	nan	nan	nan	nan	nan
dLSTbio/dLAI	Cropland
Jan	Jan	Feb	Mar	Apr	May	Jun	Jul	Aug	Sep	Oct	Nov	Dec
77.5	nan	nan	nan	nan	nan	nan	nan	nan	nan	nan	nan	nan
72.5	nan	nan	nan	nan	nan	nan	nan	nan	nan	nan	nan	nan
67.5	nan	nan	nan	nan	nan	nan	nan	nan	nan	nan	nan	nan
62.5	nan	nan	nan	nan	nan	nan	nan	nan	nan	nan	nan	nan
57.5	0.125182	0.464137	0.446856	-0.213122	-0.79044	-0.789375	-0.745975	-0.680209	-0.476358	-0.130902	-0.177537	0.0857448
52.5	0.314434	0.440669	0.696357	-0.0912767	-1.1866	-1.12502	-1.04383	-1.14587	-0.940618	-0.293448	0.114573	0.181191
47.5	0.285725	0.279658	0.291505	-0.712822	-1.15395	-1.1399	-1.15006	-1.16137	-0.918319	-0.385396	0.10129	0.194282
42.5	0.768567	0.648496	0.570384	-0.195296	-0.921385	-0.989753	-1.11892	-1.17675	-1.0967	-0.327257	0.417138	0.533201
37.5	0.343971	0.323727	-0.267413	-0.837352	-1.32401	-1.42947	-1.58153	-1.52345	-1.45379	-1.16893	-0.242113	0.203381
32.5	-0.217673	-0.388325	-0.852148	-1.21276	-1.45045	-1.43909	-1.26507	-1.10052	-1.24357	-1.07238	-0.563562	-0.208938
27.5	-0.968646	-0.99071	-1.75893	-2.28278	-1.30458	-1.39923	-1.13059	-1.22417	-1.29141	-1.20313	-0.663923	-0.858723
22.5	-2.2873	-2.84011	-3.22944	-2.30456	-1.54217	-0.958353	-0.807306	-0.91522	-1.07952	-1.13005	-1.07908	-1.4011
17.5	-2.2658	-3.31389	-3.74903	-3.0377	-1.87778	-1.09439	-0.976479	-1.10892	-1.10112	-1.17378	-1.31509	-1.61346
12.5	-1.36516	-1.58453	-1.13932	-1.04494	-1.04071	-1.01376	-1.01532	-1.17519	-1.48033	-1.59522	-1.92269	-1.80956
7.5	-1.6438	-1.65648	-1.31185	-1.24989	-1.27553	-1.07054	-1.01302	-0.970746	-1.1113	-1.02813	-1.15999	-1.44126
2.5	-1.54594	-1.90303	-1.67531	-1.37743	-0.897321	-0.876533	-0.917926	-1.03277	-0.915601	-0.709205	-0.760968	-1.03579
-2.5	-0.936466	-1.14628	-1.16343	-0.873688	-0.653952	-0.753941	-0.946368	-1.23978	-1.36304	-1.23686	-0.978419	-0.969165
-7.5	-1.07892	-0.827953	-0.895937	-0.942694	-0.84951	-0.834075	-0.946616	-1.19575	-1.48674	-1.70971	-1.61878	-1.45767
-12.5	-1.0104	-0.612868	-0.923849	-0.949266	-0.780478	-0.654389	-0.720361	-0.693434	-0.277687	-0.422683	-0.62529	-0.828956
-17.5	-1.01815	-0.771837	-1.03896	-0.90849	-0.724345	-0.67864	-0.863798	-1.14452	-1.16982	-1.03489	-1.09718	-1.2819
-22.5	-1.13279	-1.06703	-1.20392	-0.932914	-0.64754	-0.451975	-0.546702	-0.745853	-0.946402	-1.23514	-1.26601	-1.45253
-27.5	-1.42072	-1.18471	-0.977804	-0.451596	-0.163238	-0.17122	-0.444634	-0.805425	-0.987236	-1.06247	-1.16984	-1.48531
-32.5	-1.85658	-1.52668	-1.32398	-0.746926	-0.119353	0.0746449	0.034509	-0.483648	-0.925891	-1.26954	-1.50446	-2.06816
-37.5	-1.71454	-1.45661	-1.00444	-0.622573	-0.186981	0.0359349	-0.0722353	-0.300109	-0.688798	-1.08131	-1.398	-1.98386
-42.5	nan	nan	nan	nan	nan	nan	nan	nan	nan	nan	nan	nan
-47.5	nan	nan	nan	nan	nan	nan	nan	nan	nan	nan	nan	nan
-52.5	nan	nan	nan	nan	nan	nan	nan	nan	nan	nan	nan	nan
-57.5	nan	nan	nan	nan	nan	nan	nan	nan	nan	nan	nan	nan
