# Supplementary material for: Biophysical impacts of earth greening can substantially mitigate regional land surface temperature warming
Source: Nat Commun. 2023 Jan 9;14:121. doi: 10.1038/s41467-023-35799-4 (PMC9829907; doi:10.1038/s41467-023-35799-4)
Supplement: Supplementary file 3 — Source data [file 41467_2023_35799_MOESM3_ESM.zip › Source Data/fig3/fig3.xlsx]

## Sheet: Figure 3a
Figure 3a
Laittude	LST sensitivity	Non-radiative	Radiative	Climatic feedback
90	nan	nan	nan	nan
87.5	nan	nan	nan	nan
85	nan	nan	nan	nan
82.5	nan	nan	nan	nan
80	nan	nan	nan	nan
77.5	nan	nan	nan	nan
75	nan	nan	nan	nan
72.5	nan	nan	nan	nan
70	nan	nan	nan	nan
67.5	0.684338	-0.292006	0.669248	0.232907
65	0.786197	0.00781392	0.683359	0.132122
62.5	0.818282	0.224479	0.665862	0.172263
60	0.684822	0.0227849	0.736025	0.0837448
57.5	0.497275	-0.173102	0.697357	0.00439768
55	0.423544	-0.360307	0.832527	0.025833
52.5	0.18457	-0.602195	0.688884	0.0976071
50	-0.0688335	-0.54501	0.337616	0.0279757
47.5	-0.219365	-0.468209	0.115643	-0.013355
45	-0.309658	-0.553729	0.0532567	-0.0174342
42.5	-0.374295	-0.892594	0.282674	0.0137426
40	-0.519636	-1.0868	0.287959	0.0942555
37.5	-0.650875	-1.14195	0.154336	0.108845
35	-0.700462	-1.10123	0.148789	0.0521158
32.5	-0.713981	-1.19292	0.335687	-0.0192404
30	-0.818076	-1.26631	0.313631	-0.0536675
27.5	-0.822073	-1.36828	0.403998	-0.055899
25	-0.811047	-1.32547	0.262625	0.00817574
22.5	-1.10755	-1.37084	0.0890197	-0.108405
20	-1.06743	-1.19024	-0.012237	-0.120869
17.5	-1.04766	-1.71213	0.430263	-0.0819656
15	-1.10103	-2.74184	1.30106	-0.00963079
12.5	-1.35251	-3.08506	1.41841	0.0784345
10	-1.3297	-1.60302	0.144667	-0.110077
7.5	-0.73771	-0.744718	-0.0121159	-0.099149
5	-0.600352	-0.657062	0.166622	-0.197928
2.5	-0.332786	-0.28729	-0.046104	-0.0725567
0	-0.399847	-0.283253	-0.13186	-0.0786299
-2.5	-0.557093	-0.594634	-0.00319259	-0.101149
-5	-0.733809	-0.831266	0.0244754	-0.0839261
-7.5	-0.814992	-0.943314	0.0230453	-0.0817613
-10	-0.848072	-1.06208	0.0629559	-0.077579
-12.5	-1.13615	-1.50597	0.192022	-0.0370603
-15	-1.35423	-2.04829	0.422133	-0.014887
-17.5	-1.53857	-2.76224	0.992958	-0.0248499
-20	-1.51709	-2.87197	1.22229	-0.0950609
-22.5	-1.62298	-2.65874	1.07043	-0.250276
-25	-1.01792	-1.70781	0.573813	-0.133918
-27.5	-0.854911	-1.71451	0.613313	-0.161207
-30	-0.751105	-2.3237	1.24069	-0.320687
-32.5	-0.856102	-1.80371	0.8238	-0.203344
-35	-0.89392	-1.07351	0.107914	-0.163436
-37.5	-0.716506	-0.81835	-0.172839	0.0201202
-40	-0.229463	-0.382264	0.07238	0.0233742
-42.5	0.109871	0.0792341	-0.353565	0.180224
-45	0.312306	0.106299	0.00301485	0.228347
-47.5	nan	nan	nan	nan
-50	-0.747024	0.298817	-0.632239	-0.592522
-52.5	-0.263964	-0.359943	0.053371	-0.047317
-55	nan	nan	nan	nan
-57.5	nan	nan	nan	nan
-60	nan	nan	nan	nan
-62.5	nan	nan	nan	nan
-65	nan	nan	nan	nan
-67.5	nan	nan	nan	nan
-70	nan	nan	nan	nan
-72.5	nan	nan	nan	nan
-75	nan	nan	nan	nan
-77.5	nan	nan	nan	nan
-80	nan	nan	nan	nan
-82.5	nan	nan	nan	nan
-85	nan	nan	nan	nan
-87.5	nan	nan	nan	nan
-90	nan	nan	nan	nan

## Sheet: Figure 3b
Figure 3b
LST sensitivity	Boreal
	Jan	Feb	Mar	Apr	May	Jun	Jul	Aug	Sep	Oct	Nov	Dec
LST sensitivity	1.41079	1.71546	2.01385	0.841416	0.097994	-0.22396	-0.342324	-0.303691	-0.0971445	-0.0416398	0.373023	1.0709
Non-radiative	0.444933	-0.625214	-2.14815	-1.2025	0.126995	0.147739	-0.0256702	-0.0890593	0.0812961	-0.0202846	0.117285	0.624212
Radiative	0.957677	2.50645	4.13929	1.5923	-0.239476	-0.564622	-0.496379	-0.354334	-0.268906	-0.078535	0.200599	0.334873
Climatic feedback	0.121595	0.0647817	0.00755635	-0.0122484	0.0701392	0.0793827	0.0646545	0.0668461	0.0677329	0.0199515	0.0355376	0.119567

## Sheet: Figure 3c
Figure 3c
LST sensitivity	Northern-Mid Latitude
	Jan	Feb	Mar	Apr	May	Jun	Jul	Aug	Sep	Oct	Nov	Dec
LST sensitivity	0.0192614	-0.0787846	-0.367282	-0.67101	-0.814566	-0.892441	-0.957998	-0.945158	-0.849843	-0.571289	-0.252558	-0.0566804
Non-radiative	-0.605352	-0.901882	-1.03952	-0.946554	-1.05524	-1.1332	-1.16758	-1.11077	-1.00899	-0.790712	-0.505699	-0.388309
Radiative	0.335981	0.556895	0.386176	0.104234	0.115443	0.144739	0.0999604	0.035869	0.0306128	0.0278532	0.0204302	0.118088
Climatic feedback	0.115675	0.0967465	0.0537567	0.0133344	-0.0382869	-0.101012	-0.0978922	-0.0591136	-0.0407177	0.0265728	0.0724712	0.105665

## Sheet: Figure 3d
Figure 3d
LST sensitivity	Tropical
	Jan	Feb	Mar	Apr	May	Jun	Jul	Aug	Sep	Oct	Nov	Dec
LST sensitivity	-0.945282	-0.924652	-0.894145	-0.849613	-0.73501	-0.659825	-0.75086	-0.888796	-0.995659	-1.00478	-1.04279	-1.0289
Non-radiative	-1.22684	-1.28439	-1.21885	-1.03585	-0.890123	-0.809187	-0.934007	-1.09487	-1.17447	-1.08769	-1.12524	-1.21318
Radiative	0.130539	0.184837	0.191106	0.105624	0.0925085	0.0709727	0.105995	0.124166	0.116283	0.0964042	0.0948887	0.122445
Climatic feedback	-0.00866086	-0.0217005	-0.0699478	-0.0902009	-0.0750547	-0.0511067	-0.047315	-0.0587558	-0.105351	-0.13189	-0.0960465	-0.0442646

## Sheet: Figure 3e
Figure 3d
LST sensitivity	Southern-Mid Latitude
	Jan	Feb	Mar	Apr	May	Jun	Jul	Aug	Sep	Oct	Nov	Dec
LST sensitivity	-1.51171	-1.40654	-1.2719	-1.02552	-0.699893	-0.420853	-0.534942	-0.817424	-1.08091	-1.34779	-1.49047	-1.55483
Non-radiative	-2.24939	-1.9702	-1.80191	-1.56795	-1.20223	-0.961137	-0.963338	-1.2845	-1.72915	-2.14555	-2.40302	-2.46953
Radiative	0.693438	0.545679	0.463593	0.425024	0.370607	0.390604	0.40934	0.444328	0.50944	0.657204	0.803907	0.850295
Climatic feedback	-0.253994	-0.220284	-0.171216	-0.105131	-0.0440787	-0.00335671	-0.0247476	-0.0428259	-0.109678	-0.201503	-0.25749	-0.275293
