# Supplementary material for: Biophysical impacts of earth greening can substantially mitigate regional land surface temperature warming
Source: Nat Commun. 2023 Jan 9;14:121. doi: 10.1038/s41467-023-35799-4 (PMC9829907; doi:10.1038/s41467-023-35799-4)
Supplement: Supplementary file 3 — Source data [file 41467_2023_35799_MOESM3_ESM.zip › Source Data/fig4/fig4.xlsx]

## Sheet: Figure 4a
Figure 4a
Snow Cover (%)	dLSTbio/dLAI (K/m2/m2)
100	-0.385452
99.8079	2.95399
99.9625	2.89216
99.9949	4.53233
100	3.36236
100	4.52661
99.9923	3.77007
100	3.42916
100	1.12129
100	1.66877
100	0.471676
100	3.3763
100	-1.07993
100	2.7705
100	4.18184
100	2.27948
100	0.491491
100	-0.290545
100	2.81572
100	0.395303
100	-0.491223
100	2.33755
100	-0.276454
100	-1.41135
100	-0.831738
100	-1.06731
100	-4.67267
100	-2.73902
100	1.89573
100	0.0475186
100	0.097688
100	3.68152
100	3.67435
100	6.32028
100	5.46402
100	7.51936
99.9924	2.74825
99.69	2.81728
99.9725	3.26438
100	3.00712
100	4.20294
99.9974	-0.163316
100	3.08981
100	1.44846
100	3.03958
100	4.79376
100	-1.38369
100	-0.514689
100	0.520473
100	-0.0762238
100	-2.23302
99.925	0.666826
99.8194	2.56134
100	7.59035
100	11.4612
100	7.35413
100	5.56491
100	5.77556
100	0.835404
100	1.58753
100	3.32084
100	4.84015
100	5.79472
100	3.9587
100	1.59289
100	0.060454
100	0.293198
100	-0.375369
100	2.79213
100	3.97793
100	-2.34522
99.9974	-0.729723
100	-1.79742
100	-1.63002
100	-0.634498
100	-0.505723
100	0.368885
100	1.01602
100	2.63184
100	2.05539
100	-6.82111
99.9975	-6.75423
100	-5.60938
100	-2.21222
100	-2.26146
100	-3.40453
99.9837	-3.92381
100	-1.47305
100	0.187747
100	2.99072
100	2.07164
100	0.315779
100	8.84408
100	6.05753
100	2.14824
100	4.38872
99.99	3.60154
99.975	3.00923
99.99	4.17457
99.9975	4.81443
99.9898	2.81914
99.99	-2.2698
100	1.46601
100	2.16228
100	-1.30575
99.8462	0.799733
100	0.811411
100	3.78429
100	3.2411
100	3.70813
100	2.79926
100	2.52942
100	1.13444
100	0.392459
100	2.51208
100	2.8298
100	1.76111
100	2.10494
100	2.32928
100	2.52576
100	2.19445
100	2.05366
100	1.37521
100	1.68929
100	3.00838
100	3.28429
99.9974	3.94614
100	1.13774
99.9971	0.312031
99.997	1.74172
99.9947	2.14284
100	0.519171
100	-0.229039
100	-0.877393
100	-1.40056
100	-1.08861
100	-0.141799
100	-1.52942
100	-1.16262
100	0.55353
100	1.74732
100	-0.466783
100	-0.146586
100	1.1975
100	0.390501
100	0.11386
100	3.72547
100	5.81211
100	-1.22132
100	1.79638
100	4.93955
100	2.43855
99.9963	2.70182
100	1.7495
100	3.09786
100	-7.44533
100	-3.73902
99.9948	-4.78434
100	-2.50936
99.9974	-5.50523
99.9522	-4.06011
99.9872	-4.52035
100	-6.86489
100	-1.66694
99.9875	1.64951
99.995	-0.622443
99.99	3.64501
99.9975	3.69493
99.9899	8.13851
99.9875	8.06819
99.9925	9.34478
99.995	7.54167
100	0.747806
99.985	3.29688
99.9125	2.51372
99.995	3.09194
100	3.03765
99.9891	2.81057
100	-0.165558
100	-0.466881
100	0.717676
100	1.25029
100	0.216006
99.9036	7.26466
99.9849	-1.44368
100	3.42768
100	1.12376
100	-0.183455
99.996	0.223122
100	2.40927
100	4.78571
100	4.15304
100	2.81799
100	0.360858
99.9975	0.405246
100	0.363627
100	3.39777
100	3.21065
100	2.17907
100	1.47385
100	1.63751
100	0.970611
100	1.91251
100	0.935037
100	-0.0286757
100	-0.695271
100	1.94548
100	0.261145
100	-0.438129
100	2.042
99.9701	1.2495
99.9975	2.01843
100	1.77651
100	1.62026
99.9156	1.88153
99.9805	2.3376
99.9697	0.0213037
100	0.773129
99.995	0.493998
100	0.282024
100	-1.2122
100	-0.520225
100	1.05763
100	0.853752
100	0.998488
99.997	1.62052
99.9811	-0.843326
99.9865	0.0665412
100	0.773895
99.9953	2.09271
100	2.90487
100	2.70513
99.9964	2.28167
99.9088	1.40525
99.9592	4.56903
99.9923	6.45994
99.9973	-0.264467
100	-2.04801
100	-1.42517
100	-1.29771
100	0.787905
100	2.22962
100	2.30927
100	2.25456
100	0.438862
100	0.148967
100	-0.399461
100	1.14991
100	1.03545
100	4.02588
100	3.5472
100	5.1118
99.9924	-4.84999
100	-5.37606
100	-3.7413
100	0.066949
100	0.486135
99.9825	3.21578
99.9825	2.33572
100	-1.44203
100	-0.956127
99.9082	8.29024
99.9875	4.69567
99.93	5.83104
99.9775	6.96762
99.995	8.53911
99.975	5.35051
99.9925	6.86336
99.9949	3.50432
99.9875	0.100891
100	0.481207
100	-0.691812
100	0.301352
100	-0.787261
100	-2.33899
100	3.8755
100	-0.369974
100	0.572251
100	-0.518907
94.1667	3.05159
91.4816	3.03802
98.3193	4.20367
98.9294	4.88108
99.9798	2.96862
99.9688	-1.03972
99.974	1.49332
100	4.91692
100	5.15679
100	2.63276
100	3.4888
100	3.86584
100	4.13925
100	4.94788
100	4.80418
100	2.07444
99.995	1.06681
100	1.08853
100	1.36301
100	2.2271
100	2.41626
100	1.98977
100	0.276932
100	0.561513
100	3.804
99.9813	4.55914
99.9965	2.90606
100	1.78154
100	1.52841
100	1.5533
100	-0.179269
99.9975	-0.281784
100	0.654214
99.9886	3.01974
100	1.82431
99.75	1.50403
99.945	0.782037
100	0.872781
99.7675	2.23863
99.9796	2.31947
100	0.719983
100	-0.43449
100	1.17736
99.9325	2.23433
99.9948	1.18522
100	0.162756
99.9975	1.60179
100	1.95841
100	1.75116
100	1.33974
99.9975	3.04809
99.9646	2.08672
99.8258	2.02221
99.9896	-0.36428
100	0.520107
100	1.72849
99.9967	0.70538
100	1.55719
100	0.390474
99.9654	0.884659
99.9931	2.94774
100	0.094211
100	1.06984
100	0.838281
100	-1.7097
100	-2.96626
99.9948	-1.93683
100	-0.455796
100	1.28209
100	-0.156813
100	0.257711
100	1.22959
99.9975	-1.52592
100	-0.478237
100	-0.881818
100	-1.38178
100	-2.80875
100	-3.85135
100	0.7962
100	1.76532
100	1.03971
100	3.04695
100	4.66118
100	4.62829
100	3.51048
100	5.40354
100	2.35923
100	4.07525
100	5.57761
100	5.40913
100	5.15766
100	3.06641
100	2.54109
100	2.7454
100	1.83304
100	2.41532
100	8.59806
100	5.1165
99.9789	4.14411
99.945	3.61446
99.9975	5.55993
99.995	4.99568
99.81	7.27931
99.4925	5.59308
99.635	7.52389
99.987	2.62266
99.99	2.51963
99.95	5.02577
99.9475	5.75579
99.99	3.25198
99.9525	4.75103
99.9775	4.99068
99.8675	5.46862
99.6633	6.44637
99.79	4.61097
99.7675	4.07769
99.9875	4.87656
99.7225	3.22075
99.675	6.87216
99.885	7.00787
99.7625	4.26016
100	1.50155
100	0.490093
100	-1.14696
100	-0.662292
100	1.48189
100	1.1857
100	1.60559
66.1949	4.57981
70.7837	1.98363
76.6538	3.73963
99.0109	0.87388
99.9975	2.53956
99.981	-0.466781
99.9826	2.48493
100	2.00112
100	5.60252
100	3.58287
100	2.17329
100	3.33517
100	3.00258
100	1.75968
100	1.64108
99.9825	0.21256
99.2556	1.57642
98.9475	2.86899
99.9972	2.08903
100	1.05533
100	1.78253
99.9925	1.66942
99.9974	1.76804
99.9971	1.74401
100	1.69629
100	1.90491
100	1.78863
99.7908	1.78503
100	0.508663
100	0.951541
100	-0.446435
100	0.510902
100	0.454832
100	1.47568
100	0.383099
99.9972	3.37608
99.9066	0.163858
99.9873	1.07146
99.9966	0.563657
99.9974	0.968768
99.6325	1.26338
99.3351	1.57894
99.9899	-0.427161
100	-1.40183
100	-0.285165
99.7425	0.556641
99.855	0.42115
99.95	0.557682
99.875	1.42229
99.52	1.74543
99.74	1.37078
99.9625	0.865444
99.9975	0.604077
100	1.03864
100	2.01731
99.995	2.54908
99.5203	1.83249
99.5432	0.581619
99.6657	0.398237
99.3833	1.00442
99.989	-0.0192724
99.9525	-0.801445
99.9309	-0.0436441
99.9381	1.52132
99.98	3.23206
100	3.29914
100	1.20281
100	2.69952
100	1.59286
99.9975	1.28212
99.995	1.47177
99.9975	-0.803028
99.9975	1.32567
99.977	1.021
99.9572	1.71707
99.9923	2.64098
100	5.87592
100	7.44649
100	1.3744
99.9975	-0.920072
100	0.368702
100	-0.887724
100	-0.741094
100	-1.59882
100	-1.94735
100	-2.58192
100	-1.98112
100	-3.48176
100	-1.00494
100	-1.34893
100	-2.22852
100	0.228629
100	-1.88234
100	-1.46224
100	1.42689
100	2.77047
100	1.95103
100	3.53731
100	4.82419
100	3.47334
99.9975	2.77266
100	3.1187
100	1.58377
100	2.4268
100	2.90593
100	2.37743
100	0.775419
100	0.64463
100	1.8728
99.9975	1.58055
100	1.883
100	1.35492
100	1.50098
99.9179	6.28117
100	7.00878
100	2.32093
100	0.117069
100	2.80905
100	4.08224
100	0.486931
99.9975	1.51427
99.9325	0.254825
99.915	2.85491
99.96	4.99651
99.8925	4.9189
99.98	5.03976
99.94	7.36693
99.84	6.31111
99.965	3.47026
99.9925	-0.735261
99.9775	2.82163
99.49	6.53641
99.8575	7.76038
99.94	5.17697
99.995	2.89252
99.9725	3.13457
99.8525	5.14725
97.7075	2.2649
99.1375	3.09803
99.31	5.01228
100	-1.27696
100	2.41149
82.2292	3.15289
76.9247	1.89598
73.2043	2.51461
92.1211	1.82538
99.1843	0.3329
99.346	-0.219869
99.7092	1.96333
99.9898	2.26524
99.9757	0.722724
100	-0.153688
99.9674	0.434976
100	2.55005
99.9823	3.53237
99.9925	3.31658
100	1.68228
100	1.55683
99.9973	1.58582
100	0.852808
99.5887	1.34795
95.6974	-1.14317
99.06	0.711235
99.4823	1.29636
99.0275	2.15823
99.82	2.2775
99.936	1.50283
99.9853	0.800947
99.9873	2.0049
100	1.68479
100	1.43991
100	0.922865
100	0.139361
100	-0.567992
100	0.340294
100	0.64017
100	0.488491
100	0.668832
100	1.44165
100	1.40256
99.9922	-0.309312
99.8725	-0.346159
99.6493	0.656377
99.8167	2.63824
100	1.46776
99.9975	-0.0225361
100	-1.05314
99.9609	0.498011
99.9706	-0.788484
99.967	0.177699
99.995	0.548469
99.9825	1.86226
99.2551	1.87791
99.2275	1.1723
99.985	0.548869
99.9075	-0.0778395
99.9875	-0.0993505
99.9775	0.72552
98.77	1.16233
98.8675	2.43493
99.87	1.90929
99.8125	2.96505
99.745	2.72385
99.865	1.1939
99.9425	1.15408
99.9825	0.690647
99.9725	2.21339
100	1.77351
99.9706	2.01728
99.9775	1.38054
100	-0.0339009
99.915	0.94782
99.895	0.163848
99.9475	0.502776
99.885	-0.959139
99.965	0.759509
100	2.09894
100	2.07918
100	3.30004
99.995	1.87524
100	0.0915952
99.9975	0.521857
100	1.30674
100	2.09472
99.985	2.64586
99.8974	1.82657
99.9185	1.87584
99.9225	1.25381
99.96	5.83221
100	7.02974
100	5.08778
100	7.32404
100	8.33065
100	6.94652
100	5.85643
100	1.95335
99.9949	6.30665
99.99	1.63677
99.985	0.485192
100	0.56863
100	0.128582
100	-0.414427
100	-1.43872
100	-2.0405
100	-1.90927
100	-0.0434765
100	-1.73817
100	-0.496877
100	-0.455126
100	0.950392
100	-2.37928
100	-2.1328
100	-1.28791
100	0.124215
100	2.86861
100	2.65511
100	5.84576
100	1.29699
100	2.20504
100	1.52611
100	1.87188
100	2.40865
100	-0.459334
100	0.0673812
100	2.25036
100	3.605
100	5.61427
100	5.97722
100	2.65378
100	3.428
99.9975	3.41549
100	4.39457
100	4.96746
100	3.63013
99.9925	-1.02415
99.96	1.73014
99.995	1.18841
99.96	1.88491
99.9425	1.36448
99.9675	0.77929
99.485	6.33171
98.985	3.43287
99.365	5.54677
99.425	3.79648
99.52	5.78682
99.9825	4.39026
100	-5.00925
100	1.94858
54.983	0.0436355
83.25	2.80696
98.4806	2.8565
98.5657	3.09726
100	2.7594
99.9973	2.25096
100	0.723313
99.9975	1.20092
99.9949	1.40793
99.9975	1.14401
99.9975	1.01932
99.9648	1.02094
99.9974	1.02347
99.9844	0.79506
99.9383	0.576619
100	-0.445267
99.8571	-1.22245
94.8988	0.296575
96.6125	0.838879
98.0725	0.556222
99.2526	0.460769
99.2475	0.839369
99.9021	1.51722
99.995	1.03353
99.93	1.38989
99.9	0.726616
100	1.20464
99.9758	1.14226
100	0.0754389
100	0.516914
100	0.949517
99.9881	1.53191
99.9867	1.09072
100	0.709974
100	2.38175
99.987	2.85938
100	0.35216
99.9937	-0.418642
99.9462	-1.0253
100	0.474919
99.9963	1.46762
99.3117	1.49856
99.6067	0.910584
99.8725	1.31979
99.985	1.77957
99.475	2.31325
99.73	2.01264
99.92	1.48139
99.9725	0.5083
99.9825	0.200397
99.8175	1.33312
99.98	1.11977
99.96	1.691
99.615	2.20699
99.06	1.39083
99.7875	1.26444
99.645	2.04278
99.6591	2.58641
98.92	2.6016
98.1325	2.09692
99.7225	1.92688
99.3475	2.67769
99.6075	1.80295
99.61	1.34475
99.965	2.21001
99.92	2.82761
99.9875	2.27154
99.915	2.06278
99.8575	1.82846
99.975	1.30868
99.995	1.95627
99.98	0.506617
99.8775	0.372126
99.91	0.276695
99.985	1.38677
100	2.60804
100	2.36752
100	1.40242
99.9975	1.31041
100	1.88979
99.9975	1.43184
99.985	1.52296
99.985	2.53103
99.984	0.351128
99.9722	1.72742
99.9124	3.06105
99.7075	2.66767
99.9775	2.62891
99.935	4.58159
99.9675	4.19558
99.9275	5.15849
99.9975	5.80342
100	6.35062
99.97	4.61248
100	3.1076
99.9874	3.67118
99.97	3.15358
100	-0.838381
100	-1.32688
100	0.972846
100	-0.917866
100	1.36496
100	-1.09042
100	2.30662
100	0.790048
100	-0.969122
100	0.515503
100	-0.843514
100	-3.21571
100	-0.508498
100	-0.884687
99.995	4.21537
100	5.51839
100	5.06797
100	5.43541
100	4.29963
100	3.10751
100	4.89245
100	4.66251
100	0.734363
100	1.81364
100	2.48186
100	2.36772
100	4.06555
99.9975	2.9051
100	2.63829
100	6.25902
100	3.19842
100	5.35034
100	7.54714
99.991	3.85738
100	6.8744
99.9858	8.07929
100	4.38526
99.9971	4.21036
100	0.200771
91.8011	-1.05541
98.8611	2.91017
99.9975	2.71483
99.9775	1.84531
99.9425	2.00916
99.96	1.96836
99.985	3.52672
99.8225	3.80275
99.803	2.24581
99.2475	5.74733
99.475	5.09966
99.815	5.6526
96.426	4.97138
99.345	3.29692
98.955	2.86755
99.215	3.58207
99.5175	2.88867
98.6025	1.53088
98.905	5.3168
99.6475	6.83962
99.3425	7.149
99.7375	4.68153
99.8075	5.6591
99.9275	3.42253
99.9275	2.34241
99.9646	0.0367528
99.3648	-0.448433
95.7949	0.100409
99.4575	-0.325918
99.9923	1.70522
100	2.70181
99.997	1.88182
99.96	1.5866
99.99	0.960083
99.9825	0.586848
99.895	0.674633
99.7122	0.892191
99.7127	1.03281
99.5026	0.46938
99.9245	-0.409916
99.0672	-0.227651
94.5472	0.657811
96.5275	0.0522112
95.891	0.414594
99.5425	1.31836
99.975	0.542019
99.8011	0.406039
99.4	0.573197
99.7168	0.735566
99.7978	0.887607
99.7605	0.059775
99.7449	-0.526672
99.9674	0.152954
100	0.923936
99.994	0.872352
99.9601	0.585801
99.9916	0.288021
99.9577	-0.224231
100	0.66231
100	1.15748
99.989	1.59113
99.9974	1.22997
99.9973	0.523439
99.9922	0.360319
99.9971	0.269498
99.7738	1.6077
100	1.90413
99.9949	1.01752
99.9609	1.69622
99.9948	1.70872
99.8918	1.27115
99.6136	2.30447
99.3189	1.6756
99.7625	1.83433
98.7778	2.42419
99.5525	1.94907
99.3675	1.80203
99.6875	2.51079
99.9225	0.967714
99.7778	1.40742
98.28	1.75227
99.1075	1.84447
99.1325	1.60005
99.135	1.50841
98.8	1.57081
98.215	3.0423
96.7854	2.24645
98.3175	2.3804
97.815	1.58219
98.6	1.53372
99.6	2.36746
99.8425	2.46861
99.8875	2.24953
99.955	2.3716
99.8525	1.55669
99.95	1.4794
99.7725	1.84174
99.9325	2.33792
99.7725	1.71807
99.8675	1.91236
99.9775	1.17861
99.8625	1.0042
99.8929	1.00524
99.9056	2.68606
99.6461	2.44266
99.5102	3.16677
100	1.92964
99.98	0.818428
100	1.39719
100	0.795302
100	-0.0562953
99.9628	-0.0728226
99.8958	2.6786
99.235	4.24624
99.9725	2.19395
99.9325	2.48304
99.975	3.88965
99.8425	3.86833
99.635	4.78939
99.9975	4.47255
99.975	5.38005
99.9949	1.95232
99.375	2.1567
99.8175	2.83228
99.975	0.0466594
99.965	3.6749
100	4.89737
100	-0.822482
100	-1.02253
100	-0.18467
100	-2.26198
100	-1.15761
99.9975	3.81489
100	5.33266
100	5.03387
100	4.81852
100	0.578624
100	0.964001
100	0.403698
100	-1.4209
100	0.326985
99.9825	2.23715
99.9975	1.8725
100	2.7803
99.9925	4.3741
100	5.32325
100	3.87624
99.9975	4.63199
100	4.66944
100	5.19964
100	4.20239
100	2.7577
99.9975	3.06872
100	5.65585
99.9975	6.92362
99.9972	3.12205
99.9974	2.3079
100	4.13133
100	2.99683
100	6.86679
100	9.21227
100	4.48174
100	1.83579
99.9875	0.132013
97.8625	-1.17436
97.8106	-0.459329
100	0.200483
100	2.38912
100	1.77651
99.995	2.07218
99.9075	2.10878
99.985	2.03212
99.925	-0.976227
100	2.16761
99.955	2.57301
99.995	4.12505
100	5.81936
99.8875	6.61243
99.7725	6.20124
99.9675	3.44795
98.815	6.54769
98.095	4.68497
98.0325	5.88743
98.8375	4.28242
98.515	6.51869
98.9823	3.91349
99.8075	6.21446
99.995	1.07927
100	3.35765
99.9924	2.70336
99.995	1.08611
99.1134	0.942784
99.9719	1.40355
100	-1.68403
99.9825	-1.18667
99.9725	2.01475
100	1.64362
100	3.31101
100	0.776778
100	0.473606
99.9925	0.844854
99.9375	1.10775
99.94	1.54169
99.825	1.70228
99.8225	1.24111
99.6237	0.0856095
89.6175	0.442199
94.36	0.535291
93.7551	0.623708
97.935	0.330309
99.0975	0.655879
99.9425	0.598961
99.9369	0.299301
99.9235	0.191363
99.6303	0.521073
99.129	0.579877
98.9837	0.696956
99.6031	0.539716
99.4007	0.19555
99.8448	0.518986
99.9477	0.834354
99.6472	0.446005
99.1463	0.00838396
99.824	0.740319
99.9973	1.62619
99.9949	0.848934
99.985	0.158902
100	0.52003
100	0.447898
99.9621	0.607708
99.8697	1.10471
99.0651	0.58212
98.6711	0.488068
99.5304	1.85495
99.7778	1.52455
99.995	0.931074
99.9949	1.25335
99.9675	0.857646
99.935	1.25994
99.6837	0.821033
97.9617	1.29441
98.2575	1.44817
97.6175	2.10397
96.7775	2.24862
94.32	2.21412
98.9697	1.72742
99.5587	0.617238
99.175	1.35413
99.3425	1.48798
99.3475	1.81436
99.4175	2.19863
98.865	1.07326
98.3025	1.12688
93.0725	1.77421
91.7025	2.10507
94.46	1.78502
91.855	1.1144
95.4625	2.52666
99.3182	1.44511
99.25	2.03852
98.75	2.76233
97.98	2.1494
98.775	1.99205
99.7925	2.09591
99.7625	2.19854
99.952	1.71759
99.9775	1.5164
99.84	1.76864
99.89	1.30981
99.8725	1.90028
99.465	2.57616
99.635	1.87725
99.8	2.16549
99.51	2.76401
99.925	2.04293
100	1.60892
100	0.42266
99.98	1.46225
99.6725	2.3107
99.935	1.49889
99.9775	3.6158
98.065	7.0662
99.585	2.6557
99.99	1.4532
99.1675	3.57393
99.995	3.54422
99.9625	4.46168
99.95	3.37096
99.38	2.9913
99.845	1.69872
99.8825	1.08557
99.9875	-0.105711
99.99	5.42254
100	1.35913
100	0.331981
99.995	1.13899
99.9975	0.411327
99.9975	2.20122
99.9924	3.80704
99.9225	2.32246
99.99	2.87948
100	2.81361
99.9975	1.21327
99.975	1.93563
99.9975	0.458275
100	2.10998
99.9975	4.59259
99.9875	5.51361
100	3.92633
100	4.28717
100	5.24493
100	1.41658
100	3.35531
99.9775	0.82827
100	1.28305
100	3.68621
100	5.61787
100	4.69077
100	2.53658
100	1.27093
100	0.456486
99.9856	-8.47296
99.9971	-3.23432
100	0.0239808
100	-1.03197
99.9375	1.81849
99.9775	3.39589
100	-0.481781
99.8975	-2.47114
99.985	1.0998
100	1.91214
99.9343	-0.267072
97.9545	4.26686
98.5275	3.43567
99.7525	2.93378
99.8825	2.47076
96.6223	0.810634
99.4453	0.966958
99.86	-0.733212
99.965	0.615996
99.9923	0.938235
99.9825	2.01356
99.96	3.32234
100	4.59852
100	3.2391
100	0.844615
100	0.953075
100	0.8639
100	1.16832
99.95	1.31678
99.9275	1.86775
99.9825	0.450985
98.7096	-0.471587
89.2625	1.23732
94.5325	0.532092
98.0783	-0.126032
97.9773	0.146224
98.0429	0.32078
97.6354	-0.0825886
97.8724	0.378284
98.605	0.281223
97.4271	-0.207843
97.2964	-0.0104862
99.18	0.87362
99.3265	0.360734
99.4323	0.105459
99.4167	0.687363
99.2896	-0.017691
99.5396	0.305914
99.6566	0.617937
99.8929	1.79421
99.8625	2.08114
99.99	0.203297
99.9716	-0.247479
99.7825	0.437923
99.4275	1.05523
97.2655	0.412523
96.8925	0.891196
98.9798	2.09952
99.7469	1.65448
99.0227	0.987349
98.7985	1.78362
98.3421	2.44777
99.3182	1.12633
98.947	1.28525
94.1338	1.99464
96.4075	1.23514
97.4	1.96505
95.9596	1.63006
89.5909	2.02345
96.7475	0.16124
97.095	0.408957
99.25	0.869163
99.3025	1.28219
97.4596	2.48036
96.485	3.31825
95.2925	1.54482
95.3625	1.05218
93.7625	1.12553
94.0925	1.11608
97.29	2.17872
97.495	2.19625
96.3475	1.25836
96.7275	1.07897
97.775	1.36557
97.545	1.20182
98.7775	2.91305
99.5725	2.97817
99.2775	2.3029
99.8425	2.34234
99.64	2.6738
99.85	2.59928
99.645	3.02698
99.8875	1.79339
99.695	2.45491
99.53	0.668045
99.56	1.01133
99.6025	3.40266
99.9525	0.445767
99.985	1.28011
99.335	2.41529
99.4925	1.59895
99.715	4.62311
97.25	4.82484
98.465	3.88408
99.8425	2.90025
99.8325	4.78145
99.9775	3.01459
99.7125	2.0448
99.905	2.45615
99.995	3.7836
99.5775	2.09744
99.4875	2.25115
99.62	1.27633
99.92	2.50837
99.83	3.90174
100	1.77165
100	-0.414596
100	0.440698
100	2.1735
99.995	2.27271
99.9975	3.40082
99.97	3.73523
100	2.68676
99.985	2.44374
99.9425	2.86525
99.8611	3.13195
99.8434	1.51856
99.97	1.6752
99.9975	1.04678
99.985	3.19778
99.8425	4.60237
99.7225	3.44118
99.7325	2.82974
99.9725	5.56517
99.98	1.84249
99.975	2.60868
99.99	4.86453
99.9899	7.31901
100	8.26981
100	1.00838
99.9949	1.60224
99.95	0.848542
99.9936	-1.95576
99.9924	1.40924
100	2.17571
100	1.42402
100	4.3014
100	2.91551
100	1.47721
99.9973	3.72973
99.9917	4.30092
99.9949	1.71122
100	-1.15864
100	-3.14654
100	1.14327
100	4.2182
100	4.79745
100	6.69105
99.995	4.66047
99.855	2.13749
99.8737	2.52548
99.4621	-0.646313
99.945	2.61628
99.9975	3.93983
99.9975	0.19457
99.9975	4.32498
99.9825	5.07754
99.8763	0.600429
99.4625	4.8045
99.5825	6.06251
99.3875	-0.569878
99.885	5.49472
100	5.01861
99.995	2.90933
99.4175	3.79618
98.6172	-0.6369
97.9375	0.232517
99.93	1.57915
100	-0.0864166
100	1.53906
100	1.74127
100	1.37234
100	0.138511
100	2.45766
100	2.75476
99.91	1.27175
99.1225	1.05284
98.9515	1.10199
98.7526	-0.0247863
85.85	1.56612
91.0325	1.05046
94.3283	0.810349
95.3763	0.140188
96.767	0.0622596
96.4124	0.560646
95.0884	0.686735
95.6566	1.20004
95.3095	1.35964
96.5137	0.986732
95.8892	1.00892
96.7947	0.153833
98.1	0.156992
97.638	0.445243
96.6804	0.377498
97.3441	0.538739
98.8199	0.368584
97.9507	1.24092
98.6688	2.5597
99.255	1.64343
97.505	2.10342
98.4337	1.5339
96.7816	1.55935
94.1212	0.620319
93.9538	-1.70858
96.9511	1.76752
94.7045	1.37282
91.835	1.43537
98.7526	1.84425
98.7219	2.07656
99.175	2.32001
97.025	1.40722
95.8275	0.960417
97.2175	1.15317
92.4325	2.33
94.01	1.57402
90.475	1.81815
90.98	1.69771
96.715	1.88533
91.02	2.55561
96.165	2.5028
93.9075	1.81578
92.9825	2.02313
96.7975	0.11859
98.095	1.46752
97.8125	3.48197
96.2825	2.701
95.935	2.01667
94.345	0.475682
97.965	1.84606
93.795	1.79897
93.9825	2.35228
94.2298	2.53896
96.0925	1.30924
98.2825	1.75007
98.67	1.83712
99.32	1.62541
98.2575	2.53387
97.29	2.11237
98.1325	2.11729
98.235	3.18853
99.0625	4.76503
99.225	4.31856
99.81	3.11827
99.955	2.66517
99.5625	1.43923
99.4625	0.647724
99.6175	2.86522
96.915	2.33642
96.765	1.80217
99.3825	1.35887
99.89	0.194903
90.824	6.12242
98.765	3.35997
99.3575	3.34747
99.32	5.02755
99.7475	3.09734
99.7275	1.34798
99.995	2.8434
99.985	2.64437
99.9325	1.37862
99.15	2.05573
99.34	2.05628
99.9775	1.79892
99.79	0.81516
99.8225	1.89946
99.1575	2.3691
100	1.24675
100	1.39175
100	2.15121
99.9925	1.70134
99.9621	1.42575
99.9875	1.98193
99.975	3.3707
99.9725	2.90418
99.9775	2.5237
99.8525	2.17888
99.8189	1.64375
99.2247	2.79405
99.4725	2.76992
98.1275	2.33448
99.6325	2.07156
99.5975	2.4513
99.2275	2.62203
99.4407	2.48092
99.975	1.26654
99.9675	2.98819
100	2.69486
100	1.93406
100	0.790234
100	0.891468
100	-2.33114
100	0.48613
100	-0.932357
99.9975	3.22706
99.9975	7.12878
100	7.67616
99.9875	6.01374
99.9821	3.70323
95.6313	-0.365941
99.9575	0.00258912
99.95	-1.92213
99.965	1.37783
99.9975	0.525033
99.9925	4.6958
99.9925	0.586651
97.9425	5.76161
98.595	4.52974
98.4711	-1.0988
99.9286	1.02971
100	5.83671
99.9925	2.12205
100	4.14188
99.9975	2.70131
100	4.55057
100	3.51675
100	2.49872
99.9975	3.50476
99.995	3.57869
99.9225	2.98265
99.1582	2.23771
99.3875	0.661612
98.5859	1.31221
97.3182	1.66315
97.6	0.45108
79.4553	-0.250553
84.4026	-0.453771
85.2216	0.00943994
87.6125	0.20773
89.4192	0.387004
91.4348	0.290868
92.9714	0.0292124
93.1433	0.0582698
93.1657	0.160509
92.6224	0.253225
91.9468	0.143853
93.05	0.627325
94.2444	-0.0258182
92.3152	0.590939
95.2025	1.5668
95.4425	1.42518
91.4459	0.691472
95.2	1.47314
94.4875	2.59294
95.605	0.16166
91.2842	1.1701
89.7531	-1.66707
94.23	0.852505
99.75	2.45531
99.89	2.07046
98.01	1.97574
98.7012	0.749645
91.9475	1.42768
92.3036	1.57541
93.2675	1.27947
92.765	1.35573
91.7475	1.36753
89.28	1.59145
93.285	1.60364
93.6	1.55592
94.05	1.88579
92.4747	1.13974
82.5225	0.276249
90.404	0.343099
90.475	0.152442
93.0575	-0.591979
94.7475	-0.502236
97.5975	1.6078
95.1925	0.926866
97.8925	0.871406
98.455	1.57818
94.99	1.80902
95.34	2.85971
93.3425	2.3509
95.7025	2.70566
97.5875	4.99894
98.165	3.16298
98.18	3.07366
98.2424	1.66702
96.68	3.13344
97.055	3.12326
96.305	2.79602
97.99	4.13723
98.8025	3.63858
98.935	3.2683
93.0775	3.65517
91.345	2.46181
90.87	2.48644
93.2975	1.75657
93.03	1.41538
99.4525	2.21054
99.15	2.02065
91.2298	3.52644
95.735	1.82419
96.65	0.59108
98.4025	2.97451
99.1225	2.9347
99.4975	1.09073
99.9775	1.44315
99.9525	2.84846
99.9275	1.70612
99.935	2.25401
99.7675	2.87592
99.4825	3.30721
99.1825	3.42448
99.9975	1.20934
100	2.46639
100	1.63573
100	2.31309
100	4.18953
99.92	3.02821
99.98	3.17966
99.9875	3.47988
100	2.59385
99.9825	3.07439
99.9875	2.32558
99.8561	2.4284
99.9596	2.92781
99.89	2.62972
99.785	1.94376
98.9489	2.31633
98.6	2.48792
98.83	2.89012
98.7825	3.01413
99.205	2.68756
99.3929	3.50387
99.6921	3.94021
99.2289	2.39283
98.9875	1.69998
99.1263	3.60998
99.0833	4.18619
99.3021	3.3558
99.9192	2.54797
99.8776	4.3999
99.705	4.38141
99.435	3.24417
99.9125	4.15226
99.9949	0.507173
99.9923	3.13641
100	3.46696
99.9839	6.19403
99.9773	-0.537786
99.9658	0.663069
100	1.29361
100	3.76616
100	3.62501
100	2.84354
99.9875	3.90158
99.9975	5.02915
99.9975	3.79339
99.9974	-3.00167
90.7015	1.43335
89.6925	-0.193885
96.385	2.04173
100	0.558433
99.995	-0.352963
100	-0.851908
100	2.51011
99.9825	4.11661
98.9022	-2.19365
99.9975	1.89217
99.9825	0.561132
99.9475	3.43207
99.9125	6.30004
99.935	6.51278
95.6875	2.21432
98.055	2.60004
99.846	6.75417
99.4432	4.05915
100	6.3375
100	3.44558
97.2775	-0.634752
99.4672	-1.82169
98.8925	0.378934
99.985	2.84973
99.975	6.46982
99.9925	2.02504
99.8838	1.40123
99.4116	0.726698
97.6763	0.684959
99.2625	1.69937
97.4525	2.55699
99.895	3.40845
99.9325	3.4551
99.955	2.48997
99.465	2.1946
97.1017	1.74158
96.352	1.0512
96.6616	1.48338
98.4947	2.58613
96.776	1.10367
91.9401	1.05342
78.2065	-2.16653
80.0625	-0.683292
79.773	-0.199144
80.9617	0.489304
85.8925	0.421463
86.28	0.0899981
85.4293	0.45332
88.555	-0.247314
90.24	0.608486
90.3081	2.18256
87.3333	-0.0420079
88.1	-0.486477
89.2912	0.330509
90.4917	1.14261
88.0027	0.516533
87.0732	1.19164
86.7704	1.65746
88.7314	1.64847
88.43	1.50461
89.985	0.821309
90.715	0.0266696
87.4451	1.07067
87.4194	0.344494
87.1296	1.0346
90.4798	2.1706
93.7025	0.499632
93.7601	0.84474
96.4025	1.22855
96.06	1.00514
97.5505	0.838969
90.25	2.15902
92.04	1.64654
96.745	0.71858
92.8925	0.747692
90.6975	1.37022
95.25	1.35075
94.33	0.669129
95.975	0.410208
97.7125	0.943289
93.5155	0.606535
93.3	0.758934
95.775	1.28992
93.1	0.775362
94.5425	0.25481
97.6313	0.980204
94.39	1.53458
95.7275	1.05241
96.855	1.55751
93.9217	1.85639
89.1439	3.33012
97.11	3.46402
95.415	2.43022
94.4046	3.09581
94.1933	3.14182
98.3333	3.10187
94.7925	3.29073
93.0475	3.16103
96.84	3.40566
96.9625	2.54816
96.9875	2.27687
96.265	1.05908
92.0175	1.98623
93.685	3.22789
92.89	1.90034
92.9725	1.2453
95.2925	0.0921903
98.215	0.679339
99.0825	1.50547
99.1625	0.616719
98.665	0.793386
98.7959	3.603
91.85	2.70203
91.5581	1.3211
94.78	1.44315
98.3434	1.4622
98.8375	1.64854
98	1.09177
99.9725	2.73268
99.975	0.720892
99.92	2.16574
99.8675	2.84334
99.9875	1.68718
99.9975	2.27228
99.9925	2.2307
100	1.92623
100	2.91727
99.9925	1.32518
99.9975	1.93286
99.995	2.08563
99.975	2.49257
99.8775	3.47941
99.805	3.92403
99.8875	3.55648
99.6525	2.43087
99.14	0.123843
99.695	2.12519
99.925	4.59143
99.995	2.33365
99.78	1.34402
99.5425	1.94165
99.8675	-0.243571
98.43	2.4043
98.9419	2.80178
96.7191	2.7355
94.6033	3.88499
97.3974	3.34674
99.0052	4.08108
98.9098	1.32608
98.44	4.08131
98.99	3.39518
98.8925	5.5184
99.4872	4.5572
99.7325	1.57524
100	1.61165
100	2.60819
100	2.70877
99.9975	3.22386
99.9848	3.19018
100	7.75948
100	7.48632
100	8.15753
100	-0.239433
99.9758	4.6366
99.995	2.50267
100	2.99807
99.9975	4.88148
100	1.81772
99.9975	2.31105
99.9975	5.18799
99.9855	3.01765
99.9972	1.41653
99.99	1.72192
100	3.50622
99.9949	0.304873
100	1.43825
99.9967	-0.728558
98.95	1.81802
93.635	1.33986
98.2725	3.45252
100	5.9665
98.9425	1.98338
100	1.28765
99.9625	2.56595
99.6675	1.40876
99.51	-1.60078
99.98	2.91097
99.9975	1.88824
99.9975	5.92905
99.8675	2.86279
99.76	2.93385
99.8929	4.15223
99.2198	2.96556
99.2475	0.839446
99.2175	2.46722
99.1378	-0.602004
99.135	1.89889
99.1005	4.25037
92.0765	1.8996
94.7025	4.24995
95.69	2.84109
97.4225	4.29848
98.5075	0.703231
99.6775	0.940308
99.755	5.23936
99.96	5.63639
99.7625	3.24804
98.55	3.66486
99.4049	1.90495
100	0.870637
99.9541	7.80068
99.94	4.78124
99.4475	1.75847
97.3683	2.29088
99.605	2.22525
96.0281	1.817
94.5581	0.873232
94.5825	1.92695
96.8475	2.72772
95.0675	2.52142
96.1925	1.60355
98.1378	1.53026
96.4974	1.22452
94.7609	1.85095
92.3447	1.59003
89.38	1.71397
88.9268	0.915079
86.3376	0.624088
82.2425	0.261337
79.4877	0.155367
77.2335	-0.449931
79.0631	0.43258
82.5606	-0.166319
81.7758	-1.78482
81.9423	-1.11852
88.9571	1.35671
87.6979	0.674161
86.77	0.232695
85.092	1.72305
85.7321	-1.86302
85.74	0.449473
86.7375	1.29459
85.9475	1.53992
88.5975	2.32314
95.3333	2.31358
94.05	2.03253
93.8376	2.13189
90.5025	2.16865
91.7083	1.08422
88.6515	0.793454
94.69	-0.20759
93.0722	0.854682
92.65	1.33608
97.995	1.08309
96.9025	1.75368
95.075	1.22363
97.24	1.66767
95.82	1.95545
93.805	0.812338
89.1742	0.639449
95.1525	1.73589
97.425	1.10536
96.1475	0.987325
93.8939	1.02406
92.8182	1.11937
97.495	1.77044
96.1825	1.66905
95.1325	0.882192
92.9025	0.0649288
86.91	0.870321
86.4133	1.23198
85.3393	1.49581
89.1301	2.55993
90.2075	1.21985
90.9515	1.28603
91.4375	1.65397
80.8283	1.61274
88.6375	1.07738
96.6375	1.62107
99.4975	2.52962
93.95	2.70023
96.6995	1.59075
96.415	1.42941
97.875	0.783169
93.115	1.0867
98.36	1.72049
99.985	1.73257
99.4725	1.20651
99.3425	1.29673
99.62	2.19514
98.0475	3.55041
91.9031	5.13994
84.1086	3.59868
85.9025	3.1252
84.649	2.60735
92.465	1.48924
96.1475	0.788407
94.2175	1.08333
96.445	0.231744
97.9082	-0.0399976
99.475	0.995446
99.9525	2.76287
98.3425	-0.0405839
98.7925	0.937314
99.365	1.19539
99.7625	1.98137
99.8425	2.37333
99.76	2.3563
99.635	2.01567
99.4175	2.26085
99.185	2.71848
99.1875	1.4584
99.68	1.63118
99.7	2.15489
99.92	1.59952
99.9425	1.90226
99.9949	2.25362
99.9925	1.47057
99.9975	1.38789
99.9825	1.21703
99.9725	1.58497
99.7325	2.48955
99.9575	2.14416
99.965	3.45411
99.82	3.26645
99.095	3.0814
99.14	2.87492
98.85	4.17674
98.52	3.4646
99.9825	3.08055
99.615	1.74226
99.8975	1.71899
98.5455	4.07669
99.47	1.61679
99.985	2.37245
99.835	2.33984
99.7273	1.55716
99.92	2.96815
99.9775	4.3245
99.9419	7.00589
98.8878	1.73783
98.8763	2.05985
94.8989	2.9376
95.1701	3.599
92.25	3.29504
95.6768	2.9867
94.149	3.7293
89.5368	4.56652
91.2273	5.842
94.0211	10.0579
98.7071	6.36204
99.5867	8.66814
96.8699	5.73495
95.8342	3.04327
97.8207	0.959639
98.3207	3.28082
99.3384	2.78517
98.5657	5.32098
97.9209	5.64994
100	5.32693
100	-0.879979
99.9975	4.50482
100	1.73149
99.8925	3.94128
99.9768	3.63071
99.992	5.76466
99.9237	6.59193
99.9974	11.2704
99.9919	-1.95124
100	1.57122
100	0.129783
100	2.46979
99.9949	7.36826
100	4.55177
99.978	-1.85951
95.0645	3.03638
99.9625	1.78885
99.9975	1.01636
100	2.22782
99.9975	1.8625
98.5725	2.53758
97.8725	0.00868711
99.0395	1.94304
99.7925	2.79885
99.9925	1.93134
100	2.29112
[truncated: 7,519 more rows]

## Sheet: Figure 4b
Figure 4b
Snow Cover (%)	dLSTbio/dLAI from Radiative Process (K/m2/m2)
100	-1.57037
99.8079	-2.70748
99.9625	4.87002
99.9949	2.00283
100	6.07598
100	5.15096
99.9923	4.84921
100	3.2805
100	-3.71885
100	1.84369
100	6.63057
100	9.07114
100	-1.27397
100	3.65108
100	3.47956
100	1.67918
100	-0.199628
100	-1.16938
100	1.46383
100	5.66257
100	5.29163
100	1.93811
100	-0.520149
100	0.396143
100	2.83129
100	1.81818
100	-2.02073
100	-1.91418
100	-2.1007
100	-2.45864
100	0.183599
100	-3.19487
100	-0.574051
100	4.25936
100	8.26665
100	9.51818
99.9924	6.48528
99.69	5.26211
99.9725	3.53007
100	4.98027
100	5.32615
99.9974	1.84364
100	8.657
100	8.05396
100	5.58454
100	8.3817
100	-0.982307
100	-0.655177
100	-0.569529
100	-0.621308
100	-0.380654
99.925	2.28064
99.8194	1.22291
100	4.70551
100	6.62091
100	3.09697
100	2.42308
100	2.85024
100	3.54894
100	3.88299
100	3.9307
100	4.32893
100	5.4157
100	3.07014
100	4.19727
100	4.2726
100	3.52875
100	6.21322
100	4.80104
100	1.4
100	-1.82291
99.9974	0.460144
100	3.73298
100	2.3071
100	-1.2976
100	-2.35443
100	-4.00188
100	5.51187
100	5.5379
100	1.91032
100	-5.46707
99.9975	-4.25534
100	-3.02988
100	-2.28059
100	-0.765328
100	-0.56181
99.9837	-1.04669
100	-0.703991
100	-0.593857
100	1.59815
100	1.93917
100	3.19851
100	6.11258
100	6.62405
100	9.25993
100	9.87513
99.99	8.83896
99.975	5.23284
99.99	5.19147
99.9975	4.74126
99.9898	4.60315
99.99	1.54008
100	5.35933
100	4.30444
100	1.69574
99.8462	5.53437
100	4.91631
100	2.12121
100	3.63297
100	4.20876
100	3.3894
100	2.25907
100	2.1173
100	2.59205
100	3.00059
100	3.51821
100	2.88136
100	3.91272
100	4.48832
100	5.06159
100	5.45702
100	4.45299
100	2.62626
100	2.41455
100	2.68831
100	2.75902
99.9974	4.26224
100	3.981
99.9971	2.04089
99.997	2.12032
99.9947	5.25892
100	4.64411
100	3.98614
100	2.9794
100	1.86349
100	3.9471
100	4.68183
100	2.76049
100	-0.399447
100	-0.452529
100	1.59693
100	3.39689
100	-0.623011
100	-2.92401
100	-0.160655
100	1.08781
100	6.49613
100	10.612
100	4.58654
100	5.14862
100	5.85944
100	3.75025
99.9963	2.09294
100	2.1246
100	-2.79624
100	-4.16948
100	-2.73162
99.9948	-1.52291
100	-0.0500936
99.9974	-1.35442
99.9522	-1.93705
99.9872	-2.12063
100	-0.52951
100	-1.07391
99.9875	4.79281
99.995	3.56721
99.99	4.18714
99.9975	6.21895
99.9899	8.04838
99.9875	8.24198
99.9925	7.84723
99.995	7.96857
100	8.37408
99.985	7.46179
99.9125	6.03102
99.995	6.17327
100	6.62764
99.9891	4.84733
100	-1.31785
100	-1.81116
100	0.070202
100	0.164
100	-0.0630137
99.9036	7.66304
99.9849	-0.698557
100	1.73334
100	0.528764
100	-0.115614
99.996	0.680304
100	2.29265
100	2.42191
100	2.20391
100	2.0815
100	2.03483
99.9975	2.71521
100	3.3992
100	3.95487
100	3.46371
100	2.5361
100	2.25656
100	1.18979
100	0.38914
100	0.252096
100	0.109561
100	0.652908
100	2.88011
100	3.80294
100	2.30239
100	1.80314
100	2.58889
99.9701	4.21127
99.9975	1.53222
100	2.68469
100	3.02283
99.9156	4.18282
99.9805	3.19646
99.9697	3.13781
100	1.25581
99.995	1.53237
100	0.803732
100	-0.193066
100	-1.1048
100	-2.72031
100	-1.05439
100	-0.0704125
99.997	1.56455
99.9811	0.54843
99.9865	-0.239883
100	-0.739539
99.9953	5.22155
100	6.12409
100	3.04164
99.9964	4.70332
99.9088	5.64479
99.9592	3.75014
99.9923	5.87088
99.9973	1.06361
100	0.364541
100	0.930061
100	1.96917
100	1.29471
100	1.70029
100	3.09317
100	4.33015
100	3.36238
100	3.5505
100	1.28944
100	2.41403
100	3.79035
100	4.11399
100	-0.07082
100	0.31803
99.9924	-4.06668
100	-2.50466
100	-1.6421
100	-0.743565
100	-0.953723
99.9825	7.5781
99.9825	4.01882
100	-0.976286
100	-0.47836
99.9082	7.21829
99.9875	5.05144
99.93	7.20102
99.9775	3.1992
99.995	1.79695
99.975	8.15552
99.9925	6.12304
99.9949	7.28918
99.9875	5.0704
100	3.32358
100	2.95251
100	-1.83468
100	-1.51823
100	-2.14234
100	-0.853901
100	0.0354303
100	-0.13496
100	-0.04701
94.1667	5.37828
91.4816	3.8079
98.3193	4.6856
98.9294	4.58611
99.9798	4.48109
99.9688	0.610729
99.974	1.1178
100	1.98608
100	1.97972
100	2.66992
100	2.93099
100	3.54427
100	3.31428
100	3.91146
100	3.87297
100	3.36855
99.995	2.62603
100	2.30537
100	4.18112
100	4.4999
100	3.18569
100	3.36552
100	1.75032
100	0.656007
100	3.80401
99.9813	7.09503
99.9965	4.9368
100	2.33287
100	1.53311
100	1.95436
100	2.62494
99.9975	2.65772
100	1.78576
99.9886	6.94657
100	3.06704
99.75	1.04255
99.945	0.248263
100	2.123
99.7675	2.94743
99.9796	3.31
100	3.55062
100	1.69005
100	1.87113
99.9325	2.48335
99.9948	-0.285587
100	-1.02967
99.9975	0.496923
100	0.85373
100	1.51771
100	2.71665
99.9975	3.89326
99.9646	2.41749
99.8258	0.502867
99.9896	-0.92026
100	3.12223
100	6.43689
99.9967	2.91757
100	2.0905
100	1.15816
99.9654	1.57854
99.9931	1.52885
100	-1.83124
100	0.971812
100	5.30674
100	8.33455
100	0.977956
99.9948	-2.60346
100	-1.9586
100	4.61742
100	0.439483
100	-1.69172
100	-4.52827
99.9975	-4.12738
100	-4.85085
100	-2.45814
100	2.75665
100	1.94697
100	4.85915
100	3.1663
100	4.60997
100	4.02663
100	6.46704
100	4.12849
100	4.41281
100	6.81722
100	1.34345
100	-0.19471
100	3.82689
100	6.77951
100	3.99378
100	4.72372
100	1.93705
100	1.67391
100	2.54255
100	2.0755
100	1.60967
100	3.1096
100	-5.68073
99.9789	1.26676
99.945	6.48714
99.9975	7.49214
99.995	6.87307
99.81	8.69457
99.4925	6.59236
99.635	6.01308
99.987	2.54884
99.99	6.32298
99.95	8.90524
99.9475	10.8287
99.99	7.99177
99.9525	10.9343
99.9775	10.417
99.8675	8.82288
99.6633	8.14736
99.79	6.94544
99.7675	10.5112
99.9875	12.2021
99.7225	8.20021
99.675	6.89604
99.885	7.79822
99.7625	7.52217
100	-1.36178
100	-1.66413
100	-2.69626
100	-2.19273
100	-0.792794
100	-0.386626
100	0.637604
66.1949	2.2909
70.7837	3.24267
76.6538	6.10645
99.0109	2.80998
99.9975	3.88184
99.981	1.05284
99.9826	2.35047
100	2.29245
100	3.14443
100	2.09969
100	2.87522
100	2.23301
100	2.39094
100	2.2492
100	2.52257
99.9825	1.18756
99.2556	1.80341
98.9475	1.85247
99.9972	1.70083
100	3.28386
100	3.35407
99.9925	2.25917
99.9974	1.8389
99.9971	3.72902
100	3.30969
100	2.57799
100	4.04364
99.7908	4.03001
100	2.31856
100	2.98341
100	0.0846518
100	1.22879
100	2.43398
100	2.58745
100	1.99501
99.9972	4.15633
99.9066	2.48115
99.9873	2.47191
99.9966	3.94697
99.9974	3.81117
99.6325	2.3493
99.3351	1.83486
99.9899	0.655487
100	0.324022
100	0.247869
99.7425	0.893055
99.855	1.55616
99.95	1.16235
99.875	1.4948
99.52	1.85866
99.74	1.61073
99.9625	0.804143
99.9975	0.211619
100	0.522078
100	-0.151174
99.995	0.439491
99.5203	0.861827
99.5432	0.435555
99.6657	0.784591
99.3833	1.17891
99.989	-0.196858
99.9525	-2.78445
99.9309	-1.282
99.9381	0.941031
99.98	2.53749
100	1.75156
100	1.08876
100	1.87801
100	1.58814
99.9975	2.93648
99.995	5.88512
99.9975	2.80922
99.9975	6.3127
99.977	3.60973
99.9572	1.68153
99.9923	4.29802
100	7.71271
100	9.62536
100	-0.0907071
99.9975	-4.54664
100	-2.54693
100	-6.08249
100	-4.21856
100	-2.85218
100	8.30313
100	12.2801
100	11.6854
100	10.5734
100	7.5458
100	1.55035
100	-0.71803
100	2.345
100	2.59715
100	4.1125
100	2.56565
100	2.53619
100	4.03435
100	4.18258
100	1.86199
100	0.50611
99.9975	2.10442
100	2.88902
100	0.64307
100	-1.21497
100	-0.0486181
100	-1.23845
100	-2.4115
100	-0.0480635
100	0.965229
99.9975	2.3923
100	2.27678
100	0.913603
100	2.78658
99.9179	-2.83486
100	-4.16409
100	-2.87918
100	-4.63291
100	2.3962
100	3.98087
100	-0.738004
99.9975	2.45694
99.9325	4.94028
99.915	7.2171
99.96	8.99673
99.8925	6.95491
99.98	4.14277
99.94	9.45125
99.84	9.1175
99.965	7.16493
99.9925	3.09579
99.9775	4.23808
99.49	3.7905
99.8575	5.04573
99.94	5.86913
99.995	5.87497
99.9725	8.60525
99.8525	5.22542
97.7075	3.61306
99.1375	5.66732
99.31	4.41991
100	0.887415
100	1.29649
82.2292	3.22091
76.9247	1.97467
73.2043	1.45529
92.1211	3.59813
99.1843	1.59676
99.346	1.82146
99.7092	4.66335
99.9898	5.35426
99.9757	1.39104
100	2.27083
99.9674	3.03986
100	2.61232
99.9823	2.71729
99.9925	2.71719
100	2.44301
100	1.02277
99.9973	1.69408
100	1.94499
99.5887	0.601719
95.6974	1.16329
99.06	1.30452
99.4823	1.25374
99.0275	1.6368
99.82	2.32464
99.936	2.20332
99.9853	2.73278
99.9873	2.22775
100	2.34762
100	3.01947
100	2.74506
100	3.00447
100	2.13008
100	2.5633
100	2.29415
100	2.06929
100	1.7248
100	3.03244
100	3.86486
99.9922	3.29932
99.8725	0.90973
99.6493	1.51336
99.8167	2.99653
100	1.63425
99.9975	0.138034
100	1.54596
99.9609	2.1417
99.9706	2.32995
99.967	2.52653
99.995	3.09382
99.9825	2.73268
99.2551	1.75799
99.2275	1.17733
99.985	1.16448
99.9075	0.809678
99.9875	0.128359
99.9775	0.656172
98.77	1.91711
98.8675	2.2738
99.87	1.49341
99.8125	2.86938
99.745	2.52372
99.865	1.79695
99.9425	1.52384
99.9825	0.583514
99.9725	-0.154286
100	2.10647
99.9706	1.64804
99.9775	-0.205979
100	-0.15256
99.915	-1.21417
99.895	0.467273
99.9475	0.382842
99.885	-0.401541
99.965	0.335232
100	2.65842
100	3.024
100	3.40582
99.995	2.0756
100	-0.14117
99.9975	1.11343
100	2.6404
100	1.42943
99.985	3.75949
99.8974	1.28797
99.9185	3.8234
99.9225	1.60297
99.96	6.74017
100	8.78914
100	5.75496
100	7.89543
100	5.26157
100	6.52789
100	5.12169
100	1.80354
99.9949	8.12049
99.99	0.805092
99.985	-2.37842
100	-4.6585
100	-1.98
100	8.02628
100	9.6721
100	9.77952
100	3.02857
100	7.91964
100	7.48145
100	5.62259
100	4.85516
100	-3.01961
100	1.12738
100	2.05722
100	1.43539
100	0.773809
100	2.53017
100	3.9575
100	6.59534
100	-0.853908
100	-0.941321
100	0.319646
100	1.27648
100	-0.699746
100	-0.1098
100	3.33315
100	6.40267
100	3.8599
100	4.35725
100	5.37663
100	3.07667
100	1.86466
99.9975	1.01276
100	1.70381
100	-8.71389
100	-1.85194
99.9925	1.66208
99.96	3.32769
99.995	1.24197
99.96	8.5686
99.9425	10.3124
99.9675	6.63821
99.485	2.44386
98.985	5.80541
99.365	9.70278
99.425	7.70752
99.52	8.08146
99.9825	6.07477
100	-1.57529
100	0.704332
54.983	-0.758157
83.25	1.18039
98.4806	5.15625
98.5657	3.47686
100	4.56394
99.9973	5.02284
100	3.37228
99.9975	2.47152
99.9949	2.2215
99.9975	2.14166
99.9975	1.5515
99.9648	1.36427
99.9974	0.965852
99.9844	0.825091
99.9383	1.15279
100	1.12007
99.8571	0.694204
94.8988	0.786172
96.6125	1.50454
98.0725	1.42807
99.2526	1.58362
99.2475	1.73177
99.9021	2.20393
99.995	1.56341
99.93	1.72533
99.9	1.67473
100	1.46654
99.9758	1.44264
100	1.18154
100	0.986303
100	1.57309
99.9881	3.04037
99.9867	3.87521
100	3.68204
100	3.10791
99.987	2.30921
100	2.15172
99.9937	2.81257
99.9462	0.994527
100	1.33744
99.9963	2.25304
99.3117	2.36149
99.6067	1.2048
99.8725	1.8687
99.985	2.48399
99.475	2.42368
99.73	2.65142
99.92	2.31564
99.9725	2.07822
99.9825	1.80694
99.8175	1.85078
99.98	1.42895
99.96	1.84765
99.615	2.17378
99.06	1.46613
99.7875	1.04272
99.645	1.4794
99.6591	1.17031
98.92	1.5509
98.1325	1.89251
99.7225	2.06915
99.3475	2.3766
99.6075	1.69337
99.61	1.3984
99.965	1.64816
99.92	2.60591
99.9875	2.48217
99.915	0.502025
99.8575	1.46861
99.975	0.567787
99.995	-0.94279
99.98	-0.40722
99.8775	1.06172
99.91	1.06735
99.985	2.19987
100	2.45851
100	2.00582
100	2.20314
99.9975	3.16676
100	5.20849
99.9975	3.32438
99.985	1.22422
99.985	-0.40685
99.984	0.643179
99.9722	0.658187
99.9124	2.17337
99.7075	2.60072
99.9775	2.22545
99.935	7.03852
99.9675	9.11446
99.9275	7.53085
99.9975	5.03566
100	5.54841
99.97	1.87185
100	1.16314
99.9874	10.1467
99.97	9.11039
100	-2.59489
100	-4.26081
100	-1.81564
100	-0.543224
100	-0.492748
100	-4.96103
100	-5.58813
100	-3.08766
100	-3.04113
100	0.251791
100	-1.45864
100	-0.867009
100	2.20127
100	-0.884702
99.995	5.00174
100	5.40549
100	3.612
100	3.80981
100	2.64268
100	3.83527
100	3.28724
100	0.848082
100	0.694163
100	3.37248
100	3.46344
100	2.57647
100	3.38675
99.9975	0.721512
100	2.44954
100	3.53106
100	1.66832
100	-3.42597
100	-4.63022
99.991	-6.09681
100	-4.22411
99.9858	1.55097
100	-3.73582
99.9971	-4.8287
100	-3.8539
91.8011	0.0613344
98.8611	2.59783
99.9975	1.45573
99.9775	4.26396
99.9425	8.54706
99.96	12.3827
99.985	2.10536
99.8225	4.72095
99.803	4.63767
99.2475	9.90993
99.475	8.27149
99.815	5.87296
96.426	6.46691
99.345	6.38958
98.955	4.75022
99.215	4.83892
99.5175	5.82233
98.6025	4.13588
98.905	6.43432
99.6475	11.0286
99.3425	8.17014
99.7375	5.50079
99.8075	11.2519
99.9275	7.31942
99.9275	3.38118
99.9646	2.57056
99.3648	0.795128
95.7949	0.877442
99.4575	2.93951
99.9923	4.35606
100	2.62346
99.997	1.85884
99.96	1.22652
99.99	1.12917
99.9825	1.0647
99.895	0.870622
99.7122	1.06277
99.7127	1.33913
99.5026	1.27543
99.9245	0.965125
99.0672	0.0970701
94.5472	1.39295
96.5275	0.860531
95.891	1.65704
99.5425	0.977043
99.975	0.964009
99.8011	2.17264
99.4	1.81465
99.7168	0.914219
99.7978	1.93474
99.7605	2.62226
99.7449	1.86065
99.9674	1.48319
100	1.31713
99.994	1.76755
99.9601	2.20596
99.9916	2.04389
99.9577	2.50461
100	3.5225
100	3.79945
99.989	3.59549
99.9974	3.48637
99.9973	2.92647
99.9922	1.95378
99.9971	1.09017
99.7738	1.52212
100	0.815762
99.9949	0.410728
99.9609	1.18595
99.9948	1.21635
99.8918	1.52875
99.6136	2.47276
99.3189	2.10842
99.7625	3.13857
98.7778	3.72434
99.5525	2.89656
99.3675	2.49616
99.6875	3.14135
99.9225	2.05927
99.7778	2.74584
98.28	2.46265
99.1075	1.7578
99.1325	0.875524
99.135	1.22987
98.8	0.949862
98.215	2.313
96.7854	1.6115
98.3175	1.80608
97.815	2.89357
98.6	2.99411
99.6	3.19187
99.8425	2.45707
99.8875	1.27106
99.955	2.32706
99.8525	1.37245
99.95	0.421632
99.7725	1.7166
99.9325	3.18517
99.7725	2.34508
99.8675	1.70972
99.9775	2.02099
99.8625	1.24344
99.8929	1.07819
99.9056	4.69714
99.6461	1.74544
99.5102	3.97244
100	2.55033
99.98	1.60482
100	1.87675
100	1.73924
100	0.0415362
99.9628	0.221362
99.8958	2.43162
99.235	2.4403
99.9725	1.28402
99.9325	1.83246
99.975	4.34319
99.8425	3.83606
99.635	5.41933
99.9975	6.25118
99.975	7.90088
99.9949	5.66256
99.375	3.51404
99.8175	3.50545
99.975	0.843952
99.965	2.95872
100	3.2716
100	3.9393
100	3.39399
100	-0.0248621
100	4.79808
100	-1.91753
99.9975	4.32557
100	6.80665
100	7.14073
100	7.06554
100	0.00212836
100	-0.37712
100	0.832747
100	-0.65546
100	2.46039
99.9825	2.16385
99.9975	0.244153
100	2.54098
99.9925	2.68106
100	0.946756
100	0.482399
99.9975	2.9653
100	4.98061
100	8.62808
100	4.87429
100	0.918085
99.9975	6.41895
100	4.89829
99.9975	0.609785
99.9972	-1.15295
99.9974	-2.98784
100	0.643436
100	0.941428
100	0.357938
100	-0.968082
100	6.65403
100	-0.507893
99.9875	-2.18655
97.8625	2.55388
97.8106	-2.19241
100	-0.268127
100	-0.0544677
100	0.441145
99.995	2.753
99.9075	8.46609
99.985	11.0954
99.925	5.80839
100	6.90275
99.955	1.45078
99.995	-2.61703
100	0.462993
99.8875	7.27656
99.7725	8.59647
99.9675	5.07594
98.815	5.50515
98.095	9.734
98.0325	8.8275
98.8375	7.64235
98.515	11.3584
98.9823	6.22937
99.8075	9.09027
99.995	4.3661
100	3.1817
99.9924	-1.14278
99.995	1.92241
99.1134	2.60621
99.9719	3.89757
100	1.01282
99.9825	1.05042
99.9725	3.71745
100	2.24676
100	0.924022
100	1.77357
100	0.87372
99.9925	0.620396
99.9375	0.705427
99.94	0.820709
99.825	0.939747
99.8225	0.777054
99.6237	0.0616353
89.6175	0.801473
94.36	0.967839
93.7551	1.37143
97.935	0.825572
99.0975	0.780328
99.9425	1.11131
99.9369	0.80294
99.9235	0.913478
99.6303	0.78571
99.129	0.941441
98.9837	1.92351
99.6031	1.32551
99.4007	0.706715
99.8448	1.09837
99.9477	1.26138
99.6472	1.62507
99.1463	2.00156
99.824	1.39937
99.9973	2.83101
99.9949	3.61289
99.985	2.86938
100	2.60912
100	1.87766
99.9621	1.85051
99.8697	2.5507
99.0651	1.74124
98.6711	1.80541
99.5304	2.29789
99.7778	3.06755
99.995	3.03203
99.9949	2.81493
99.9675	0.703782
99.935	1.40569
99.6837	2.32354
97.9617	1.83967
98.2575	1.82439
97.6175	2.9412
96.7775	2.48145
94.32	2.3599
98.9697	2.50557
99.5587	0.969573
99.175	1.86228
99.3425	3.23578
99.3475	3.04207
99.4175	3.88298
98.865	2.64854
98.3025	1.95797
93.0725	1.58638
91.7025	1.78581
94.46	1.63099
91.855	1.21659
95.4625	2.36317
99.3182	1.77809
99.25	2.4632
98.75	2.72279
97.98	2.85811
98.775	2.37997
99.7925	2.4979
99.7625	2.55548
99.952	3.51503
99.9775	3.26296
99.84	2.05319
99.89	1.51188
99.8725	2.46312
99.465	3.32076
99.635	2.75
99.8	1.94428
99.51	2.23673
99.925	3.07486
100	1.05555
100	1.36254
99.98	1.47851
99.6725	3.02573
99.935	3.14162
99.9775	3.86665
98.065	3.08245
99.585	2.1919
99.99	0.844647
99.1675	1.99318
99.995	4.30597
99.9625	4.47658
99.95	4.14842
99.38	2.03449
99.845	1.56309
99.8825	0.818181
99.9875	-0.869047
99.99	5.25707
100	1.65371
100	-0.137322
99.995	1.30712
99.9975	-3.17
99.9975	4.26041
99.9924	6.98428
99.9225	3.35084
99.99	4.0203
100	7.71412
99.9975	2.37294
99.975	1.35421
99.9975	-1.06607
100	0.508058
99.9975	2.64848
99.9875	3.79197
100	1.23102
100	0.801319
100	1.33632
100	-0.0751247
100	-0.813105
99.9775	-2.50087
100	-3.90774
100	-4.60913
100	-2.36015
100	-5.93416
100	-4.20751
100	-1.03874
100	-1.13225
99.9856	-5.82769
99.9971	-0.157652
100	-0.885468
100	-1.33018
99.9375	3.55096
99.9775	-2.38475
100	0.117166
99.8975	-1.64788
99.985	1.07729
100	-0.0233333
99.9343	-0.382463
97.9545	5.53583
98.5275	7.46404
99.7525	6.38378
99.8825	6.80398
96.6223	-0.99116
99.4453	1.13723
99.86	2.08769
99.965	1.24826
99.9923	-1.65053
99.9825	5.138
99.96	4.51832
100	7.55306
100	4.06304
100	1.56172
100	2.53299
100	1.09946
100	0.774963
99.95	0.875895
99.9275	1.24823
99.9825	0.600586
98.7096	-0.191191
89.2625	0.834706
94.5325	1.02508
98.0783	1.04547
97.9773	0.511649
98.0429	0.377385
97.6354	0.45816
97.8724	0.631451
98.605	0.763981
97.4271	0.441768
97.2964	0.864882
99.18	1.01352
99.3265	0.648877
99.4323	0.912502
99.4167	0.710374
99.2896	0.69271
99.5396	0.706022
99.6566	1.2647
99.8929	1.66684
99.8625	2.74861
99.99	2.15686
99.9716	1.43921
99.7825	1.30061
99.4275	2.33957
97.2655	1.2007
96.8925	1.58672
98.9798	3.90914
99.7469	3.38501
99.0227	2.0413
98.7985	2.11943
98.3421	2.60088
99.3182	2.02037
98.947	1.9172
94.1338	2.31639
96.4075	2.10732
97.4	2.14541
95.9596	2.50422
89.5909	2.8354
96.7475	1.24855
97.095	1.29199
99.25	2.16321
99.3025	2.29965
97.4596	3.30826
96.485	4.56295
95.2925	1.8399
95.3625	1.36459
93.7625	1.10018
94.0925	1.11376
97.29	1.96271
97.495	3.27379
96.3475	2.72222
96.7275	2.73031
97.775	3.06547
97.545	2.60323
98.7775	3.5968
99.5725	4.09738
99.2775	3.11299
99.8425	2.21038
99.64	2.16732
99.85	2.25624
99.645	2.24428
99.8875	1.59222
99.695	1.55696
99.53	1.54851
99.56	2.30097
99.6025	2.96784
99.9525	-0.826278
99.985	1.23562
99.335	2.10245
99.4925	1.85972
99.715	2.27606
97.25	2.05753
98.465	2.83089
99.8425	2.65601
99.8325	3.9341
99.9775	3.89881
99.7125	2.18411
99.905	2.09199
99.995	2.57028
99.5775	1.8158
99.4875	3.01412
99.62	1.56125
99.92	2.87393
99.83	3.03043
100	4.76582
100	1.07442
100	-2.2151
100	2.56583
99.995	5.32187
99.9975	6.07475
99.97	6.31259
100	3.47605
99.985	2.07138
99.9425	3.3209
99.8611	3.65557
99.8434	4.1658
99.97	2.47039
99.9975	0.0379302
99.985	1.07878
99.8425	1.70087
99.7225	2.78935
99.7325	1.97396
99.9725	0.827674
99.98	-1.05384
99.975	0.945324
99.99	3.28798
99.9899	5.84906
100	9.0078
100	-2.47541
99.9949	-4.4305
99.95	-5.57937
99.9936	-5.44825
99.9924	-2.61557
100	-1.98338
100	-0.821788
100	-2.84009
100	-4.2267
100	-0.544603
99.9973	-1.93002
99.9917	-1.73287
99.9949	-2.1239
100	1.6905
100	-3.06303
100	-1.69759
100	-0.346658
100	1.13933
100	0.491253
99.995	1.44649
99.855	0.189017
99.8737	7.2715
99.4621	2.7022
99.945	-5.22344
99.9975	-5.9832
99.9975	-3.53956
99.9975	2.32664
99.9825	3.40083
99.8763	6.33226
99.4625	6.79239
99.5825	9.75242
99.3875	1.18081
99.885	7.42555
100	5.3009
99.995	-1.38919
99.4175	6.48232
98.6172	-0.674563
97.9375	0.445342
99.93	2.62632
100	5.11417
100	2.33337
100	-0.203231
100	-2.28326
100	1.37667
100	2.82663
100	1.93661
99.91	1.40519
99.1225	0.920315
98.9515	0.604583
98.7526	0.251037
85.85	0.559428
91.0325	0.460404
94.3283	0.71526
95.3763	0.649554
96.767	0.408001
96.4124	0.72133
95.0884	0.68398
95.6566	0.482703
95.3095	0.710578
96.5137	0.762387
95.8892	1.31143
96.7947	1.20488
98.1	1.02115
97.638	1.05118
96.6804	1.01873
97.3441	1.43373
98.8199	1.61052
97.9507	1.96433
98.6688	2.42976
99.255	2.10203
97.505	2.35948
98.4337	3.22621
96.7816	4.20168
94.1212	2.40668
93.9538	1.00978
96.9511	3.94938
94.7045	2.82084
91.835	2.4601
98.7526	3.02394
98.7219	2.50594
99.175	3.15055
97.025	2.91463
95.8275	2.28104
97.2175	1.95436
92.4325	2.30844
94.01	2.33575
90.475	3.0929
90.98	2.63969
96.715	2.95899
91.02	2.75719
96.165	2.94254
93.9075	2.6773
92.9825	2.45009
96.7975	1.86875
98.095	3.39691
97.8125	5.22753
96.2825	3.0876
95.935	2.73495
94.345	2.48112
97.965	4.0227
93.795	2.87431
93.9825	3.066
94.2298	3.24699
96.0925	2.57034
98.2825	3.06545
98.67	2.90844
99.32	3.08119
98.2575	3.75452
97.29	2.45666
98.1325	3.39413
98.235	4.65493
99.0625	4.84004
99.225	3.14612
99.81	2.01128
99.955	1.91233
99.5625	1.9119
99.4625	1.64725
99.6175	1.73292
96.915	1.56176
96.765	1.02916
99.3825	1.24724
99.89	1.4936
90.824	3.2348
98.765	2.97892
99.3575	3.13998
99.32	4.85391
99.7475	2.94597
99.7275	1.14032
99.995	3.1317
99.985	2.28658
99.9325	2.58165
99.15	3.07875
99.34	2.29387
99.9775	2.46305
99.79	1.42346
99.8225	1.50412
99.1575	3.49761
100	3.5314
100	3.45357
100	3.34768
99.9925	1.03493
99.9621	2.02351
99.9875	3.52945
99.975	3.55491
99.9725	1.83901
99.9775	2.53462
99.8525	3.03416
99.8189	4.06066
99.2247	4.17888
99.4725	3.05448
98.1275	2.56361
99.6325	2.2976
99.5975	0.80886
99.2275	1.61304
99.4407	1.65213
99.975	-0.0119903
99.9675	1.40918
100	-1.01435
100	-7.33507
100	-7.48388
100	-5.91487
100	-0.684804
100	-1.13461
100	-0.0863267
99.9975	-0.214858
99.9975	2.73552
100	1.31297
99.9875	-2.64335
99.9821	-0.625121
95.6313	6.07535
99.9575	-2.72529
99.95	-4.37896
99.965	-4.91635
99.9975	0.401306
99.9925	5.5615
99.9925	2.89035
97.9425	7.89959
98.595	6.92548
98.4711	-1.10292
99.9286	-0.602406
100	1.92654
99.9925	0.795905
100	2.51295
99.9975	2.12846
100	3.03112
100	2.91491
100	4.48849
99.9975	2.27204
99.995	2.61138
99.9225	1.79877
99.1582	1.221
99.3875	0.776932
98.5859	0.748993
97.3182	1.05947
97.6	0.304046
79.4553	1.11549
84.4026	0.887999
85.2216	0.974507
87.6125	1.29382
89.4192	1.83842
91.4348	1.32876
92.9714	1.39119
93.1433	1.65729
93.1657	1.03854
92.6224	0.98016
91.9468	0.755209
93.05	0.588421
94.2444	1.10963
92.3152	1.82572
95.2025	1.9933
95.4425	2.90109
91.4459	1.91385
95.2	2.42868
94.4875	3.39415
95.605	2.01322
91.2842	1.45818
89.7531	0.999615
94.23	1.25183
99.75	2.31398
99.89	3.58965
98.01	3.99983
98.7012	2.83074
91.9475	2.52318
92.3036	2.49949
93.2675	2.17862
92.765	1.62609
91.7475	1.45477
89.28	2.43026
93.285	2.59847
93.6	2.27049
94.05	2.69901
92.4747	2.52071
82.5225	1.65944
90.404	1.95403
90.475	1.43951
93.0575	1.66657
94.7475	1.7539
97.5975	2.68008
95.1925	2.57896
97.8925	2.65677
98.455	3.37676
94.99	2.47425
95.34	3.1952
93.3425	3.08827
95.7025	3.98414
97.5875	5.48112
98.165	3.42047
98.18	3.55729
98.2424	1.89019
96.68	2.11624
97.055	2.27149
96.305	3.07543
97.99	3.84806
98.8025	2.49182
98.935	2.71253
93.0775	3.54377
91.345	3.70875
90.87	2.5575
93.2975	1.89482
93.03	0.766667
99.4525	2.24733
99.15	1.97735
91.2298	2.64331
95.735	2.22476
96.65	1.93708
98.4025	3.25336
99.1225	3.60068
99.4975	2.42741
99.9775	1.62346
99.9525	3.65229
99.9275	3.48022
99.935	3.17579
99.7675	3.48458
99.4825	4.23459
99.1825	6.32766
99.9975	5.33671
100	3.80722
100	3.73398
100	5.12966
100	7.03576
99.92	5.15971
99.98	5.40848
99.9875	5.03007
100	6.99455
99.9825	4.55999
99.9875	3.25047
99.8561	4.07656
99.9596	4.48432
99.89	3.94203
99.785	4.66955
98.9489	5.38746
98.6	2.45137
98.83	2.68696
98.7825	3.02063
99.205	1.66586
99.3929	0.908959
99.6921	1.04373
99.2289	1.40527
98.9875	0.847278
99.1263	0.994607
99.0833	0.919716
99.3021	1.82435
99.9192	1.58008
99.8776	2.38734
99.705	1.09257
99.435	0.652842
99.9125	3.45647
99.9949	-3.0738
99.9923	-4.87112
100	-9.15452
99.9839	-1.81506
99.9773	-2.91862
99.9658	-1.81548
100	0.382982
100	0.286629
100	-0.146887
100	0.16241
99.9875	-0.830105
99.9975	-1.13679
99.9975	0.0683312
99.9974	-2.35496
90.7015	7.63183
89.6925	6.17431
96.385	5.58217
100	-1.75662
99.995	-1.82992
100	-2.17157
100	-4.11412
99.9825	-3.27808
98.9022	-1.9306
99.9975	5.7032
99.9825	0.0546485
99.9475	-1.32449
99.9125	3.15862
99.935	5.78326
95.6875	1.72592
98.055	3.68589
99.846	15.3275
99.4432	-0.9433
100	7.90187
100	5.95382
97.2775	1.00546
99.4672	-0.492666
98.8925	-0.50554
99.985	0.829055
99.975	2.82301
99.9925	-0.145445
99.8838	0.637425
99.4116	0.669699
97.6763	1.02361
99.2625	0.968753
97.4525	1.44055
99.895	2.45634
99.9325	2.57352
99.955	2.19273
99.465	1.2458
97.1017	0.642702
96.352	0.662214
96.6616	0.660145
98.4947	1.06756
96.776	0.708122
91.9401	1.00797
78.2065	1.3911
80.0625	1.36838
79.773	1.78652
80.9617	2.20013
85.8925	1.36456
86.28	1.17912
85.4293	2.00926
88.555	1.67488
90.24	1.90993
90.3081	2.89138
87.3333	2.14213
88.1	1.35635
89.2912	1.7588
90.4917	1.857
88.0027	1.52302
87.0732	1.31677
86.7704	1.83081
88.7314	1.41222
88.43	1.83011
89.985	1.22012
90.715	0.944782
87.4451	1.78696
87.4194	2.0145
87.1296	2.27662
90.4798	2.66399
93.7025	1.48729
93.7601	0.817569
96.4025	2.54415
96.06	1.91576
97.5505	1.55839
90.25	2.2211
92.04	2.30722
96.745	1.85974
92.8925	1.94107
90.6975	2.20461
95.25	2.18363
94.33	1.56034
95.975	1.72933
97.7125	1.83264
93.5155	2.04705
93.3	2.17389
95.775	2.10002
93.1	2.19547
94.5425	2.39554
97.6313	2.51348
94.39	2.66141
95.7275	2.36012
96.855	2.6425
93.9217	2.92016
89.1439	3.40727
97.11	4.06279
95.415	3.31812
94.4046	3.80157
94.1933	3.75896
98.3333	3.08241
94.7925	2.85983
93.0475	2.75175
96.84	3.11398
96.9625	2.16227
96.9875	3.13267
96.265	1.90854
92.0175	2.33164
93.685	3.79694
92.89	3.35539
92.9725	2.66465
95.2925	2.04385
98.215	2.08798
99.0825	3.6031
99.1625	1.70596
98.665	1.67544
98.7959	2.3309
91.85	2.09986
91.5581	2.37716
94.78	2.5255
98.3434	3.18448
98.8375	3.6047
98	3.35189
99.9725	4.86622
99.975	2.59565
99.92	3.87099
99.8675	3.88847
99.9875	4.48108
99.9975	5.27779
99.9925	3.65016
100	2.50982
100	3.85612
99.9925	0.318711
99.9975	3.13411
99.995	2.89669
99.975	3.57646
99.8775	5.19354
99.805	5.88409
99.8875	5.3216
99.6525	4.39861
99.14	1.03166
99.695	2.79939
99.925	2.72172
99.995	1.4728
99.78	0.832885
99.5425	0.979277
99.8675	-0.0724532
98.43	2.19608
98.9419	1.92617
96.7191	0.862196
94.6033	1.31153
97.3974	1.39104
99.0052	2.44457
98.9098	1.72065
98.44	1.70973
98.99	1.08525
98.8925	5.53982
99.4872	3.55314
99.7325	3.66562
100	-5.17148
100	-8.30915
100	-5.40503
99.9975	-1.8131
99.9848	-0.107552
100	-3.78308
100	-1.17753
100	-0.820723
100	-0.931317
99.9758	-6.96758
99.995	0.0866147
100	0.64331
99.9975	0.761686
100	-0.547687
99.9975	-0.459533
99.9975	0.429551
99.9855	-0.461907
99.9972	-1.36744
99.99	-3.68454
100	-1.07915
99.9949	-0.118769
100	-0.660551
99.9967	0.418728
98.95	4.14248
93.635	5.6472
98.2725	4.35816
100	6.29109
98.9425	4.76762
100	8.16221
99.9625	6.06332
99.6675	2.42459
99.51	1.86611
99.98	6.25277
99.9975	4.24673
99.9975	9.37097
99.8675	6.07566
99.76	1.86848
99.8929	1.13918
99.2198	1.63631
99.2475	0.295719
99.2175	-0.31909
99.1378	0.852392
99.135	1.83314
99.1005	0.476169
92.0765	4.22924
94.7025	2.60807
95.69	2.36322
97.4225	5.11678
98.5075	5.26872
99.6775	-5.60373
99.755	9.77863
99.96	10.4858
99.7625	11.0886
98.55	10.8193
99.4049	1.38502
100	-0.690993
99.9541	8.99894
99.94	-0.00983177
99.4475	0.355843
97.3683	1.15992
99.605	1.09924
96.0281	0.647077
94.5581	0.727181
94.5825	0.935702
96.8475	1.00509
95.0675	0.942772
96.1925	0.780543
98.1378	1.17553
96.4974	0.945656
94.7609	0.812471
92.3447	1.15099
89.38	0.684652
88.9268	0.762648
86.3376	0.630079
82.2425	0.849697
79.4877	0.468784
77.2335	1.3204
79.0631	1.71538
82.5606	1.18018
81.7758	0.844557
81.9423	1.23257
88.9571	0.961262
87.6979	1.33558
86.77	0.7088
85.092	0.636815
85.7321	0.48283
85.74	2.01609
86.7375	1.52471
85.9475	1.31958
88.5975	2.44333
95.3333	1.78703
94.05	2.22949
93.8376	2.26178
90.5025	2.48181
91.7083	2.26736
88.6515	2.45197
94.69	2.0981
93.0722	2.01516
92.65	2.21931
97.995	2.32204
96.9025	2.00675
95.075	1.88394
97.24	1.9803
95.82	2.10321
93.805	1.98605
89.1742	2.01022
95.1525	2.9884
97.425	2.52295
96.1475	2.08854
93.8939	2.42127
92.8182	2.45858
97.495	2.79334
96.1825	2.79832
95.1325	2.10321
92.9025	1.53155
86.91	2.63002
86.4133	2.33133
85.3393	2.56156
89.1301	3.69414
90.2075	1.45821
90.9515	1.64495
91.4375	2.61387
80.8283	2.03003
88.6375	2.0187
96.6375	1.45799
99.4975	3.39489
93.95	2.88491
96.6995	3.28864
96.415	3.03264
97.875	3.85716
93.115	2.10223
98.36	2.98663
99.985	3.79435
99.4725	2.63648
99.3425	4.87061
99.62	3.7097
98.0475	1.71874
91.9031	1.86381
84.1086	2.73145
85.9025	2.95672
84.649	3.44863
92.465	3.08888
96.1475	2.14663
94.2175	2.04062
96.445	1.70656
97.9082	2.06906
99.475	3.49759
99.9525	3.43426
98.3425	1.39616
98.7925	1.72187
99.365	3.59514
99.7625	2.89285
99.8425	3.357
99.76	3.89096
99.635	3.81459
99.4175	4.2253
99.185	2.68291
99.1875	1.72541
99.68	2.3381
99.7	2.09737
99.92	1.25823
99.9425	2.51418
99.9949	4.04421
99.9925	4.50467
99.9975	4.22401
99.9825	2.99795
99.9725	3.13783
99.7325	4.29682
99.9575	3.31483
99.965	4.84927
99.82	5.09071
99.095	5.40907
99.14	4.2764
98.85	4.17216
98.52	5.38752
99.9825	2.30877
99.615	0.215827
99.8975	1.58413
98.5455	3.258
99.47	2.5216
99.985	2.58955
99.835	1.98297
99.7273	0.0591304
99.92	2.33137
99.9775	2.20285
99.9419	4.47727
98.8878	2.84448
98.8763	2.71514
94.8989	0.740441
95.1701	1.26532
92.25	1.92876
95.6768	1.74889
94.149	1.4753
89.5368	1.89299
91.2273	3.998
94.0211	7.23841
98.7071	6.36928
99.5867	10.6962
96.8699	4.06521
95.8342	2.15084
97.8207	1.31957
98.3207	1.93024
99.3384	2.26132
98.5657	7.64477
97.9209	8.76679
100	4.16591
100	-0.687889
99.9975	-2.91028
100	-5.16078
99.8925	0.13387
99.9768	-7.758
99.992	-4.08309
99.9237	2.01764
99.9974	2.05282
99.9919	-1.81763
100	-3.39995
100	-2.64108
100	-4.80195
99.9949	-5.95695
100	-4.90867
99.978	-3.15695
95.0645	1.80538
99.9625	-0.111572
99.9975	-0.150407
100	3.02383
99.9975	1.81691
98.5725	5.24535
97.8725	6.17874
99.0395	1.18382
99.7925	3.59105
99.9925	2.32985
100	6.01203
[truncated: 7,519 more rows]

## Sheet: Figure 4c
Figure 4c
Snow Cover (%)	dLSTbio/dLAI from Non-Radiative Process (K/m2/m2)
100	-0.621238
99.8079	1.78329
99.9625	-2.46846
99.9949	1.51251
100	-5.49193
100	-2.86948
99.9923	-3.18817
100	-0.814937
100	4.92231
100	-0.209776
100	-5.82846
100	-4.59556
100	-0.643347
100	-0.621768
100	0.391114
100	-0.208417
100	-0.0708944
100	0.802393
100	0.00364867
100	-5.68181
100	-5.24627
100	0.603457
100	1.01706
100	-0.440369
100	-3.93596
100	-3.9141
100	-4.47989
100	-1.45324
100	0.521088
100	-1.08878
100	0.860292
100	7.57678
100	3.74618
100	0.675896
100	-3.51243
100	-0.764391
99.9924	-4.14917
99.69	-2.77736
99.9725	-0.885218
100	-2.76288
100	-2.11712
99.9974	-3.23249
100	-5.96875
100	-5.92458
100	-2.79081
100	-3.79992
100	1.16394
100	0.582934
100	0.893889
100	1.32587
100	-1.75061
99.925	-2.01789
99.8194	1.89963
100	1.71059
100	4.4289
100	3.58053
100	1.97996
100	1.32472
100	-1.1345
100	-0.868907
100	0.205612
100	0.727854
100	0.81224
100	1.6622
100	-3.1493
100	-3.61913
100	-2.58506
100	-7.31135
100	-2.49972
100	0.495458
100	0.0253258
99.9974	-0.864654
100	-4.852
100	-4.14917
100	1.45483
100	1.73834
100	3.30925
100	-5.85704
100	-3.78908
100	-0.445753
100	-2.80182
99.9975	-4.34997
100	-4.3363
100	-4.12755
100	-1.57857
100	-2.35417
99.9837	-3.61661
100	-3.86341
100	-1.34429
100	1.94441
100	-0.0153157
100	-3.05006
100	4.03485
100	-0.63164
100	-7.55683
100	-5.838
99.99	-5.43083
99.975	-2.49747
99.99	-1.77404
99.9975	-0.105428
99.9898	-3.21034
99.99	-1.90999
100	-3.43174
100	-2.27355
100	-3.45445
99.8462	-3.48509
100	-3.11471
100	0.497026
100	-1.41865
100	-1.34392
100	-0.509236
100	0.808545
100	-0.560469
100	-1.15642
100	0.194555
100	-0.977807
100	-1.46124
100	-1.81939
100	-2.20288
100	-2.64304
100	-3.2106
100	-2.3303
100	-0.757162
100	-0.505232
100	0.250443
100	0.43167
99.9974	-0.525354
100	-2.81451
99.9971	-0.761018
99.997	1.3945
99.9947	-1.86435
100	-3.59965
100	-5.02489
100	-3.7561
100	-2.68161
100	-5.18944
100	-5.64841
100	-5.07445
100	-0.726105
100	0.173795
100	-0.779288
100	-3.08941
100	0.229401
100	2.44058
100	-0.835153
100	-0.705965
100	-4.2613
100	-6.68073
100	-7.36864
100	-3.60706
100	0.146005
100	-0.751538
99.9963	0.0319874
100	-0.828129
100	5.18012
100	-5.33007
100	-1.96623
99.9948	-3.14321
100	-1.7489
99.9974	-5.91285
99.9522	-3.98029
99.9872	-5.6788
100	-6.83728
100	-1.00218
99.9875	-2.96266
99.995	-3.5335
99.99	-0.537708
99.9975	-0.79393
99.9899	-0.900346
99.9875	-1.17699
99.9925	2.58969
99.995	0.980485
100	-7.84455
99.985	-4.38868
99.9125	-3.79734
99.995	-3.31686
100	-3.64695
99.9891	-2.23499
100	2.0081
100	1.11056
100	-0.526677
100	0.172869
100	-0.922453
99.9036	-0.602596
99.9849	0.018881
100	1.49641
100	0.238531
100	-1.01733
99.996	-0.764252
100	0.959573
100	2.41952
100	2.07407
100	0.66163
100	-1.36268
99.9975	-1.67637
100	-2.62298
100	-1.53927
100	-1.9195
100	-1.51215
100	-1.85553
100	-0.21887
100	0.220831
100	1.13316
100	-1.04915
100	-2.4464
100	-4.43836
100	-2.22817
100	-3.15223
100	-3.86983
100	-1.02992
99.9701	-2.74456
99.9975	0.889503
100	0.780779
100	-1.1136
99.9156	-2.52613
99.9805	-0.646166
99.9697	-2.10512
100	-1.96645
99.995	-2.21309
100	-1.54358
100	-1.60975
100	-0.393164
100	2.24206
100	1.65933
100	0.732706
99.997	-0.903858
99.9811	-2.19872
99.9865	-1.03674
100	0.16
99.9953	-3.33166
100	-3.46907
100	-0.117336
99.9964	-2.20725
99.9088	-5.15995
99.9592	1.35849
99.9923	0.795913
99.9973	-2.07801
100	-3.82575
100	-3.31949
100	-4.43799
100	-1.23168
100	0.829437
100	-1.02306
100	-2.17937
100	-3.89628
100	-4.6752
100	-2.2015
100	-0.98975
100	-2.35291
100	0.175933
100	1.7746
100	3.0751
99.9924	-2.28649
100	-4.38325
100	-3.1675
100	0.443476
100	-0.0406887
99.9825	-4.32351
99.9825	-0.251285
100	-2.58762
100	-2.54883
99.9082	1.36066
99.9875	-0.726802
99.93	-2.87255
99.9775	2.49274
99.995	4.56315
99.975	-3.39291
99.9925	-0.766055
99.9949	-3.00451
99.9875	-5.05993
100	-4.06972
100	-3.70022
100	1.12777
100	-0.408431
100	-0.14136
100	2.48702
100	0.666872
100	0.451801
100	-0.523621
94.1667	-1.85302
91.4816	-2.04411
98.3193	-1.22359
98.9294	-0.950091
99.9798	-2.11807
99.9688	0.328788
99.974	0.923928
100	3.27342
100	2.58631
100	-0.705955
100	-0.0376009
100	-0.0537305
100	0.126642
100	-0.0764694
100	-0.125456
100	-1.70851
99.995	-0.62548
100	-1.86129
100	-4.37445
100	-2.75341
100	-1.47408
100	-2.26184
100	-1.6698
100	0.256914
100	-0.902055
99.9813	-3.20812
99.9965	-2.68409
100	-1.04289
100	-0.754571
100	-0.0595782
100	-2.74221
99.9975	-3.12934
100	-2.30647
99.9886	-3.51627
100	-1.29083
99.75	0.824564
99.945	-0.0846429
100	-0.729943
99.7675	-0.981824
99.9796	-1.07455
100	-3.9299
100	-2.70577
100	-0.876518
99.9325	-0.203049
99.9948	0.294615
100	-0.112438
99.9975	-0.955635
100	0.0241618
100	-0.664474
100	-2.35761
99.9975	-1.70225
99.9646	0.426243
99.8258	1.95762
99.9896	1.08107
100	-1.77029
100	-4.40063
99.9967	-2.53731
100	-1.9567
100	-1.99489
99.9654	-2.02594
99.9931	-0.543896
100	-0.00758839
100	-1.37346
100	-4.81172
100	-10.0945
100	-2.16502
99.9948	0.311576
100	0.630066
100	-2.37375
100	-0.901232
100	0.321989
100	4.32682
99.9975	-0.384753
100	1.39343
100	-1.12267
100	-6.11802
100	-5.41865
100	-9.2553
100	-2.11779
100	-3.52039
100	-2.93047
100	-2.47414
100	1.98465
100	1.34296
100	-3.2323
100	3.17233
100	2.50488
100	-0.191047
100	-1.68235
100	1.78321
100	0.475956
100	0.254509
100	-0.123055
100	-0.684922
100	-1.07036
100	-0.617402
100	7.51468
100	11.7442
99.9789	-1.55589
99.945	-3.62559
99.9975	-1.52247
99.995	-1.46529
99.81	-1.12063
99.4925	-0.911068
99.635	1.96337
99.987	-0.0562045
99.99	-4.87432
99.95	-4.45846
99.9475	-6.94508
99.99	-4.33749
99.9525	-5.32916
99.9775	-5.14943
99.8675	-3.01462
99.6633	-0.824518
99.79	-1.33194
99.7675	-7.15761
99.9875	-7.26771
99.7225	-3.97886
99.675	0.789477
99.885	-1.44521
99.7625	-3.36913
100	0.953241
100	1.16387
100	0.313368
100	-0.343743
100	0.69617
100	1.15997
100	-0.508575
66.1949	0.950284
70.7837	-0.551353
76.6538	-2.36257
99.0109	-2.49877
99.9975	-0.997352
99.981	1.03164
99.9826	-0.57736
100	-1.45176
100	1.58355
100	0.0249027
100	-1.11888
100	1.1349
100	0.800114
100	-0.186429
100	-0.552677
99.9825	-0.157961
99.2556	-0.0562235
98.9475	1.1518
99.9972	0.357563
100	-2.50525
100	-1.46839
99.9925	-0.36874
99.9974	-0.517168
99.9971	-2.77825
100	-1.80667
100	-0.808387
100	-1.82869
99.7908	-2.06213
100	-1.88327
100	-2.49652
100	-0.238168
100	-0.679904
100	-1.972
100	-1.74063
100	-2.47644
99.9972	-1.35922
99.9066	-2.43267
99.9873	-1.3883
99.9966	-3.53656
99.9974	-3.17172
99.6325	-1.31686
99.3351	-0.214009
99.9899	-1.50088
100	-1.94601
100	-0.932731
99.7425	-0.190678
99.855	-1.19938
99.95	-0.642725
99.875	0.324856
99.52	0.458447
99.74	0.350165
99.9625	0.16094
99.9975	-0.441053
100	-0.614072
100	1.19882
99.995	0.825261
99.5203	0.819518
99.5432	0.722013
99.6657	0.161568
99.3833	0.0242167
99.989	-0.00167894
99.9525	0.804706
99.9309	-0.0453618
99.9381	-0.901011
99.98	-0.495456
100	1.00239
100	0.34143
100	0.581676
100	0.62856
99.9975	-1.65114
99.995	-3.97444
99.9975	-3.87081
99.9975	-4.02558
99.977	1.92383
99.9572	1.41833
99.9923	-1.87911
100	-2.08544
100	-0.893476
100	2.35502
99.9975	1.79527
100	1.91737
100	4.07914
100	2.59407
100	0.24156
100	-11.5401
100	-17.2973
100	-16.2638
100	-13.952
100	-11.2519
100	-4.67355
100	-3.9802
100	-1.90991
100	-3.59305
100	-4.88974
100	-1.73753
100	-0.707152
100	-1.02051
100	-0.44775
100	1.3858
100	2.6989
99.9975	0.144078
100	0.140799
100	-1.11878
100	3.5665
100	3.26546
100	3.47975
100	2.81333
100	-0.0443808
100	2.14317
99.9975	0.363839
100	0.00175842
100	-0.323753
100	-2.67951
99.9179	8.58137
100	10.8933
100	5.12288
100	5.39014
100	0.444581
100	0.0156092
100	0.93812
99.9975	-0.165712
99.9325	-3.93984
99.915	-4.42811
99.96	-3.13827
99.8925	-2.17498
99.98	-0.596124
99.94	-2.00109
99.84	-2.38721
99.965	-3.11496
99.9925	-4.79036
99.9775	-1.19463
99.49	3.61025
99.8575	2.46705
99.94	-1.52154
99.995	-3.7694
99.9725	-6.60877
99.8525	1.3302
97.7075	-0.0251319
99.1375	-3.30756
99.31	0.55212
100	-2.67019
100	0.216935
82.2292	-0.787022
76.9247	-0.679732
73.2043	0.358335
92.1211	-1.73597
99.1843	-0.262592
99.346	-1.71731
99.7092	-3.1782
99.9898	-2.74644
99.9757	-0.168685
100	-2.29353
99.9674	-2.90518
100	-0.221165
99.9823	0.49057
99.9925	0.439101
100	-0.882887
100	0.461446
99.9973	-0.542062
100	-2.49761
99.5887	-0.686137
95.6974	-1.66739
99.06	-1.0165
99.4823	-0.111767
99.0275	0.418445
99.82	0.78044
99.936	0.0544312
99.9853	-1.50499
99.9873	-0.0333197
100	-0.464694
100	-1.59093
100	-1.29031
100	-2.68757
100	-3.1167
100	-3.02045
100	-1.32827
100	-1.59007
100	-0.935539
100	-1.98081
100	-2.78168
99.9922	-3.96166
99.8725	-0.286717
99.6493	-0.885237
99.8167	-0.379742
100	0.218405
99.9975	0.509279
100	-2.12967
99.9609	-1.43759
99.9706	-2.76747
99.967	-2.82284
99.995	-2.53198
99.9825	-1.41655
99.2551	-0.299278
99.2275	-0.0372338
99.985	-0.76555
99.9075	-0.939247
99.9875	-0.684348
99.9775	-0.319719
98.77	-0.798426
98.8675	0.00447189
99.87	0.609603
99.8125	-0.377396
99.745	-0.433634
99.865	-0.954606
99.9425	-0.389562
99.9825	0.449747
99.9725	2.48227
100	0.322017
99.9706	0.726433
99.9775	0.652973
100	0.0526031
99.915	2.5824
99.895	-0.152794
99.9475	0.0525994
99.885	-0.49911
99.965	0.338198
100	-1.10223
100	-1.4565
100	0.0145904
99.995	0.287686
100	1.22091
99.9975	-0.246488
100	-1.00291
100	0.623026
99.985	-0.240563
99.8974	1.50042
99.9185	1.02997
99.9225	1.03979
99.96	-0.983978
100	-2.1424
100	-2.82806
100	-0.459556
100	1.78936
100	-0.406664
100	1.30234
100	-0.10222
99.9949	-1.75783
99.99	-1.00513
99.985	1.21536
100	3.98669
100	1.56651
100	-10.7191
100	-12.8567
100	-12.3478
100	-5.54173
100	-8.02539
100	-9.48832
100	-6.31832
100	-7.97679
100	1.91395
100	-5.25398
100	-4.10158
100	-3.22033
100	-1.70047
100	0.203935
100	-0.753729
100	-2.13464
100	3.45649
100	4.10626
100	0.945242
100	1.63465
100	3.92809
100	0.571877
100	-2.22695
100	-2.66149
100	1.20115
100	1.52441
100	1.34631
100	-0.0603171
100	1.74125
99.9975	2.6498
100	2.54007
100	12.6188
100	4.72122
99.9925	-3.30594
99.96	-3.55877
99.995	-2.46484
99.96	-8.15587
99.9425	-9.45179
99.9675	-6.00202
99.485	4.73186
98.985	-2.30331
99.365	-4.62222
99.425	-2.73349
99.52	-3.88306
99.9825	-3.1494
100	-6.89178
100	1.86794
54.983	1.12261
83.25	3.57494
98.4806	-1.00901
98.5657	0.494039
100	-0.988393
99.9973	-1.61482
100	-2.78675
99.9975	-2.11441
99.9949	-1.94554
99.9975	-1.74132
99.9975	-1.04853
99.9648	-0.758794
99.9974	-0.0849941
99.9844	-0.0620287
99.9383	-0.817776
100	-0.940805
99.8571	-1.1342
94.8988	-0.31977
96.6125	-0.750672
98.0725	-0.851245
99.2526	-0.817678
99.2475	-0.964546
99.9021	-0.247919
99.995	-0.137691
99.93	-0.31973
99.9	-0.595456
100	-0.593703
99.9758	-0.469417
100	-0.743094
100	-0.365544
100	-0.485612
99.9881	-1.87885
99.9867	-3.3678
100	-2.85576
100	-1.01407
99.987	0.225728
100	-2.58449
99.9937	-1.90856
99.9462	-2.00364
100	-0.498728
99.9963	-1.0563
99.3117	-1.08358
99.6067	0.50483
99.8725	-0.879164
99.985	-0.770785
99.475	-0.621455
99.73	-0.71442
99.92	-1.1277
99.9725	-1.34918
99.9825	-1.61622
99.8175	-0.734727
99.98	-0.303599
99.96	0.20417
99.615	0.196413
99.06	-0.236247
99.7875	-0.031962
99.645	0.295483
99.6591	0.907258
98.92	1.05375
98.1325	0.247742
99.7225	-0.0123493
99.3475	0.389232
99.6075	0.0201303
99.61	-0.353085
99.965	0.00293473
99.92	0.0923838
99.9875	-0.713816
99.915	0.912027
99.8575	-0.102318
99.975	-0.32803
99.995	1.53762
99.98	0.838268
99.8775	-0.37828
99.91	-0.965263
99.985	-1.23319
100	-0.790404
100	-0.230188
100	-0.782932
99.9975	-1.86167
100	-3.24487
99.9975	-1.32641
99.985	-0.446899
99.985	2.49445
99.984	0.0473492
99.9722	0.862553
99.9124	1.0652
99.7075	0.281713
99.9775	0.61539
99.935	-1.80389
99.9675	-5.63001
99.9275	-2.90501
99.9975	-0.250169
100	-0.468537
99.97	1.16887
100	-0.227428
99.9874	-6.12678
99.97	-2.7342
100	0.921438
100	3.26787
100	3.0285
100	0.0394259
100	1.49962
100	3.27108
100	7.65984
100	3.59266
100	2.2533
100	0.211059
100	0.474748
100	-2.58601
100	-1.95974
100	-0.913242
99.995	-0.592715
100	0.13063
100	1.04236
100	1.71789
100	1.13611
100	-1.13458
100	0.817116
100	4.97281
100	2.28323
100	-1.46718
100	0.28457
100	-1.16314
100	-0.48282
99.9975	1.41781
100	-1.49065
100	4.0352
100	-1.88218
100	8.19864
100	11.2544
99.991	7.6422
100	10.1462
99.9858	4.19205
100	7.7571
99.9971	9.44735
100	4.74175
91.8011	-0.996128
98.8611	0.578664
99.9975	0.972531
99.9775	-2.78692
99.9425	-6.52415
99.96	-11.3204
99.985	0.206661
99.8225	-0.456326
99.803	-1.83378
99.2475	-4.19395
99.475	-3.17488
99.815	0.117345
96.426	-2.1175
99.345	-2.509
98.955	-0.904421
99.215	-0.457854
99.5175	-2.78312
98.6025	-4.07345
98.905	0.206389
99.6475	-3.21624
99.3425	0.105563
99.7375	0.733012
99.8075	-5.35418
99.9275	-3.88312
99.9275	-2.72193
99.9646	-3.05274
99.3648	-0.743348
95.7949	-1.05219
99.4575	-2.79302
99.9923	-2.41807
100	1.26832
99.997	0.0355372
99.96	-0.297703
99.99	-0.383145
99.9825	-0.591707
99.895	-0.24049
99.7122	-0.213295
99.7127	-0.310652
99.5026	-0.265215
99.9245	-0.992935
99.0672	0.42036
94.5472	-0.447973
96.5275	-0.595757
95.891	-1.52254
99.5425	-0.169802
99.975	-0.244163
99.8011	-1.13962
99.4	-0.867785
99.7168	-0.042894
99.7978	-1.60005
99.7605	-2.72898
99.7449	-2.33096
99.9674	-0.27225
100	0.208886
99.994	-0.657202
99.9601	-1.40098
99.9916	-2.06429
99.9577	-3.75482
100	-3.01342
100	-2.6998
99.989	-1.66406
99.9974	-1.33758
99.9973	-1.62651
99.9922	-1.43406
99.9971	-0.545627
99.7738	-0.319491
100	1.09578
99.9949	0.479059
99.9609	0.0316878
99.9948	1.18408
99.8918	0.610114
99.6136	0.0605549
99.3189	-0.379543
99.7625	-1.30872
98.7778	-1.1431
99.5525	-1.01406
99.3675	-0.820191
99.6875	-0.707126
99.9225	-0.917056
99.7778	-1.56298
98.28	-1.08039
99.1075	0.503695
99.1325	1.30128
99.135	0.913212
98.8	0.888018
98.215	0.493369
96.7854	0.154437
98.3175	0.357047
97.815	-1.03166
98.6	-1.59516
99.6	-0.606171
99.8425	-0.0845561
99.8875	1.18716
99.955	-0.209156
99.8525	0.0501415
99.95	0.820704
99.7725	-0.381827
99.9325	-1.0319
99.7725	-0.790715
99.8675	-0.131169
99.9775	-1.20146
99.8625	-0.390907
99.8929	-0.671555
99.9056	-2.24417
99.6461	-0.0257463
99.5102	-0.947621
100	-1.39511
99.98	-0.886719
100	-0.685115
100	-1.20743
100	-0.539446
99.9628	-1.05575
99.8958	0.344539
99.235	1.59815
99.9725	0.577234
99.9325	0.864142
99.975	0.126521
99.8425	0.243374
99.635	0.369738
99.9975	-1.38235
99.975	-1.94544
99.9949	-3.00231
99.375	-1.03793
99.8175	-0.175226
99.975	-0.895713
99.965	1.24655
100	1.09662
100	-4.06968
100	-4.11855
100	0.617804
100	-6.34697
100	0.726358
99.9975	-1.27862
100	-2.43033
100	-2.80721
100	-2.60079
100	0.639795
100	2.25397
100	0.520777
100	-1.45671
100	-2.06898
99.9825	0.977807
99.9975	2.31757
100	0.672996
99.9925	1.96325
100	3.91585
100	3.73335
99.9975	2.03408
100	0.791053
100	-1.66634
100	0.648704
100	3.50223
99.9975	-0.291396
100	-0.664357
99.9975	7.02045
99.9972	3.50757
99.9974	4.84808
100	3.26962
100	0.967927
100	6.91271
100	11.236
100	-3.07672
100	1.80298
99.9875	3.56451
97.8625	-2.95581
97.8106	1.6871
100	0.0277679
100	2.49604
100	1.65684
99.995	0.0480857
99.9075	-7.56539
99.985	-8.73121
99.925	-7.32439
100	-4.51292
99.955	0.758413
99.995	5.5309
100	4.83429
99.8875	0.52757
99.7725	-1.77382
99.9675	-2.27897
98.815	1.58461
98.095	-4.01841
98.0325	-2.74895
98.8375	-3.56382
98.515	-4.58731
98.9823	-1.90707
99.8075	-1.57323
99.995	-3.35001
100	0.237832
99.9924	2.62228
99.995	-0.279618
99.1134	1.38603
99.9719	0.238361
100	-2.0677
99.9825	-1.53209
99.9725	-1.35071
100	0.933774
100	2.00513
100	-1.03984
100	-0.106935
99.9925	0.0335916
99.9375	0.302792
99.94	0.18427
99.825	0.222831
99.8225	0.0195001
99.6237	-0.212733
89.6175	-0.745549
94.36	-0.925736
93.7551	-1.0502
97.935	-0.482733
99.0975	-0.000809727
99.9425	-0.72141
99.9369	-0.620054
99.9235	-0.78078
99.6303	-0.437149
99.129	-0.631621
98.9837	-2.10531
99.6031	-0.890592
99.4007	-0.521583
99.8448	-0.983998
99.9477	-0.855486
99.6472	-0.963544
99.1463	-1.36689
99.824	-0.877839
99.9973	-1.65498
99.9949	-2.94264
99.985	-3.14334
100	-2.70411
100	-2.47189
99.9621	-1.03473
99.8697	-1.16386
99.0651	-0.50795
98.6711	-0.930318
99.5304	-1.29024
99.7778	-2.27092
99.995	-2.42262
99.9949	-2.12631
99.9675	0.214713
99.935	-0.755261
99.6837	-1.59684
97.9617	-0.575318
98.2575	-0.0644876
97.6175	-0.916246
96.7775	-0.251659
94.32	-0.178894
98.9697	-1.25753
99.5587	-0.361924
99.175	-0.00190589
99.3425	-1.19635
99.3475	-1.82554
99.4175	-1.72361
98.865	-1.62905
98.3025	-0.99198
93.0725	0.151073
91.7025	0.270135
94.46	-0.0584151
91.855	-0.739495
95.4625	0.16833
99.3182	-0.126141
99.25	-1.03182
98.75	-0.398092
97.98	-1.04287
98.775	-0.921441
99.7925	-1.08088
99.7625	-0.553397
99.952	-2.23148
99.9775	-1.8972
99.84	-1.14669
99.89	-0.761973
99.8725	-0.45339
99.465	-1.10949
99.635	-0.928495
99.8	-0.172216
99.51	0.0863362
99.925	-1.51648
100	0.111437
100	-1.48851
99.98	-0.613904
99.6725	-0.591115
99.935	-2.32999
99.9775	-0.448211
98.065	4.59233
99.585	0.546811
99.99	0.410406
99.1675	1.73317
99.995	0.24785
99.9625	0.187169
99.95	-1.04888
99.38	0.426883
99.845	-0.573886
99.8825	-0.759711
99.9875	-0.486751
99.99	-0.496654
100	-0.170263
100	1.68711
99.995	1.09161
99.9975	5.836
99.9975	-2.09858
99.9924	-3.90861
99.9225	-1.14804
99.99	-1.77647
100	-3.62267
99.9975	-1.80786
99.975	0.653886
99.9975	2.379
100	0.775314
99.9975	0.679826
99.9875	0.54684
100	2.39149
100	4.97266
100	5.23749
100	3.22469
100	5.17115
99.9775	2.17777
100	5.1612
100	7.79381
100	7.01519
100	9.24875
100	6.92551
100	0.420058
100	0.685931
99.9856	-2.25513
99.9971	0.594238
100	2.20292
100	1.1349
99.9375	-1.99618
99.9775	5.47095
100	0.584994
99.8975	-1.74487
99.985	0.428545
100	2.81446
99.9343	-0.461203
97.9545	-2.2199
98.5275	-4.16386
99.7525	-3.44505
99.8825	-3.76762
96.6223	1.50284
99.4453	0.165595
99.86	0.431144
99.965	3.49765
99.9923	1.0324
99.9825	-3.23186
99.96	-0.550189
100	-2.65087
100	-1.0959
100	-1.43549
100	-1.64399
100	-0.145528
100	-0.0678614
99.95	0.12961
99.9275	0.0124367
99.9825	-0.558132
98.7096	-0.735053
89.2625	-0.613884
94.5325	-1.19643
98.0783	-1.25991
97.9773	-0.737431
98.0429	-0.253673
97.6354	-0.631753
97.8724	-0.762406
98.605	-0.993156
97.4271	-0.750997
97.2964	-1.10316
99.18	-0.238473
99.3265	-0.530236
99.4323	-1.0068
99.4167	-0.264039
99.2896	-0.683119
99.5396	-0.519421
99.6566	-0.740387
99.8929	-0.426106
99.8625	-1.88865
99.99	-2.41345
99.9716	-1.53294
99.7825	-1.20959
99.4275	-1.27151
97.2655	-0.979939
96.8925	-0.732285
98.9798	-2.00663
99.7469	-1.96844
99.0227	-1.48927
98.7985	-0.579491
98.3421	-0.955379
99.3182	-1.12762
98.947	-0.868366
94.1338	-0.568664
96.4075	-1.06594
97.4	-0.395158
95.9596	-1.05179
89.5909	-0.964335
96.7475	-0.98193
97.095	-0.4292
99.25	-1.46555
99.3025	-1.07677
97.4596	-0.885383
96.485	-1.51696
95.2925	-0.174662
95.3625	-0.0767802
93.7625	0.162388
94.0925	-0.327903
97.29	-0.438663
97.495	-1.45037
96.3475	-1.82586
96.7275	-2.05649
97.775	-1.33015
97.545	-1.27079
98.7775	-0.853741
99.5725	-1.00036
99.2775	-1.13186
99.8425	-0.322202
99.64	-0.697987
99.85	-0.516309
99.645	-0.409217
99.8875	-0.615783
99.695	0.665946
99.53	-0.103054
99.56	-0.935704
99.6025	1.16195
99.9525	0.74425
99.985	0.439664
99.335	0.226577
99.4925	-0.796041
99.715	2.61384
97.25	3.46231
98.465	0.852101
99.8425	0.500335
99.8325	0.347827
99.9775	-0.566149
99.7125	-0.138967
99.905	-0.330391
99.995	0.388274
99.5775	0.361119
99.4875	-0.73596
99.62	-0.0284126
99.92	-1.762
99.83	-0.452174
100	-1.84367
100	-0.983736
100	3.09292
100	-0.0525044
99.995	-2.92225
99.9975	-2.9889
99.97	-2.64308
100	-0.325178
99.985	1.1212
99.9425	-0.147794
99.8611	-0.329629
99.8434	-2.5221
99.97	0.891556
99.9975	2.12307
99.985	2.89422
99.8425	3.52568
99.7225	0.847117
99.7325	0.0732684
99.9725	4.05244
99.98	2.08814
99.975	0.791088
99.99	-0.112135
99.9899	1.41356
100	-0.515792
100	4.08228
99.9949	5.13618
99.95	6.31154
99.9936	4.47297
99.9924	3.349
100	4.43849
100	2.76549
100	7.39225
100	6.61864
100	1.9797
99.9973	2.88024
99.9917	4.7555
99.9949	2.60528
100	0.296977
100	-0.586967
100	1.94654
100	4.46727
100	5.34794
100	7.79085
99.995	4.46349
99.855	1.56176
99.8737	-4.10337
99.4621	-5.72996
99.945	7.39882
99.9975	7.10461
99.9975	3.71206
99.9975	1.93757
99.9825	2.26421
99.8763	-5.52621
99.4625	-3.24137
99.5825	-5.44073
99.3875	-3.58087
99.885	-2.17518
100	0.163294
99.995	4.81576
99.4175	-3.89448
98.6172	1.44793
97.9375	0.777746
99.93	-1.98043
100	-4.05629
100	-0.903897
100	0.64566
100	1.57282
100	-1.98892
100	-0.65348
100	0.251661
99.91	-0.662341
99.1225	-0.820182
98.9515	-0.616864
98.7526	-0.62769
85.85	-0.0194718
91.0325	0.22012
94.3283	-0.50971
95.3763	-0.53148
96.767	-0.519412
96.4124	-0.785053
95.0884	-0.50969
95.6566	0.386107
95.3095	0.298221
96.5137	-0.155677
95.8892	-0.914428
96.7947	-1.06704
98.1	-0.623616
97.638	-0.909667
96.6804	-1.05778
97.3441	-0.64729
98.8199	-0.948017
97.9507	-0.801669
98.6688	-0.955771
99.255	-0.723982
97.505	-0.544749
98.4337	-1.72581
96.7816	-2.5643
94.1212	-1.90765
93.9538	-2.75533
96.9511	-2.81528
94.7045	-1.59958
91.835	-1.14796
98.7526	-0.69619
98.7219	-0.61147
99.175	-1.05643
97.025	-1.6942
95.8275	-1.71487
97.2175	-0.903338
92.4325	-0.377822
94.01	-1.02412
90.475	-1.57244
90.98	-1.22612
96.715	-0.7466
91.02	-0.729638
96.165	-0.575334
93.9075	-0.736594
92.9825	-0.559644
96.7975	-1.94947
98.095	-2.1265
97.8125	-1.17957
96.2825	0.368085
95.935	-0.769979
94.345	-2.03701
97.965	-2.50232
93.795	-1.33734
93.9825	-0.765193
94.2298	-0.487701
96.0925	-1.12233
98.2825	-1.30333
98.67	-1.15936
99.32	-1.5213
98.2575	-1.17102
97.29	-0.644771
98.1325	-1.33391
98.235	-1.34764
99.0625	-0.469674
99.225	0.632903
99.81	0.241759
99.955	-0.334449
99.5625	-0.0471033
99.4625	0.386311
99.6175	1.82581
96.915	0.557516
96.765	0.284845
99.3825	-1.3784
99.89	-1.78668
90.824	3.30595
98.765	0.478218
99.3575	0.365857
99.32	-0.217101
99.7475	0.0558701
99.7275	0.0862267
99.995	-0.448989
99.985	0.178945
99.9325	-1.46765
99.15	-2.24779
99.34	-0.461216
99.9775	0.0353385
99.79	0.0243723
99.8225	1.54464
99.1575	-2.16408
100	-2.09185
100	-2.67685
100	-1.28942
99.9925	0.381059
99.9621	-1.76424
99.9875	-0.873337
99.975	-0.926144
99.9725	0.147502
99.9775	-0.196192
99.8525	-1.02268
99.8189	-2.90525
99.2247	-1.48924
99.4725	0.0560199
98.1275	-0.00353382
99.6325	-0.350625
99.5975	0.5619
99.2275	0.954454
99.4407	0.669813
99.975	0.931655
99.9675	1.71431
100	4.54005
100	8.23007
100	7.86339
100	7.53357
100	-0.17695
100	1.47234
100	-0.270472
99.9975	4.34583
99.9975	6.98843
100	7.11346
99.9875	7.01514
99.9821	4.18108
95.6313	-6.31782
99.9575	2.87624
99.95	4.16465
99.965	4.892
99.9975	-1.78509
99.9925	-1.8099
99.9925	-2.77575
97.9425	-2.78582
98.595	-3.35958
98.4711	0.665761
99.9286	-0.258225
100	4.99563
99.9925	0.747519
100	1.39279
99.9975	-0.838991
100	-0.401085
100	-1.078
100	-1.93573
99.9975	0.71027
99.995	0.387049
99.9225	0.61543
99.1582	-0.0263787
99.3875	-0.683699
98.5859	0.640465
97.3182	0.485068
97.6	0.365224
79.4553	-1.56973
84.4026	-1.02424
85.2216	-0.526599
87.6125	-0.639426
89.4192	-1.31232
91.4348	-1.22895
92.9714	-1.40079
93.1433	-2.1902
93.1657	-0.905081
92.6224	0.0522658
91.9468	-0.370558
93.05	0.437852
94.2444	-1.29615
92.3152	-1.1824
95.2025	0.0328678
95.4425	-1.15174
91.4459	-0.631518
95.2	-0.692037
94.4875	-1.52063
95.605	-1.75346
91.2842	0.208476
89.7531	-1.94886
94.23	0.28201
99.75	0.0189852
99.89	-2.03706
98.01	-1.73779
98.7012	-2.26985
91.9475	-1.50553
92.3036	-1.73397
93.2675	-0.934251
92.765	0.233742
91.7475	-0.166296
89.28	-0.624212
93.285	-1.00492
93.6	-0.914556
94.05	-1.34075
92.4747	-2.07414
82.5225	-1.52264
90.404	-1.90819
90.475	-1.46207
93.0575	-2.58186
94.7475	-2.21082
97.5975	-1.06082
95.1925	-1.40062
97.8925	-1.42317
98.455	-1.08796
94.99	-0.7833
95.34	-1.21059
93.3425	-1.44634
95.7025	-1.62545
97.5875	-0.462468
98.165	0.218881
98.18	-0.262065
98.2424	-0.477097
96.68	0.626751
97.055	1.22823
96.305	-0.547588
97.99	0.28681
98.8025	0.951667
98.935	0.166485
93.0775	-0.406783
91.345	-0.819683
90.87	-0.775716
93.2975	0.143723
93.03	0.101782
99.4525	-0.347187
99.15	1.02372
91.2298	0.217485
95.735	-1.14441
96.65	-1.3138
98.4025	0.150205
99.1225	-0.618163
99.4975	-1.10416
99.9775	-0.593513
99.9525	-0.599316
99.9275	-0.502095
99.935	-0.592864
99.7675	0.222226
99.4825	-0.195192
99.1825	-2.94807
99.9975	-3.88596
100	-3.2206
100	-2.69406
100	-3.01175
100	-3.64821
99.92	-1.96045
99.98	-2.87756
99.9875	-3.01777
100	-5.25826
99.9825	-1.30963
99.9875	-0.842357
99.8561	-1.89293
99.9596	-1.63712
99.89	-1.32207
99.785	-2.91254
98.9489	-3.05266
98.6	-0.966189
98.83	-0.118807
98.7825	0.276485
99.205	1.37167
99.3929	3.37352
99.6921	2.88761
99.2289	1.328
98.9875	0.461191
99.1263	1.4813
99.0833	2.19411
99.3021	0.222598
99.9192	0.135626
99.8776	1.67619
99.705	3.12072
99.435	2.64624
99.9125	-0.333485
99.9949	3.42007
99.9923	7.57553
100	12.618
99.9839	4.15704
99.9773	2.66001
99.9658	2.3981
100	0.921212
100	2.97762
100	4.16686
100	2.056
99.9875	4.71258
99.9975	7.0804
99.9975	0.952854
99.9974	-0.382094
90.7015	-3.41254
89.6925	-5.16987
96.385	-2.29309
100	2.08637
99.995	0.130596
100	1.91395
100	6.12057
99.9825	7.01651
98.9022	-1.49383
99.9975	-2.89439
99.9825	0.00191053
99.9475	3.0741
99.9125	2.4228
99.935	-0.0143525
95.6875	-1.99475
98.055	-2.14811
99.846	-9.1969
99.4432	-0.0264254
100	-3.31325
100	-2.85696
97.2775	-0.928756
99.4672	0.322317
98.8925	-0.595278
99.985	2.93977
99.975	3.22309
99.9925	1.54398
99.8838	-0.499982
99.4116	-0.00861688
97.6763	-0.574137
99.2625	-0.264464
97.4525	0.327198
99.895	0.160557
99.9325	-0.116202
99.955	-0.386408
99.465	0.771582
97.1017	0.780493
96.352	0.282246
96.6616	0.847476
98.4947	0.940606
96.776	0.126787
91.9401	-1.194
78.2065	-2.05359
80.0625	-1.46479
79.773	-1.38159
80.9617	-1.01672
85.8925	-0.152067
86.28	-0.860726
85.4293	-1.25697
88.555	-1.23688
90.24	-1.33656
90.3081	-1.02969
87.3333	-2.25341
88.1	-1.68795
89.2912	-1.3601
90.4917	-0.605287
88.0027	-0.313949
87.0732	0.840465
86.7704	-0.250417
88.7314	-0.56529
88.43	-0.033119
89.985	-0.546128
90.715	-1.43115
87.4451	-0.786976
87.4194	-1.61559
87.1296	-0.736724
90.4798	-0.230975
93.7025	-0.164734
93.7601	0.349527
96.4025	-0.638383
96.06	-0.0252435
97.5505	-0.718189
90.25	0.129864
92.04	-0.9721
96.745	-1.31023
92.8925	-2.04007
90.6975	-1.03067
95.25	-0.854621
94.33	-0.452207
95.975	-1.4566
97.7125	-1.54318
93.5155	-1.76681
93.3	-1.06378
95.775	-0.903613
93.1	-1.53087
94.5425	-2.07773
97.6313	-1.99886
94.39	-1.19292
95.7275	-1.41955
96.855	-1.37797
93.9217	-0.8444
89.1439	-0.361632
97.11	-0.925999
95.415	-1.05689
94.4046	-1.18322
94.1933	-1.25575
98.3333	-0.667979
94.7925	-0.00728292
93.0475	0.248598
96.84	0.434687
96.9625	0.438281
96.9875	-1.1452
96.265	-1.20147
92.0175	0.403766
93.685	-1.28366
92.89	-1.93029
92.9725	-1.47281
95.2925	-1.13777
98.215	-0.779554
99.0825	-1.50859
99.1625	-1.69411
98.665	-1.42651
98.7959	2.1941
91.85	2.40562
91.5581	-0.48822
94.78	-0.834624
98.3434	-0.772531
98.8375	-1.17128
98	-1.28269
99.9725	-2.58316
99.975	-0.777486
99.92	-1.23438
99.8675	-2.08149
99.9875	-3.86706
99.9975	-4.29469
99.9925	-2.11187
100	-1.37906
100	-1.57974
99.9925	0.748065
99.9975	-2.69351
99.995	-1.0051
99.975	-0.845093
99.8775	-2.25916
99.805	-2.19709
99.8875	-1.94656
99.6525	-2.91986
99.14	-1.72442
99.695	-1.21113
99.925	1.90746
99.995	0.989376
99.78	-0.214717
99.5425	0.890816
99.8675	-0.0500369
98.43	0.946015
98.9419	1.73768
96.7191	1.64999
94.6033	2.78384
97.3974	1.42182
99.0052	1.51322
98.9098	-0.839633
98.44	2.40483
98.99	2.24254
98.8925	-0.0686899
99.4872	1.42954
99.7325	-1.97138
100	7.91655
100	11.0014
100	6.7803
99.9975	3.25254
99.9848	1.84651
100	10.6562
100	7.97113
100	6.33721
100	2.47343
99.9758	7.86438
99.995	3.05045
100	3.97785
99.9975	4.73675
100	2.5068
99.9975	2.49457
99.9975	5.76538
99.9855	3.05951
99.9972	0.819224
99.99	2.4365
100	3.14452
99.9949	-1.14377
100	-0.554885
99.9967	-1.11877
98.95	-2.34721
93.635	-2.21867
98.2725	-0.109813
100	0.669604
98.9425	-1.96016
100	-5.89426
99.9625	-3.00862
99.6675	-2.09905
99.51	-3.86021
99.98	-4.43739
99.9975	-2.69289
99.9975	-4.78742
99.8675	-2.70967
99.76	0.299894
99.8929	2.49502
99.2198	1.55337
99.2475	-0.191475
99.2175	2.1136
99.1378	-0.921833
99.135	-1.5241
99.1005	3.27111
92.0765	-2.21516
94.7025	-0.871419
95.69	-0.649827
97.4225	-2.37542
98.5075	-4.11405
99.6775	5.10872
99.755	-5.2137
99.96	-6.35525
99.7625	-8.59459
98.55	-8.17326
99.4049	0.825357
100	-2.54091
99.9541	-0.878365
99.94	4.13398
99.4475	0.781118
97.3683	-0.326515
99.605	1.43979
96.0281	1.50152
94.5581	-0.242325
94.5825	0.297577
96.8475	1.33803
95.0675	1.15305
96.1925	1.35844
98.1378	0.17258
96.4974	0.357642
94.7609	0.774556
92.3447	-0.413681
89.38	0.119631
88.9268	-0.231051
86.3376	-0.370778
82.2425	-0.407508
79.4877	0.190658
77.2335	-1.64497
79.0631	-1.7269
82.5606	-1.05185
81.7758	-0.996516
81.9423	-1.02789
88.9571	0.209866
87.6979	0.402282
86.77	0.557107
85.092	1.55392
85.7321	-1.42143
85.74	-1.03938
86.7375	-0.53213
85.9475	-0.180162
88.5975	0.224431
95.3333	0.909121
94.05	-0.0201131
93.8376	-0.94988
90.5025	-0.696322
91.7083	-0.764246
88.6515	-1.38881
94.69	-2.30222
93.0722	-1.05731
92.65	-1.31243
97.995	-1.61733
96.9025	-0.202478
95.075	-0.55824
97.24	-0.446651
95.82	0.0454807
93.805	-0.9128
89.1742	-1.54909
95.1525	-1.23593
97.425	-1.71711
96.1475	-0.752182
93.8939	-1.37371
92.8182	-1.71988
97.495	-1.14792
96.1825	-1.15668
95.1325	-1.4767
92.9025	-1.51706
86.91	-1.27065
86.4133	-0.89377
85.3393	-1.03565
89.1301	-0.629387
90.2075	0.453405
90.9515	0.136454
91.4375	-0.830972
80.8283	-0.669467
88.6375	-1.00186
96.6375	-0.22678
99.4975	-0.79968
93.95	-0.360189
96.6995	-1.69589
96.415	-1.19475
97.875	-3.10475
93.115	-1.50783
98.36	-1.38996
99.985	-2.61107
99.4725	-1.60829
99.3425	-2.35784
99.62	-0.050717
98.0475	1.9665
91.9031	4.19697
84.1086	0.729614
85.9025	0.15532
84.649	-0.573603
92.465	-1.61433
96.1475	-0.656288
94.2175	-0.109197
96.445	0.121826
97.9082	-1.58435
99.475	-1.58755
99.9525	-1.57723
98.3425	-1.75787
98.7925	-1.72408
99.365	-2.19004
99.7625	-0.382411
99.8425	-0.930955
99.76	-2.17673
99.635	-2.7559
99.4175	-2.61572
99.185	-0.63242
99.1875	-0.250481
99.68	-1.06224
99.7	-1.12885
99.92	0.173683
99.9425	-0.645928
99.9949	-1.48986
99.9925	-3.43561
99.9975	-3.10436
99.9825	-1.65213
99.9725	-1.60767
99.7325	-2.08184
99.9575	-2.52432
99.965	-2.31074
99.82	-2.18329
99.095	-2.60604
99.14	-3.55643
98.85	-0.718392
98.52	-2.29521
99.9825	0.420087
99.615	0.185802
99.8975	0.457582
98.5455	0.355119
99.47	-2.17229
99.985	-0.829179
99.835	-0.766943
99.7273	1.34625
99.92	-0.046628
99.9775	1.79507
99.9419	1.99043
98.8878	-0.456498
98.8763	-0.417201
94.8989	2.29096
95.1701	2.06145
92.25	0.884128
95.6768	1.18494
94.149	1.87847
89.5368	2.90159
91.2273	1.70793
94.0211	1.5323
98.7071	-0.934769
99.5867	-5.4094
96.8699	0.99281
95.8342	0.063954
97.8207	-0.779423
98.3207	1.32799
99.3384	0.0874484
98.5657	-1.74287
97.9209	-3.02294
100	-0.80441
100	0.507226
99.9975	7.5386
100	8.58393
99.8925	4.39846
99.9768	8.96143
99.992	8.07572
99.9237	5.34246
99.9974	10.4925
99.9919	0.0733322
100	4.78581
100	1.70619
100	7.58095
99.9949	9.75892
100	7.52598
99.978	4.60044
95.0645	2.86957
99.9625	0.0403773
99.9975	-2.28717
100	-1.22858
99.9975	-0.5649
98.5725	-2.8892
97.8725	-6.65831
99.0395	-2.33476
99.7925	-0.634569
99.9925	0.187127
100	-3.85908
[truncated: 7,519 more rows]

## Sheet: Figure 4d
Figure 4d
LAI (m2/m2)	dLSTbio/dLAI (K/m2/m2)
0.643603	-1.22251
2.21339	-0.73464
2.20346	-0.438492
2.33868	-0.312585
2.38002	-0.357516
2.37731	-0.455466
2.26369	-0.68936
2.1036	-0.579139
2.15501	-0.566449
1.99594	-0.485394
2.06261	-0.805971
2.14376	-0.622471
2.34218	-0.859255
1.57922	-0.858368
1.57417	-0.778643
1.46331	-0.903462
1.82492	-1.08839
1.13603	-0.664326
1.90901	-0.892284
1.9568	-0.664122
2.2001	-0.548129
2.45585	-0.714136
1.96628	-0.137595
1.77809	-0.633785
1.7748	-0.905082
1.78535	-0.769604
2.02881	-0.65681
2.29715	-0.706453
2.16994	-0.33817
1.74455	-0.200141
2.03159	-0.089833
1.77385	-0.784431
1.4971	-0.736199
1.62941	-0.540645
2.02041	-0.273278
2.01063	-0.214064
1.45799	-0.505451
1.84591	-0.122533
1.81089	-0.569121
1.60068	-0.81082
1.29505	-0.796317
1.28342	-0.674417
1.3849	-0.840374
1.92577	-0.457098
1.9489	-0.189984
1.55861	-0.454184
1.27381	-0.957878
1.31833	-0.44052
1.41987	-0.307334
1.45927	-0.0352068
1.8966	-0.185203
1.86428	-0.0798785
1.1925	-1.23782
2.69952	0.356037
2.63295	0.147436
1.97408	-0.589225
1.77389	-0.811504
1.4694	-0.879154
1.62728	-0.665961
1.39397	0.374846
1.66047	0.508131
2.33156	0.0324034
2.08946	0.0126568
1.64741	-0.131466
2.49554	-0.49492
2.55751	-0.0630241
2.44627	-0.509405
1.48658	-1.06594
1.71621	-0.0343788
1.89974	-0.412205
2.16473	0.259917
2.03529	-0.500037
0.893886	-1.16548
0.647121	-1.28248
0.800394	-0.89927
0.853307	-0.526878
0.697003	-1.02921
0.900508	-0.667696
1.22728	-0.500215
2.38935	-0.374904
1.94004	-0.393739
2.06007	-0.148084
1.97658	-0.224446
1.7248	-0.933658
1.49057	-0.957493
1.28659	-1.77977
1.12621	-1.23837
1.00013	-0.498832
0.760016	-0.924572
0.734277	-0.843361
0.774341	-0.744048
0.757838	-0.626127
0.623997	-0.490832
0.625566	-1.17934
0.753241	-1.26192
0.951401	-1.07797
1.0843	-1.13073
1.00989	-0.957555
1.19752	-0.860651
1.63176	-0.787207
1.17595	-1.26491
1.67537	-0.178704
1.38213	-0.333384
0.980982	-1.58558
0.95645	-1.55883
1.0617	-0.67957
0.882793	-0.820649
0.688194	-1.47467
0.714225	-1.06704
0.749833	-0.782604
0.570364	-0.216781
0.646997	-0.458864
0.449941	-1.30439
0.641591	-1.28576
0.94013	-0.586839
1.18266	-0.811538
1.53728	-0.548123
1.96531	-0.271581
1.44306	-0.509561
1.02839	-0.868664
1.08126	-1.61492
1.28078	-0.932094
1.23325	-0.865367
0.695549	-1.70031
0.757204	-0.711101
0.55807	-0.582602
0.817139	-1.83403
1.10069	-0.48601
1.9717	-0.515993
1.29923	-0.477479
1.14153	-0.481425
1.17655	-1.13667
1.38932	-0.583011
0.962481	-1.18563
1.03231	-2.7372
1.55661	-0.376837
2.05349	-0.12588
1.41447	-0.511677
1.18597	-0.633457
1.30756	-1.14187
1.29463	-1.20408
0.836336	-0.21519
0.506807	-0.792396
0.792307	-1.33984
1.91331	-0.724338
1.83303	-0.173983
1.03194	-1.96074
0.342629	0.592332
1.0138	-1.67974
1.45345	-1.67276
1.64202	-0.682955
1.73775	-1.08209
1.20712	-1.37946
0.989781	-1.9689
1.06222	-1.28083
1.10999	-1.63593
1.18336	-1.07012
1.04939	-0.871421
0.919634	-0.734006
0.736756	-1.04011
0.436746	1.33699
0.662754	-0.90171
0.771658	-1.12213
0.860973	-1.77952
1.24882	-1.15953
2.67211	-0.561266
0.931708	-1.9699
1.06442	-1.88258
1.36827	-0.852488
1.26683	-1.09304
1.28482	-1.61359
1.25007	-1.818
1.07833	-1.56696
1.13153	-1.56966
1.13374	-1.53287
1.06422	-1.16573
1.07448	-0.290122
0.960004	-1.01487
0.67958	-0.612084
0.472125	-1.4097
0.460451	-0.978224
0.563351	-1.81486
0.474927	0.0302345
0.639845	0.644222
0.916602	-1.02976
1.88688	-1.02308
2.90472	-0.935279
1.91089	-1.50219
1.08343	-0.609252
1.02907	-1.84703
1.18196	-0.968877
1.44697	-1.03815
1.25223	-1.6366
1.21246	-1.19984
0.885488	-1.13027
0.655606	-1.42063
0.795938	-1.09445
0.833385	-1.39189
1.05866	-0.80414
0.97243	-0.307591
0.682929	-0.00611511
0.475106	-0.116223
0.593722	0.330863
0.675457	-0.898741
0.441511	2.07325
0.341594	-0.170821
1.71028	-0.321259
0.980227	-0.881372
0.848203	-2.19942
1.85539	-1.21942
1.2291	-0.371174
1.13055	-1.54844
1.13456	-1.93274
1.4365	-1.45842
1.23232	-1.51159
1.09865	-1.66046
1.03672	-1.52524
1.38057	-1.40974
0.985904	-0.162176
0.908694	-0.534718
0.99795	-1.07451
1.169	-1.05155
1.22229	-1.3488
1.00364	-0.826182
0.864799	-0.828052
0.522853	0.00727929
0.402139	0.823381
0.97555	-2.85172
1.07187	-2.18736
1.11125	-2.14237
1.19167	-1.20898
2.68509	-0.658996
1.24737	-0.960817
1.10763	-1.47967
0.861579	-1.43738
0.871668	-1.87112
1.09881	-1.32871
1.11328	-1.82799
1.19422	-1.46517
1.08662	-1.11134
0.822886	-1.08991
0.59024	-1.24687
1.31021	-1.04878
1.35295	-1.32371
1.58628	-1.63117
1.45887	-1.34636
0.923592	-2.53022
1.16892	-1.71407
1.06845	-1.09326
2.72927	0.58025
2.20021	-0.849218
1.06503	-1.07055
0.803859	-1.32452
0.757831	-0.509997
0.85677	-1.54367
0.748184	-1.63664
0.729875	-0.780903
0.612398	-0.44271
0.670698	-0.414187
0.967709	-1.07245
0.990351	-1.06266
1.28657	-0.608478
1.25215	-0.363584
1.09527	0.297545
1.18498	-1.039
1.33556	-1.01887
0.639	-2.66309
0.724026	-2.41221
0.674823	-2.37713
0.919459	-2.12469
0.789779	-1.25087
1.3627	0.287544
2.52346	-0.710397
2.62281	-0.518196
2.65891	-0.783164
2.70137	-0.243073
2.52083	-0.523917
2.3084	-0.673479
2.14887	-0.428591
0.615958	-1.03482
1.1269	-1.12172
1.06251	-0.956853
0.840864	-0.936307
0.636056	-1.14998
1.00746	-1.04786
0.980337	-1.27412
0.383102	-1.58425
0.385828	-2.55311
0.463125	-2.45442
0.512769	-2.39104
0.397892	-3.68309
0.818753	-1.03518
0.642095	-2.43354
1.03407	-1.90016
1.17235	-1.76967
0.654827	-1.2177
0.808722	-1.65516
1.09336	-0.500517
1.33842	-0.814035
1.49893	0.186721
2.3181	-0.447214
2.57615	-0.0381039
2.46447	0.346101
1.91708	-1.12448
2.14285	-0.477219
2.51268	-0.283695
2.60285	-0.0124471
2.69796	-0.556531
2.62936	-0.749647
2.30517	-0.664531
2.17124	-0.435291
2.23008	-0.640345
2.33187	-0.802027
2.42739	-0.671027
2.25966	-0.755073
2.25409	-0.373983
2.22021	-0.507256
1.86828	-0.948758
0.685067	-1.57065
0.501368	-0.0430099
0.603705	0.347566
0.773356	-0.102425
0.811248	0.422922
1.00196	-0.101648
0.734901	-0.876208
0.698551	-0.0614045
0.614515	-0.599589
0.517988	-1.67109
0.522322	-1.67006
0.407805	-2.89806
0.399721	-1.26209
1.64939	-0.501021
0.854854	-1.35358
0.568736	-2.80085
0.579317	-1.3703
0.946804	-1.56063
0.612606	-1.65198
0.713929	-1.03336
0.784356	-2.01036
0.977575	-1.08012
1.05365	-1.26847
1.02461	-1.17699
1.25474	-0.886851
1.42102	-0.966489
1.73408	0.171175
1.57372	-0.232668
1.76692	-0.170568
2.27488	-0.723211
2.4893	-0.347336
2.65295	-0.381145
2.80985	-0.365674
2.34525	-0.572194
2.03186	-0.54279
2.37926	0.189295
2.63687	0.00793242
2.49399	-0.169876
2.08331	-0.447894
2.21288	-0.152352
2.34763	-0.326332
2.52698	0.297518
2.39834	-0.163059
2.12465	-0.108864
2.59523	-0.555049
2.16829	-0.90415
2.15376	-0.301482
2.31751	0.0616407
2.49536	-0.48072
1.85442	-1.0124
2.00452	-0.771642
1.89246	-1.0901
2.03285	-1.07474
2.10865	-0.467812
2.35874	-0.4304
0.556919	-1.67557
0.992425	-1.96486
0.796315	-1.18556
0.685337	-2.0832
0.522042	-1.07712
0.639429	-2.23508
0.683258	-1.47616
0.790131	-1.52774
0.952089	-1.0555
1.08621	-0.934021
1.06066	-1.13345
1.32457	-0.489623
1.52998	-0.646581
1.68014	-0.441485
1.77924	0.559768
1.75656	0.432272
1.78491	-0.417493
2.16218	0.317595
2.16065	-0.258061
2.14349	-0.957924
2.02014	-1.39857
1.93285	-1.20056
1.69529	-1.32104
2.15784	-0.447667
2.40344	-0.368925
2.30418	-0.149872
2.63999	0.104519
2.36821	-0.564294
2.29551	-0.426229
2.2515	-0.504697
2.61021	-0.719295
2.32869	-0.422273
2.32085	0.0515304
2.72389	0.271245
2.70452	1.48035
2.43986	-1.01474
2.13686	-0.861754
2.14343	-1.06576
1.7236	-1.04108
2.22701	-0.404532
2.42523	-0.81771
2.00311	-0.718886
1.83176	-0.942249
1.90498	-0.222978
1.92547	-0.683163
2.27445	-0.431189
2.10301	-0.360111
1.34126	-1.50156
0.641351	-1.22149
0.583304	0.469986
0.514336	-2.08499
0.578145	-0.843064
0.490025	-1.1023
1.25754	-0.864707
1.46545	-0.712693
0.990165	-1.32984
0.62111	-1.7645
0.673946	-1.36096
0.823318	-0.757349
0.854519	-1.11123
1.03559	-1.19089
1.15677	-1.28434
1.25904	-1.04164
1.51396	-0.274188
1.75379	-0.0108119
1.89883	0.348341
2.22524	-0.203746
2.48054	0.367386
2.56828	-0.175025
2.64513	-0.111375
2.46767	-0.739291
2.37401	-0.970614
1.78801	-1.08099
1.4753	-0.992999
1.57281	-0.374617
1.49269	-0.753439
1.61308	-0.508633
2.08593	-0.369149
2.41583	-0.269251
2.26734	-0.528876
2.43267	-0.480701
2.17213	-0.539209
1.92434	-1.03877
1.76332	-1.03277
2.461	-0.520806
2.36573	0.0655406
2.4772	-0.292171
2.50221	-0.816553
2.76384	0.295508
2.67071	0.342115
2.66135	-0.123889
2.16763	-1.24648
1.97648	-0.773648
2.39945	-0.373462
2.39484	-0.163724
2.31582	-0.445885
2.16706	-0.803453
2.0697	-0.676681
1.85644	-0.607093
2.21186	-0.818794
2.3426	-0.328876
2.64639	-0.484984
2.31408	-0.690598
0.925608	-1.91792
1.05197	-2.01015
0.992551	-1.33848
0.490323	-0.877412
0.51749	-1.3179
0.567336	0.501371
0.421246	1.81305
0.278297	-0.163528
0.222383	2.5925
0.415289	-1.32299
0.54546	-2.18294
0.63153	-1.44819
0.637331	-1.92362
0.58369	-0.815323
0.643751	-1.50272
0.733	-1.26942
0.822556	-1.26997
1.02197	-0.96168
1.13428	-0.90611
1.26085	-0.901512
1.44443	-0.543486
1.66224	-0.449374
2.00576	-0.689933
2.1619	-0.518739
2.36457	-0.863749
2.45842	-0.429356
2.47161	-0.522513
2.30793	-0.719789
2.48425	-0.554385
2.44993	-0.721038
1.51434	-0.688482
1.76677	-0.693673
1.36118	-1.03865
1.52731	-0.889046
2.34731	-0.371077
2.36399	-0.33147
2.08524	-0.772909
2.50138	-0.337265
2.49302	-0.164418
2.48732	-0.464375
2.27185	-0.632552
2.19517	-0.717828
2.21079	-0.626482
2.35736	-0.75151
2.24771	-0.681481
2.10011	-0.965084
2.16174	-1.02343
2.27452	-0.777188
2.09483	-0.732127
2.3577	-0.820675
2.38925	-0.667759
2.2287	-1.27084
2.21546	-0.969978
1.98798	-0.940775
2.19151	-0.989076
2.12079	-0.316564
2.24842	-0.517247
2.60834	-0.746221
0.79369	-1.41241
0.940986	-1.1044
0.801057	-1.36136
0.701959	-1.54253
0.896407	-1.61462
0.904631	-1.37133
0.542576	-1.48757
0.608487	-1.20263
0.58542	-1.1081
0.602011	-1.62963
0.708874	-1.06747
0.8389	-1.44057
1.01847	-1.69784
1.16994	-1.29524
1.26467	-0.915942
1.29252	-0.998772
1.45756	-1.04134
1.59907	-0.632424
1.8426	-0.618115
2.05912	-0.510207
2.2518	-0.817164
2.24516	-0.658045
2.58728	-0.483348
2.65939	-0.449286
2.66235	-0.554228
2.31263	-0.577259
1.61061	-0.505057
1.27893	-1.32466
1.58705	-1.17224
2.48667	-0.463648
2.3665	-0.145455
2.17338	-0.644014
2.46596	-0.882627
2.61319	-0.481645
2.45172	-0.388165
2.31918	-1.18529
2.34965	-0.722869
2.44658	-1.17048
2.47204	-0.528547
2.093	-1.04948
2.10636	-0.604927
2.40129	-0.67348
2.52219	-0.641508
2.32435	-1.19838
2.15416	-1.23068
1.89938	-1.07866
2.25873	-0.673668
2.1592	-0.615187
2.29655	-0.456683
2.34641	-0.572112
0.840493	-1.64582
0.747077	-0.307334
0.767973	-1.06427
0.830715	-0.87795
0.385814	-3.432
0.323683	-3.9674
0.463275	-3.62829
0.699401	-1.14981
0.203108	-3.85476
0.292532	-4.28854
0.352598	-3.10396
0.379441	-0.833097
0.498354	-0.568553
0.612891	-1.19396
0.59975	-1.49516
0.62804	-1.18139
0.81051	-1.70919
0.92334	-1.56992
1.08062	-1.62065
1.12969	-1.22321
1.02702	-1.79663
0.941734	-1.77912
1.23494	-0.932507
1.51375	-0.38002
1.81974	-0.537014
2.16269	-0.631393
2.25903	-0.723676
2.1903	-0.56079
2.67917	-0.577905
2.70276	-0.57088
2.55525	-0.72516
2.39145	-0.755154
1.38428	-0.697497
1.29078	-0.926023
1.90583	-0.473926
2.61402	-0.479236
2.70363	-0.392957
2.37717	-0.531165
2.38371	-0.575674
2.49149	-0.953078
2.5007	-0.734586
2.26628	-1.03661
2.48611	-0.469632
2.64148	-0.232263
2.37573	-0.595048
2.30669	-0.551023
2.12853	-0.476983
2.5334	-0.432799
2.36867	-0.862745
2.4159	-0.862958
2.01896	-0.927387
2.27008	-0.554691
2.12523	-0.484077
2.36831	-0.413337
2.38839	-0.779202
2.79235	-0.713134
0.843258	-0.997108
0.874178	-0.237058
0.754758	-1.0134
0.543773	-2.10401
0.567708	-2.2815
0.561036	-2.45113
0.34742	-5.15353
0.484062	-3.13552
0.624345	-0.892272
0.378109	-3.35804
0.483511	-2.11406
0.548394	-0.768783
0.596977	-1.17003
0.651918	-1.11209
0.843083	-1.43211
0.93949	-0.879308
1.03739	-0.757422
1.13002	-1.02688
1.35875	-0.939341
1.68861	-0.630086
2.09569	-0.803646
2.15877	-1.21636
2.40219	-1.23584
2.26837	-0.873422
2.60557	-0.728047
2.6171	-1.03677
2.42022	-1.17695
1.76149	-0.965357
1.5716	-0.738669
1.97685	-0.358283
2.23308	-0.927309
2.63589	-0.645695
2.59262	-0.259075
2.61414	-0.484077
2.54119	-0.664331
2.48019	-0.761316
2.71964	-0.166611
2.44029	-0.480867
2.48957	-1.02718
2.38791	-0.918313
2.3257	-0.980544
2.45664	-0.960756
2.38736	-0.662915
2.16949	-1.25943
2.38836	-0.739625
2.23345	-0.520053
2.19968	-0.720767
2.16402	-0.671461
2.47637	-0.433517
2.40613	-0.676551
2.12533	-0.891359
0.808333	-0.433852
0.720563	-0.852497
0.527153	-2.15961
0.554749	-2.86534
0.472809	-2.95656
0.549838	-1.78298
0.695283	-0.826355
0.34636	-3.24477
0.363525	-3.26148
0.785235	-1.90056
0.851629	-1.37102
1.14637	-1.17915
0.351699	-0.517446
0.378616	-0.363054
0.467165	0.108351
0.570313	0.773753
0.69129	-0.483806
0.779317	-1.87586
0.937065	-1.8406
1.01026	-0.59416
1.13324	-1.23708
1.07551	-1.18607
1.16681	-0.965909
1.18256	-0.844997
1.48495	-0.991283
1.84091	-0.892131
1.91677	-1.32811
2.00622	-0.734612
2.32819	-0.700762
2.17868	-0.867909
2.56069	-0.888939
2.83195	-0.543103
2.51876	-1.00482
1.8002	-1.31882
1.84456	-0.738844
2.61645	-0.497574
2.21394	-0.987644
2.71125	-0.596665
2.72426	-0.24104
2.62835	-0.437173
2.85327	-0.275626
2.60146	-0.350737
2.4032	-0.513303
2.38838	-0.649819
2.13178	-0.845164
2.46025	-0.519405
2.40206	-0.808998
2.26896	-0.962946
2.16938	-0.955565
1.98073	-0.911029
2.13526	-0.644834
2.33879	-0.690744
2.09012	-0.850541
2.17364	-0.817147
2.34875	-0.818231
0.505172	-0.658964
0.782602	-3.30414
0.431476	-1.18108
0.371603	-3.07589
0.234919	-4.98715
0.484127	-2.41468
0.603935	-1.76619
0.814163	-1.9682
0.995149	-1.31328
1.05104	-0.685446
1.07294	-0.843807
1.01816	-1.25822
1.17576	-1.09901
1.48485	-0.391517
0.318002	-1.40483
0.379569	-1.36349
0.460541	-1.16599
0.623296	-1.32075
0.651727	-1.43573
0.734888	-1.72733
0.852795	-1.60622
1.03074	-1.19614
1.03193	-1.90484
1.14464	-0.927137
1.15535	-0.855132
1.28051	-0.924121
1.68996	-0.839731
2.01277	-0.727282
2.36226	-0.674587
2.37149	-0.73801
2.50274	-0.474598
2.66161	-1.1497
2.56692	-0.551952
2.75903	-0.811614
2.74867	-0.760868
1.92383	-0.873123
2.45227	-0.561814
2.89383	-0.307128
2.63557	-0.467797
2.51861	-0.443908
2.5532	-0.865951
2.6829	-0.47527
2.81635	-0.325587
2.79298	-0.491186
2.8109	-0.395439
2.73234	-0.418022
2.55823	-0.654337
2.44024	-0.687192
2.38358	-1.14718
2.16943	-0.960855
1.95843	-0.850685
1.86764	-0.879415
2.06215	-0.857724
2.22993	-1.01096
2.25677	-0.814219
2.65803	-0.673225
0.24671	-5.98627
0.397246	-3.11873
0.564606	-1.90469
0.83759	-1.88817
0.845955	-1.75161
1.03752	-1.45262
0.913813	-1.26351
1.42243	-0.777721
1.62563	-0.381333
1.38537	-0.419391
1.63856	-0.70243
1.88901	-1.23338
0.292631	-1.28603
0.375181	-2.18899
0.505823	-2.00014
0.589697	-1.13096
0.655471	-2.33499
0.791856	-1.86886
0.903041	-1.24725
1.06072	-1.40067
1.01319	-1.56172
1.02909	-1.43002
1.12707	-1.30601
1.46079	-1.19245
1.74474	-0.932106
1.96596	-0.864429
2.53249	-0.5787
2.60743	-0.791323
2.65024	-0.58129
2.67737	-0.946402
2.64317	-0.812209
2.687	-0.888481
2.13917	-0.847516
2.01025	-0.906849
2.94209	-0.715858
2.78271	-0.293826
2.48985	-0.951668
2.51371	-0.815585
2.45581	-0.992123
2.77035	-0.569197
2.67394	-0.469979
2.62426	-0.505582
2.40622	-0.929063
2.67504	-0.559748
2.26723	-0.962944
2.0882	-1.01863
1.8277	-1.074
1.79814	-0.508827
1.9452	-0.611868
1.86028	-0.889487
2.06546	-0.995503
2.46385	-0.769358
2.32421	-0.859835
2.6618	-0.531762
1.67393	-0.89363
1.77421	-0.869651
1.57584	-0.759165
0.279613	-3.80293
0.536171	-2.2696
0.724192	-2.04288
0.833524	-1.88497
0.794702	-1.60726
0.971651	-1.47178
0.82088	-1.27443
1.49309	-0.487575
1.5061	-0.473062
1.25105	-0.644385
1.3905	-0.47319
1.66826	-0.0172784
0.271269	-4.73179
0.354172	-4.15379
0.446072	-3.71795
0.541048	-1.74648
0.602621	-1.30728
0.744642	-1.36558
0.901192	-0.858119
0.97076	-0.847955
1.04378	-1.54698
1.1268	-1.23638
1.08786	-1.3127
1.20611	-0.938358
1.55942	-1.09218
1.63998	-1.08891
2.09088	-0.755781
2.43902	-1.05228
2.7177	-1.00237
2.72329	-0.809446
2.80242	-0.77189
2.68235	-0.798709
2.77557	-0.729564
2.04976	-0.916394
2.16708	-0.743355
2.41694	-1.01911
2.70912	-1.06677
2.46243	-1.00418
2.56925	-0.938233
2.64487	-0.861459
2.78131	-0.773032
2.14371	-1.23183
2.47363	-0.855112
2.19943	-1.0328
2.21306	-1.32121
2.21475	-0.993226
2.35812	-0.684404
2.07097	-0.66584
2.17617	-0.650377
2.33245	-0.718434
2.21619	-0.634682
2.30121	-0.964452
2.93474	-0.362737
2.68801	-0.360356
2.51647	-0.51133
0.898037	-1.22081
1.4886	-0.938632
1.74602	-1.41059
1.58983	-1.80727
0.527677	-2.8554
0.577115	-1.37638
0.85421	-1.82227
0.957188	-1.45509
0.875922	-1.34042
0.985048	-1.3275
1.17157	-0.819655
1.47038	-0.649386
1.48772	-0.487558
1.35278	-0.622861
1.4968	-0.69499
1.2171	-0.851092
0.866605	-1.94974
0.342934	-4.15402
0.415407	-3.56618
0.552259	-2.66344
0.648664	-1.10262
0.751936	-1.31047
1.01749	-1.57634
1.11283	-1.52707
1.13507	-1.0843
1.17987	-1.53071
1.12961	-1.04876
1.48097	-1.10865
1.54562	-1.28551
1.6454	-0.999523
1.91012	-1.22881
2.22019	-1.08492
2.6581	-0.788575
2.43377	-0.795448
2.36573	-1.05842
1.90106	-1.05511
1.69785	-1.37461
1.57269	-1.46861
2.24654	-1.19015
2.35474	-0.868138
2.0692	-0.825236
2.72127	-0.661322
2.99418	-0.554102
2.42767	-0.948946
2.71431	-0.794296
2.36999	-0.871456
2.34126	-0.785686
2.63486	-0.729871
1.90308	-0.930168
0.440844	-3.98514
0.648667	-2.10644
0.518925	-1.93892
0.944533	-1.65612
0.949906	-1.87055
0.91238	-1.69566
0.894541	-2.0381
0.82674	-2.09848
1.12527	-1.53975
1.21739	-1.00643
1.22887	-0.851605
1.39943	-0.881987
1.43812	-0.639401
1.1891	-0.791011
1.19937	-0.989736
1.62708	-0.946929
2.22226	-0.51955
2.206	-0.484767
2.12795	-0.490428
1.91881	-0.325507
1.14186	-0.970151
0.313523	-1.31374
0.456865	-1.93161
0.743206	-1.27882
1.03861	-0.513613
1.28067	-0.46701
1.28995	0.308941
1.20459	-0.725758
1.18283	-1.11656
1.35805	-0.923832
1.58094	-1.12093
1.66523	-0.992927
1.61948	-0.778577
1.21806	-0.923801
1.61017	-0.985143
1.37198	-0.889347
2.16977	-0.814307
2.66281	-0.652087
2.12804	-0.753225
2.35295	-0.923006
2.38993	-0.824619
0.846204	-1.1252
0.899059	-1.67932
1.01666	-2.04124
0.82705	-2.11516
0.719631	-2.52707
0.711897	-2.87081
0.772487	-2.77598
0.975912	-2.04102
1.07096	-1.5345
1.18259	-1.4613
1.22969	-1.2552
1.30662	-0.922463
1.24917	-0.833903
1.26259	-0.72384
1.50561	-0.319111
1.69202	-0.449023
1.47359	-0.918263
2.22703	-0.462647
2.92861	-0.402806
2.77793	-0.490663
2.28148	-0.533195
2.23298	-0.910876
2.26772	-0.661902
2.29471	-0.589296
1.8193	-0.776423
1.9422	-0.597617
2.14997	-0.878327
0.915835	-1.38871
1.09632	-0.724752
1.03495	0.25229
0.540087	-1.45829
0.663633	-1.68131
0.904473	-2.15887
1.04807	-2.22532
1.20233	-1.53902
1.11955	-2.07432
1.17134	-1.78186
1.358	-1.9658
1.58191	-1.46671
1.69566	-1.23249
1.44423	-1.17718
1.91122	-0.96808
1.41449	-1.05525
2.32381	-0.635565
1.95339	-1.12299
2.63569	-0.790515
2.20472	-0.667953
0.883334	-1.15728
0.789853	-1.58317
0.830994	-2.10959
0.673393	-2.96186
0.888722	-1.99683
1.04171	-1.30372
1.0673	-1.42863
1.17838	-1.39024
1.24918	-0.682672
1.17852	-0.250952
1.30339	-0.903501
1.94606	-0.680792
2.16638	-0.760887
1.61052	-1.13547
1.46935	-0.851235
1.5289	-1.1258
1.51104	-0.428101
1.51886	-1.15615
2.28803	-0.788843
2.74871	-0.457419
2.60388	-0.128404
2.33379	-0.803671
1.75801	-0.854593
1.73914	-0.861143
1.65988	-0.909562
2.22523	-0.534907
2.25361	-0.831056
1.2441	-1.5079
1.15774	-1.44053
1.03617	-0.693423
1.0052	-1.2025
0.790938	-1.33614
0.594785	-1.97607
0.777174	-2.43273
0.936563	-2.82325
1.09393	-2.71276
1.11693	-2.35595
1.10443	-1.74652
1.37257	-1.92272
1.63227	-1.22543
1.34924	-1.57439
1.16748	-1.60768
2.09488	-0.680956
1.64183	-1.29834
1.81289	-1.18836
0.685092	-1.56664
0.786321	-1.83365
0.830299	-2.76995
0.829362	-2.14131
0.645802	-2.21412
1.06566	-1.40545
1.12346	-0.640657
1.10871	-1.13547
1.14352	-0.826665
1.29992	-0.64964
1.59831	-0.171758
2.21819	0.251391
2.32283	-0.296689
1.29378	-0.791024
1.37038	-0.729591
2.0465	-0.499439
2.33876	-0.746286
2.06628	-0.779136
1.95933	-0.60858
2.39887	-0.285564
2.25744	-0.412284
2.0991	-0.98769
2.59366	-0.575807
1.95122	-0.839349
0.584966	-3.03028
0.977923	-1.70609
1.45779	-0.403709
1.35917	-0.0278495
1.20753	-0.0168208
0.946272	-0.915064
0.669422	-0.804654
0.413962	-3.58551
1.08464	-1.70721
0.659043	-2.93843
0.651542	-2.02473
0.678182	-2.27301
0.740477	-2.69029
0.949463	-2.86657
0.975642	-2.47478
1.15883	-1.75437
1.25537	-1.81425
1.42088	-0.893748
2.04654	-1.3604
1.87001	-1.19169
1.70972	-1.26717
0.518856	-2.97376
0.686315	-2.7021
0.551725	-2.81725
0.681912	-1.17736
0.789404	-2.25115
0.781967	-1.63466
0.803	-1.91978
0.980402	-1.60969
0.985671	-1.69003
0.915723	-1.30311
0.925476	-1.23496
1.10646	-1.0867
1.44104	-0.588855
1.29428	-0.148504
1.50074	-0.0399033
2.12836	-0.636536
3.98678	-0.168953
3.77302	0.100396
1.9061	-0.0746384
1.78184	-0.437449
2.36888	-0.563727
1.99849	-0.716003
1.41575	-0.841378
1.21979	-0.534419
1.45055	-0.402197
1.67992	-0.70173
1.84089	-1.02474
1.94307	-0.798181
2.45231	-0.836387
3.04552	-0.755617
2.7519	-0.35823
2.52442	-0.488039
2.48089	-0.608407
2.19694	-0.992958
0.776246	-3.01285
1.44806	-0.767292
1.52362	-0.794081
1.22439	-1.52521
0.987369	0.69665
0.854695	0.214428
0.562556	-3.45071
0.534106	-2.93938
0.621652	-1.90074
0.73673	-2.15292
0.822641	-2.66409
0.962419	-2.95565
1.13484	-2.0394
0.945355	-1.57992
1.53568	-1.09494
1.71459	-0.900884
1.82706	-0.772512
1.93087	-0.791613
0.404992	-2.55267
0.645816	-2.85307
0.579243	-3.26045
0.525928	-3.51743
0.611559	-0.90705
0.745426	-1.41002
0.734918	-1.4567
0.822044	-2.5145
0.84965	-1.52693
0.861119	-1.56075
0.866122	-1.2706
0.802597	-1.06212
0.909202	-1.747
1.03082	-1.44482
1.03841	-0.89477
0.940853	-0.638865
1.21027	-0.850374
1.63933	-0.800197
2.02918	-0.0700703
2.26795	0.0957985
2.25572	-0.24445
3.80381	0.246534
3.09996	0.122785
1.94335	-0.00736035
2.18511	-0.284636
1.47765	-0.489189
1.4763	-0.746131
1.49388	-0.602909
1.67774	-0.582954
1.82756	-0.725719
2.07322	-0.913388
1.92333	-0.695298
1.66109	-0.753207
2.06659	-0.156062
1.92423	-0.860478
2.32009	-0.48598
2.81438	0.12446
3.14874	0.119838
2.68798	-0.341488
2.6857	-0.625605
2.63179	-0.449731
0.795437	-2.041
0.967644	-1.63165
1.45895	-0.720971
1.52825	-0.131943
1.23863	-1.52948
0.946305	-0.422651
0.78306	0.344642
0.600792	-2.92482
0.656173	-2.46679
0.668012	-2.43631
0.720671	-2.76237
0.877653	-2.50423
1.04038	-1.66965
1.07101	-1.49987
1.70378	-0.830777
1.99029	-0.692822
1.86296	-0.643193
1.98196	-0.813016
0.654482	-2.64217
0.6877	-0.767828
0.782582	-1.28324
0.745864	-1.73211
0.711561	-2.27511
0.763174	-2.01698
0.740678	-1.65999
0.793759	-1.02471
0.803182	-1.6726
0.786576	-1.8314
0.890744	-1.88877
0.954435	-1.35038
0.984949	-0.748602
1.0294	-0.926119
1.12646	-1.07801
1.02367	-1.47298
1.12869	-0.778184
1.31428	-0.546174
1.71509	-0.345406
2.30598	-0.510653
1.75967	-0.095001
1.35805	-0.0457548
2.37109	-0.244138
4.0497	-0.0699667
4.23425	0.566929
1.43797	-0.464579
1.60467	-1.03121
1.84368	-1.20516
1.64313	-0.801384
1.75815	-1.33083
1.76876	-0.4896
1.7891	-0.496284
2.33641	-0.765605
2.37018	-0.657967
1.73648	-0.944446
1.9708	-0.558377
2.23122	-0.302347
2.50021	-0.463428
2.04819	-0.554698
2.59869	0.156192
2.69595	-0.242346
2.4248	-0.375661
2.54156	-0.319564
2.54816	-0.0144659
2.27957	-0.44579
2.18806	-0.394861
0.712632	-1.93579
1.26523	-0.883785
1.10417	1.23237
0.924859	-0.529484
0.486936	-2.94912
1.04074	-2.27017
0.704426	-2.37474
0.709137	-2.1804
0.879053	-1.82704
0.952682	-1.36334
1.10926	-1.06881
1.43989	-1.0554
1.83098	-1.01672
1.98507	-0.617597
0.616136	-2.90078
0.481723	-1.7901
0.482164	-1.49225
0.514378	-1.99246
0.61463	-1.11345
0.638314	-1.26648
0.617765	-2.27665
0.662488	-2.17852
0.700998	-1.78343
0.745436	-1.75701
0.80737	-1.27612
0.77156	-1.98303
0.823586	-1.59872
0.852774	-1.77588
0.991907	-1.83786
0.99319	-1.27086
1.02742	-0.793986
1.01436	-1.15298
0.996257	-1.01246
1.07317	-1.21413
0.947935	-0.65764
1.01038	-0.972932
1.05593	-1.01925
1.06768	-1.06802
1.28841	-0.95458
1.95845	-0.30631
1.89155	-0.437113
2.00496	-0.393774
2.90911	-0.59307
2.38185	-0.274129
2.01612	-0.3419
1.65548	0.239143
2.20819	-0.197644
1.62383	0.0853608
1.81099	-0.145425
3.16986	-0.0889732
4.16423	0.248183
4.25018	-0.275916
4.24597	0.391095
4.63674	-0.0954594
1.8294	-0.253702
1.8492	-1.06374
1.84692	-0.455336
1.98719	-2.23731
1.46577	-1.95265
1.29742	-1.82936
1.77023	-0.643484
2.04709	-0.59121
1.89396	-0.994276
2.22492	0.0655567
2.04935	-0.530344
1.67236	-0.579179
1.65847	-0.97445
1.44424	-0.78612
1.82244	-0.471381
2.29135	-0.569151
2.6841	-0.596141
1.87685	-0.686146
2.27112	-0.289065
2.50688	-0.179368
2.22068	-0.701463
2.50646	0.186976
2.89331	-0.394775
2.77476	-0.399078
2.47525	-0.587652
2.58668	-0.233108
2.56517	-0.427106
1.02122	-0.855473
1.73685	-0.0592392
1.54066	-0.360488
1.05538	1.70906
0.879343	2.33423
1.1426	-1.25717
1.40724	-2.12828
0.748017	-2.71976
0.765613	-1.4789
0.793181	-1.07362
0.882397	-0.794416
1.78963	-0.712078
1.1954	-0.54033
0.609529	-2.1106
0.513476	-2.76258
0.520106	-2.03547
0.552561	-2.06697
0.557514	-0.783391
0.58633	-1.22614
0.606209	-1.36622
0.641617	-1.83835
0.674358	-2.66825
0.694327	-1.9078
0.676267	-1.83167
0.738375	-1.23779
0.71668	-0.491548
0.948367	-1.74876
0.969002	-1.58919
0.96537	-0.892231
0.977072	-1.17487
0.977309	-1.17024
0.908696	-1.02487
0.984238	-0.983471
1.0005	-1.22885
0.98166	-1.01708
1.07362	-0.829549
1.25621	-0.736564
1.15638	-0.809488
1.4029	-0.797617
1.428	-0.270282
1.43998	-0.484482
1.51499	-0.2919
1.3016	-0.307166
1.26156	0.058741
1.03239	-0.189088
1.72497	-0.0111997
1.58921	0.00789597
1.8205	-0.348481
3.5556	-0.540252
3.24691	-0.298244
4.32454	-0.24336
4.05611	-0.280056
4.17226	-0.36035
4.53532	0.0325668
4.68787	-0.572851
1.91907	-0.143237
1.6246	-1.55479
1.40638	-3.50468
1.63492	-0.0594592
1.74341	-0.371737
1.84657	-0.680847
2.10739	-0.387926
2.28131	-0.511082
2.35582	-0.250827
2.03303	-0.60701
2.1037	-0.919061
2.1866	-0.46338
1.75264	-0.849315
2.02344	-0.857311
2.73603	-0.123636
2.04275	-0.563214
1.79671	-0.829677
1.97221	-0.665016
2.239	-1.04744
2.73525	-0.265392
2.91991	-0.295889
2.57557	-0.538944
2.5945	-0.209608
2.49947	-0.470655
2.38237	-0.438343
0.866727	-2.12239
1.12064	-2.31867
1.99509	-0.949015
1.19997	1.52847
1.01707	1.0293
1.00893	-1.71267
1.16861	-2.07717
0.718169	-3.11986
0.801123	-2.62349
0.761907	-1.61737
0.764261	-1.45922
0.495619	-1.50383
0.719612	-2.56019
0.445146	-2.97559
0.58826	-1.47155
0.579629	-1.37706
0.595215	-1.68799
0.61516	-2.60794
0.615936	-2.1534
0.681901	-2.06145
0.722918	-2.89128
0.926295	-2.91094
0.798155	-2.50731
0.808022	-3.01614
0.802483	-2.53673
0.687253	-2.42853
0.668802	-1.89833
0.671122	-0.661928
0.735247	0.515739
0.806725	-2.05563
0.902194	-1.21188
0.918007	-1.01684
0.935459	0.0712816
0.882949	0.0858021
0.894009	-0.976933
0.850659	-1.52374
0.958178	-1.76395
0.951845	-1.42897
1.1507	-0.765629
1.32157	-0.931762
1.16865	-0.808996
1.28112	-1.12171
1.35265	-0.562822
1.38367	-0.245045
0.972902	-0.0527562
2.58569	-0.78135
2.8372	-0.0766473
2.97977	0.065103
2.89988	-0.692281
3.44498	-0.436611
4.11318	-0.134896
4.10511	-0.613344
4.1547	-0.433436
4.37907	-1.25666
4.50717	-0.446233
2.27569	-0.538909
2.08527	-0.698609
1.97613	-0.348651
2.19804	-0.715024
1.424	-1.56556
2.05489	-1.29478
1.95449	-0.361223
1.55746	-0.651639
1.40618	-0.742657
1.59193	-0.0893333
1.83169	-1.48336
1.78479	-1.718
1.97191	-0.655019
1.94612	-0.542874
1.99809	-0.381841
2.09096	-0.105681
2.41431	-0.559205
2.17243	-1.38522
2.11044	-1.3154
2.61059	-0.326598
2.78636	0.578037
2.22571	-0.59928
2.11441	-0.409419
2.18968	-0.634152
1.71501	-0.967382
1.83688	-0.85876
2.13465	-0.714268
2.74766	0.112328
2.86584	-0.179056
1.71384	-1.22156
2.37189	-0.473401
2.3881	-0.705754
2.75924	-0.443153
2.85242	-0.462589
3.0524	-0.287878
2.56303	-0.230684
2.90842	-0.40963
2.8713	-0.122889
2.16757	-0.373006
1.34407	-1.69583
1.94406	-0.71478
1.3138	-0.24582
1.54241	-1.25961
0.993333	-2.08724
0.846236	-2.16947
0.936781	-1.53629
0.592021	-0.98354
0.645247	-3.39157
0.491997	-3.75105
0.607885	-3.14553
0.74152	-1.36762
0.633777	-1.6969
0.708594	-1.75308
0.633663	-2.00158
0.731166	-2.50793
0.899039	-2.13539
0.72378	-3.23857
0.806457	-1.64023
0.815825	-1.58424
0.791419	-1.62453
0.746792	-2.02403
0.720033	-2.3801
0.712096	-1.86329
0.660665	-1.99417
0.875666	-1.1703
0.794332	-0.508307
0.797679	-0.643215
0.847153	-0.41662
0.811918	-1.2171
0.949119	-0.610656
1.01565	-0.874681
1.05168	-1.21639
0.96524	-1.30952
0.950988	-1.72115
0.844063	-1.16396
1.10852	-0.937117
0.922338	-1.18561
0.911624	-1.25515
1.18274	-0.327814
1.13017	-1.40855
1.18015	-0.700231
1.37709	-0.290447
1.22596	-0.334025
2.46375	-0.793541
2.78772	0.0500795
2.40832	-0.478591
4.01289	0.498658
3.30121	0.0109372
4.23356	-0.279597
4.17165	-0.371374
3.81501	-0.342911
3.71763	-0.19357
2.97322	-0.555441
3.38985	0.297431
2.23213	-1.15387
2.25731	-0.96035
1.57676	-0.996251
2.01514	-1.30582
2.17517	-1.28688
2.20539	-0.413802
1.75076	-0.795081
1.69606	-0.174431
1.45362	-0.546602
1.88982	-0.79141
1.88308	-0.817374
1.73134	-0.822966
1.84426	-0.182042
2.19883	0.263713
2.18049	-1.40018
2.33775	-0.222281
2.27616	-0.137349
2.44847	-0.433554
2.67449	-0.713598
2.415	-0.611929
2.73277	-0.399671
1.79771	-1.53809
2.60546	-0.336574
2.20475	-0.678031
2.42954	-0.746015
2.37985	-0.778999
1.88436	-0.786158
2.36195	-0.527782
2.79699	-0.374784
2.50502	-0.672661
2.17612	-0.882772
2.7266	-0.404091
2.87563	-0.428
2.86691	-0.481492
3.12403	-0.338259
2.85921	-0.0758973
2.47421	0.0980396
2.26115	-0.835001
1.97581	-0.778647
0.891473	-1.47888
1.07738	1.61202
1.64775	-1.58282
2.22032	-0.953166
1.36121	-1.12
0.575672	-0.795286
0.399671	-4.16617
0.453301	-3.11398
0.584675	-3.79013
0.681463	-3.31556
0.877964	-1.44292
0.751015	-1.80884
0.800385	-2.13627
0.846953	-1.55974
0.752713	-1.84896
0.658696	-1.41594
0.828556	-2.13797
0.861631	-2.42013
0.93549	-1.5738
0.884371	-0.79334
0.870804	-1.16798
0.838221	-1.62708
0.852382	-1.63807
0.925708	-2.13532
0.922842	-1.56348
0.94634	-1.06741
1.02233	-0.688474
0.81494	-0.656048
0.749762	-1.20083
0.797665	-2.22794
1.05187	-1.24452
0.904612	-1.30304
0.884947	-1.70301
0.956716	-1.55756
1.36715	-0.758107
0.967854	-0.798008
0.891026	-1.21267
1.19281	-1.31759
1.14614	-1.0445
1.1162	-1.12077
1.14393	-0.902695
1.19028	-0.0543098
1.55165	-0.817385
1.40399	-0.530301
1.1436	-0.37571
1.41923	-0.678527
1.91199	-0.448736
4.1128	-0.0359443
3.49384	-0.263708
3.52123	-0.418111
4.17932	-0.506644
3.95241	-0.323415
4.48874	-0.463466
4.09873	-0.450418
3.1855	-0.324959
2.70077	-0.135114
2.52448	-0.672891
2.13248	-1.59482
2.58763	-0.907717
2.27079	-0.626644
2.09544	-0.447701
1.99707	-0.210162
1.57298	-0.223247
1.42089	-0.794289
2.07845	-0.884048
2.40581	-0.655451
2.29523	-0.615363
2.49987	-0.65612
2.36988	-0.210238
2.36924	-0.411278
2.27064	-0.627198
2.26487	-0.723545
1.9422	-0.484257
2.36526	-0.404346
2.45137	-0.448596
2.12716	-1.30394
2.21753	-0.62723
2.64873	-0.586829
2.5158	-0.631082
2.62131	-0.79908
2.62929	-0.38194
2.60339	-0.523836
3.14292	-0.368622
2.815	0.000732522
2.68276	-0.139309
2.54883	-0.518028
2.95853	-0.791609
2.76765	-0.494897
2.86283	-0.355911
2.25082	-0.381296
1.03051	-2.17004
1.50757	0.26125
0.958741	-1.59476
1.76163	-1.7687
1.56146	-1.62985
1.41917	-1.20205
0.237455	-4.10091
0.648487	-2.9765
0.816447	-2.22783
0.846448	-2.16898
0.999713	-2.15021
0.729902	-2.95883
0.864461	-2.01715
0.962931	-2.06946
0.957526	-1.2199
0.864768	-1.70393
0.935539	-2.03315
0.86328	-2.15378
0.984287	-1.47952
0.935017	-1.17966
0.980955	-1.49109
0.991221	-1.46673
0.987252	-1.97532
0.90996	-1.63643
0.901593	-1.18438
1.01801	-1.3059
0.903689	-0.778106
1.00554	-1.44147
0.98841	-0.975816
0.815518	-1.36115
0.985628	-1.42835
1.0211	-0.882741
1.06943	-0.606921
1.34759	-1.18679
1.24829	-1.01358
0.899221	-0.804412
0.726657	-0.525688
0.820031	-0.510923
1.12251	-1.06899
1.07431	-1.76168
1.11053	-0.657753
1.23289	-0.826471
4.05666	-0.574647
4.45221	-0.38106
3.36057	-0.34602
3.84304	-0.426028
3.59564	-0.575726
2.75815	-0.160757
3.14242	-0.0955006
2.85355	-0.367841
2.33682	0.174257
2.54705	-0.302165
2.21112	-0.536292
2.23753	-0.660419
1.63793	-0.429374
1.85983	-1.00166
1.98963	-0.650509
2.35332	-0.380186
2.3924	-0.758735
2.68859	-0.399709
2.60383	-0.555853
2.42813	-0.313688
2.34044	-0.64298
2.19379	-1.05107
2.21143	-0.750017
2.19981	-1.02838
1.88325	-0.828225
1.91842	-0.769364
2.73549	-0.445686
2.94434	-0.396257
2.47808	-0.579544
2.64339	-0.529487
2.71632	-0.265264
2.28127	-0.747433
2.36636	-0.624749
2.5253	-0.850886
2.86663	-0.432469
2.69335	-0.507693
2.20016	-0.716775
2.03205	-1.2495
2.55166	-0.711915
2.36792	-0.547126
2.56449	-0.905655
1.71535	-0.899965
0.579824	-2.34824
1.56882	-0.213891
2.56347	-0.760737
1.28609	0.451959
1.85729	-1.51405
2.41537	-0.827086
0.702954	-2.37924
0.840105	-2.36037
0.958563	-2.226
0.680683	-2.56477
0.825388	-2.114
0.925088	-2.79703
1.03875	-1.45155
0.99481	-1.93946
0.976155	-1.68884
1.0279	-2.0926
1.09915	-1.51457
1.05192	-1.09238
1.00161	-1.55774
1.01092	-1.55926
1.026	-1.25073
0.931656	-0.973269
1.05867	-1.52223
1.11155	-1.52943
1.06548	-1.57229
1.28356	-0.983546
1.68971	-0.810038
1.5144	-0.839318
1.37676	-0.488152
1.54233	-0.218955
1.90399	-0.626968
1.3437	-1.23285
1.20002	-0.85035
1.10572	-0.432389
1.00442	-0.877159
0.857204	-1.20187
0.859857	-0.977452
1.08182	-1.32828
1.2132	-1.15329
1.22454	-0.501512
3.87516	0.192358
4.08732	-0.661743
2.76376	-0.592715
2.3233	-0.745857
2.23756	-0.604105
3.87584	-0.251703
3.40561	-0.031624
2.9108	-0.319081
3.22702	-0.432857
1.73817	-0.372572
1.35863	-0.0330435
1.43001	-0.713918
1.96444	-0.87631
2.05591	-1.33751
2.61206	-0.741926
2.87438	-0.634409
2.20649	-0.90542
2.35458	-0.694218
2.20457	-0.775698
2.08938	-1.28477
2.02701	-1.06304
1.81209	-0.663611
2.3947	-0.465581
2.61946	-0.519194
2.66731	-0.591578
3.11634	-0.204472
2.5024	-0.382778
2.76055	-0.669712
2.64449	-0.440163
2.21758	-0.821229
2.82881	-0.45337
2.93703	-0.279363
2.67564	-0.794571
2.75924	-0.751817
2.17263	-1.09856
2.22057	-0.81757
1.9803	-0.696139
0.849806	-1.48824
1.75687	-0.513984
2.00346	-1.19622
0.448389	-3.74224
0.658946	-3.15151
0.852477	-2.6374
0.841524	-2.95113
0.834626	-2.38381
0.806778	-1.40653
0.821588	-2.64309
1.06026	-2.15175
1.12851	-1.3094
1.04007	-1.4737
1.09294	-1.56506
1.01041	-1.40388
1.06791	-0.855765
0.99528	-1.22102
0.974864	-1.66815
1.06465	-2.02319
1.06004	-1.7891
1.11137	-1.60731
1.1884	-1.63385
1.28054	-0.920914
0.898249	-1.45125
1.07319	-1.15405
0.980782	0.347235
1.04332	-1.57091
1.43922	-0.243475
1.48307	-0.725844
0.847484	-0.65073
0.968791	-0.23716
1.1624	-0.931979
0.953907	-1.22786
1.13222	-1.0066
1.25833	-0.998445
1.48587	-0.614979
1.45594	-0.409165
1.41167	0.00141066
4.15103	0.212533
3.65057	0.148731
2.33668	-0.733814
3.50709	-0.671391
1.40916	-0.745624
1.79973	-0.789382
2.76746	-0.974646
4.06715	0.799882
3.35868	-0.455136
3.2783	-0.304631
3.65042	-0.293845
2.63335	-0.346499
2.89135	-0.234377
3.4492	-0.50839
3.31008	-0.210494
2.72322	-0.562794
1.99106	-0.44537
2.40783	-0.385607
2.02527	-0.865468
2.40309	-0.63718
2.34703	-1.12602
2.71528	-0.546584
2.10778	-0.640753
2.41435	-0.615152
2.17328	-0.980677
2.22273	-1.25049
2.15752	-0.82303
2.25221	-0.69012
1.92889	-1.06296
1.94523	-0.668354
2.00579	-0.729526
2.29587	-0.332931
2.31106	-0.486326
2.69168	-0.367126
2.52423	-0.611437
1.46195	-0.855332
1.69826	-0.896459
2.03194	-0.781911
2.49079	-0.692327
2.84788	-0.626749
2.46731	-1.0755
1.61894	-0.979897
1.76866	-0.28601
1.39932	-0.96777
0.707337	-1.35462
0.962093	-4.0729
1.24251	-2.91533
1.25406	-1.04311
1.53674	-1.48991
2.43028	-0.964793
2.23276	-0.94713
2.66735	-0.576827
2.58667	-0.773977
2.71762	-0.921772
2.32092	-0.958206
0.604926	-3.01571
0.624514	-2.25408
0.475575	-2.08082
0.580437	-2.50523
0.978616	-1.98459
0.928145	-2.12181
0.90423	-2.66727
[truncated: 11,718 more rows]

## Sheet: Figure 4e
Figure 4e
LAI (m2/m2)	dLSTbio/dLAI from Radiative Process (K/m2/m2)
0.643603	1.37945
2.21339	-0.273892
2.20346	-0.16807
2.33868	-0.265441
2.38002	-0.214576
2.37731	-0.197792
2.26369	-0.309965
2.1036	-0.190954
2.15501	-0.246563
1.99594	0.112394
2.06261	-0.363936
2.14376	-0.256461
2.34218	-0.197301
1.57922	-0.349012
1.57417	-0.089248
1.46331	0.0424265
1.82492	-0.0245876
1.13603	-0.276186
1.90901	0.0315167
1.9568	0.0975965
2.2001	-0.0828936
2.45585	-0.273861
1.96628	-0.186267
1.77809	0.109199
1.7748	-0.0241261
1.78535	0.172327
2.02881	-0.11487
2.29715	-0.212889
2.16994	-0.223018
1.74455	0.0348241
2.03159	0.0726578
1.77385	-0.045844
1.4971	-0.151481
1.62941	-0.0394041
2.02041	-0.0122987
2.01063	0.549219
1.45799	0.626499
1.84591	0.120296
1.81089	0.158092
1.60068	-0.039134
1.29505	0.0489427
1.28342	-0.102414
1.3849	-0.0983861
1.92577	-0.100072
1.9489	0.205505
1.55861	0.604199
1.27381	0.376393
1.31833	-0.082258
1.41987	0.317076
1.45927	0.023157
1.8966	0.186555
1.86428	0.249881
1.1925	-0.22484
2.69952	-0.233107
2.63295	-0.0800129
1.97408	0.0371133
1.77389	-0.172469
1.4694	-0.100664
1.62728	0.637065
1.39397	0.100552
1.66047	0.121203
2.33156	-0.00755925
2.08946	0.225442
1.64741	0.216292
2.49554	-0.143023
2.55751	-0.213995
2.44627	-0.399899
1.48658	0.239303
1.71621	0.0313924
1.89974	0.207972
2.16473	-0.478448
2.03529	-0.392414
0.893886	0.439242
0.647121	0.719523
0.800394	0.881859
0.853307	0.662806
0.697003	1.02139
0.900508	0.785937
1.22728	0.86865
2.38935	0.0882721
1.94004	0.00574256
2.06007	0.231835
1.97658	-0.0482865
1.7248	-0.310427
1.49057	-0.158229
1.28659	-0.0611243
1.12621	0.246315
1.00013	0.199215
0.760016	0.65617
0.734277	0.576669
0.774341	0.884494
0.757838	1.14658
0.623997	1.75559
0.625566	2.22967
0.753241	1.46885
0.951401	0.495762
1.0843	0.157086
1.00989	0.719712
1.19752	0.8079
1.63176	-0.182468
1.17595	0.101764
1.67537	0.357714
1.38213	-0.229199
0.980982	0.296297
0.95645	-0.382935
1.0617	-0.315261
0.882793	0.692137
0.688194	1.30498
0.714225	0.686439
0.749833	0.425283
0.570364	1.69045
0.646997	2.51807
0.641591	1.69357
0.94013	0.908748
1.18266	0.0351581
1.53728	-0.0783502
1.96531	-0.132387
1.44306	0.02078
1.02839	0.491645
1.08126	-0.313225
1.28078	0.0540824
1.23325	0.389096
0.695549	0.686821
0.757204	1.76059
0.55807	2.01814
0.817139	0.944912
1.10069	1.32472
1.9717	-0.339753
1.29923	0.159281
1.14153	0.170492
1.17655	0.567021
1.38932	-0.391911
0.962481	-0.218506
1.03231	0.144534
1.55661	-0.0169669
2.05349	-0.122639
1.41447	0.0946907
1.18597	-0.0575218
1.30756	-0.130699
1.29463	-0.698878
0.836336	1.57937
0.506807	1.60227
0.792307	2.01881
1.91331	0.177451
1.83303	0.13666
1.03194	0.546101
0.342629	1.57645
1.0138	0.466355
1.45345	-0.437129
1.64202	0.0242902
1.73775	-0.280467
1.20712	0.0734321
0.989781	0.565858
1.06222	-0.0117906
1.10999	0.424138
1.18336	0.623257
1.04939	0.884379
0.919634	1.09053
0.736756	1.40437
0.662754	2.22335
0.771658	0.895516
0.860973	2.18158
1.24882	0.288234
2.67211	0.165121
0.931708	-0.47189
1.06442	-0.570016
1.36827	0.111161
1.26683	0.679013
1.28482	0.357077
1.25007	0.283095
1.07833	0.7431
1.13153	1.14925
1.13374	0.297589
1.06422	0.275372
1.07448	0.382792
0.960004	1.1264
0.67958	1.66379
0.472125	1.43156
0.460451	3.00082
0.563351	1.92456
0.474927	4.54873
0.639845	4.31564
0.916602	1.15783
1.88688	-0.0232472
2.90472	0.185877
1.91089	-0.171153
1.08343	0.0610424
1.02907	-0.619344
1.18196	-0.077089
1.44697	0.261086
1.25223	0.23794
1.21246	0.174875
0.885488	0.167089
0.655606	-0.0819838
0.795938	0.944961
0.833385	0.676873
1.05866	0.700685
0.97243	1.30836
0.682929	1.93266
0.475106	2.9747
0.593722	2.80248
0.675457	1.77502
0.441511	4.59543
0.341594	7.61885
1.71028	0.0150308
0.980227	0.224672
0.848203	1.15426
1.85539	-0.190873
1.2291	-0.380306
1.13055	-0.0534808
1.13456	0.0484364
1.4365	0.284418
1.23232	0.218721
1.09865	-0.179747
1.03672	-0.120198
1.38057	0.185243
0.985904	1.61337
0.908694	0.724122
0.99795	0.787109
1.169	0.843881
1.22229	0.363347
1.00364	1.64913
0.864799	1.87937
0.522853	5.52429
0.97555	1.10762
1.07187	0.106832
1.11125	0.583338
1.19167	-0.172003
2.68509	-0.315768
1.24737	-0.123558
1.10763	0.293764
0.861579	0.0611681
0.871668	0.31926
1.09881	0.258669
1.11328	0.334009
1.19422	0.248301
1.08662	0.365179
0.822886	0.965871
0.59024	1.25526
1.31021	-0.0672292
1.35295	0.204258
1.58628	0.326338
1.45887	0.0856226
0.923592	0.170172
1.16892	-0.203423
1.06845	0.47197
2.72927	-0.224023
2.20021	0.0265785
1.06503	0.471252
0.803859	-0.0332111
0.757831	0.251811
0.85677	0.198517
0.748184	0.0978558
0.729875	1.59726
0.612398	1.47597
0.670698	2.2414
0.967709	0.301077
0.990351	0.633819
1.28657	0.598353
1.25215	0.490014
1.09527	0.857491
1.18498	-0.12793
1.33556	-0.292416
0.639	0.895041
0.724026	0.552642
0.300292	0.959636
0.881892	1.05856
0.674823	0.586616
0.919459	-0.429944
0.789779	0.805154
1.3627	-0.102588
2.52346	-1.79782
2.62281	-0.693986
2.65891	-0.556498
2.70137	-0.505257
2.52083	0.0873912
2.3084	0.693375
2.14887	0.201746
0.615958	-0.157616
1.1269	0.609682
1.06251	1.23555
0.840864	2.07793
0.636056	1.91682
1.00746	0.88355
0.980337	-0.219862
0.463125	1.66147
0.512769	1.21396
0.397892	2.04633
0.818753	0.67193
0.642095	-0.0323032
1.03407	-0.328609
1.17235	0.473332
0.654827	0.237903
0.808722	0.336272
1.09336	-0.510988
1.33842	0.375071
1.49893	-1.61554
2.3181	0.0602419
2.57615	-1.21297
2.46447	-0.348464
1.91708	-0.959844
2.14285	-0.945989
2.51268	-1.40009
2.60285	-0.455944
2.69796	-0.308526
2.62936	-0.672345
2.30517	-1.12018
2.17124	-0.951209
2.23008	-0.136094
2.33187	-0.377186
2.42739	0.181677
2.25966	0.447532
2.25409	0.431553
2.22021	0.200564
1.86828	-0.572754
0.685067	2.1674
0.603705	3.19646
0.773356	2.99833
0.811248	2.31004
1.00196	2.1538
0.734901	3.21787
0.698551	3.0155
0.614515	2.5023
0.517988	2.18807
0.522322	0.973183
0.399721	1.23363
1.64939	0.0843142
0.854854	0.900708
0.568736	1.1446
0.579317	0.573983
0.946804	0.440633
0.612606	0.273491
0.713929	-0.139709
0.784356	-0.180185
0.977575	0.0995396
1.05365	0.27738
1.02461	-0.0691955
1.25474	-0.319063
1.42102	0.134236
1.73408	-0.00490426
1.57372	-0.019808
1.76692	-0.883686
2.27488	-0.511676
2.4893	-0.0233482
2.65295	-0.0457383
2.80985	0.0307299
2.34525	-0.0519166
2.03186	0.0387176
2.37926	-0.599121
2.63687	-0.535732
2.49399	-0.194437
2.08331	-0.477611
2.21288	-0.299249
2.34763	-0.410361
2.52698	-0.349144
2.39834	-1.1479
2.12465	-0.988163
2.59523	0.00414196
2.16829	-0.726985
2.15376	-0.692826
2.31751	-0.211266
2.49536	-0.153218
1.85442	0.359705
2.00452	0.289743
1.89246	0.0317009
2.03285	0.123732
2.10865	0.110731
2.35874	0.313895
0.556919	1.53723
0.992425	0.775057
0.796315	1.33486
0.685337	0.224429
0.522042	-0.0893053
0.639429	-0.86547
0.683258	-0.787635
0.790131	-0.664197
0.952089	-0.0322469
1.08621	-0.205161
1.06066	-0.403416
1.32457	0.208216
1.52998	-0.442355
1.68014	-0.241594
1.77924	-0.522019
1.75656	-0.245437
1.78491	0.0258143
2.16218	0.20097
2.16065	-0.139453
2.14349	0.146032
2.02014	-0.682585
1.93285	-0.484201
1.69529	-0.298505
2.15784	0.188903
2.40344	0.516736
2.30418	-0.287163
2.63999	-0.0744848
2.36821	-0.109505
2.29551	-0.0701444
2.2515	-0.386464
2.61021	-0.241621
2.32869	-0.654458
2.32085	-0.841355
2.72389	-0.171733
2.70452	-0.894363
2.43986	-0.0252915
2.13686	0.081755
2.14343	-0.572967
1.7236	-0.717293
2.22701	-0.0400469
2.42523	-0.250329
2.00311	-0.0408045
1.83176	0.239056
1.90498	0.148105
1.92547	-0.0821679
2.27445	0.359956
2.10301	-0.472749
1.34126	0.150265
0.641351	2.73997
0.583304	2.8761
0.514336	3.48867
0.578145	2.5381
1.07037	1.55462
0.490025	2.98218
1.25754	-0.122511
1.46545	-0.07307
0.990165	0.980142
0.62111	0.278363
0.673946	-0.543679
0.823318	-0.0753887
0.854519	-0.327772
1.03559	-0.571262
1.15677	-0.532943
1.25904	-0.373079
1.51396	-0.32135
1.75379	0.0468076
1.89883	0.453118
2.22524	0.168477
2.48054	0.383363
2.56828	0.634041
2.64513	0.102924
2.46767	-0.643279
2.37401	0.267478
1.78801	0.131086
1.4753	-0.55918
1.57281	-0.453436
1.49269	-0.811641
1.61308	-0.188767
2.08593	0.468039
2.41583	0.366179
2.26734	0.821196
2.43267	-0.219879
2.17213	-0.596144
1.92434	-0.508173
1.76332	-0.372649
2.461	-0.487333
2.36573	-0.394622
2.4772	-0.366794
2.50221	-0.0490263
2.76384	-0.169686
2.67071	-0.243854
2.66135	-0.660829
2.16763	-1.10176
1.97648	0.0883296
2.39945	0.535724
2.39484	0.359573
2.31582	0.0996906
2.16706	0.0456663
2.0697	0.363442
1.85644	0.0791445
2.21186	0.666899
2.3426	0.523737
2.64639	0.44878
2.31408	-0.0406553
0.925608	0.608909
1.05197	0.391847
0.992551	0.599187
0.490323	5.15951
0.51749	4.68691
0.982498	0.751691
0.54546	0.167116
0.63153	-0.0255372
0.637331	-0.233758
0.58369	0.852962
0.643751	-0.0934717
0.733	0.268809
0.822556	0.229586
1.02197	-0.250743
1.13428	-0.289869
1.26085	-0.282382
1.44443	-0.745934
1.66224	-0.33313
2.00576	0.465959
2.1619	0.0464214
2.36457	0.0840372
2.45842	0.441963
2.47161	-0.32536
2.30793	-0.508246
2.48425	0.23715
2.44993	0.359534
1.51434	-0.273804
1.76677	-0.654729
1.36118	-0.764533
1.52731	-0.528624
2.34731	0.490077
2.36399	0.720163
2.08524	0.517998
2.50138	0.168228
2.49302	0.153507
2.48732	-0.292811
2.27185	-0.289126
2.19517	-0.552444
2.21079	-0.359585
2.35736	-0.135573
2.24771	-0.33715
2.10011	-0.708334
2.16174	-0.964433
2.27452	-0.426845
2.09483	-0.533946
2.3577	0.00807682
2.38925	0.014474
2.2287	-0.325082
2.21546	0.0877413
1.98798	0.229033
2.19151	0.53418
2.12079	0.697142
2.24842	0.796299
2.60834	-0.0474611
0.79369	1.07285
0.940986	1.51147
0.801057	1.63671
0.701959	1.80005
0.896407	-0.139593
0.904631	0.445977
0.542576	0.360789
0.608487	0.174815
0.58542	0.676972
0.602011	0.326278
0.708874	-1.01947
0.8389	-0.324114
1.01847	-0.164577
1.16994	-0.302789
1.26467	-0.205605
1.29252	-0.735747
1.45756	-0.508301
1.59907	-0.487748
1.8426	-0.0559616
2.05912	0.259118
2.2518	0.514178
2.24516	0.644151
2.58728	0.500876
2.65939	-0.168723
2.66235	-0.0146077
2.31263	0.156176
1.61061	-0.805492
1.27893	-1.17944
1.58705	-0.430111
2.48667	0.553268
2.3665	0.780109
2.17338	0.62418
2.46596	0.279003
2.61319	-0.135851
2.45172	-0.52137
2.31918	-0.226052
2.34965	-0.344026
2.44658	0.0621857
2.47204	-0.099208
2.093	-0.0233363
2.10636	-0.20429
2.40129	-0.0693456
2.52219	-0.729538
2.32435	-0.560141
2.15416	0.129216
1.89938	-0.0877846
2.25873	0.415745
2.1592	0.428089
2.29655	0.508948
2.34641	0.27095
0.840493	1.02726
0.747077	1.92385
0.767973	1.7582
0.830715	1.30174
0.385814	3.39137
0.323683	3.47675
0.463275	1.02456
0.699401	1.07253
0.352598	0.0443777
0.379441	0.473726
0.498354	1.60704
0.612891	0.086719
0.59975	0.253438
0.62804	0.624437
0.81051	0.631813
0.92334	0.0260971
1.08062	-0.401196
1.12969	-0.200613
1.02702	0.0871579
0.941734	-0.430244
1.23494	-0.413553
1.51375	-0.704717
1.81974	-0.55389
2.16269	0.0587738
2.25903	0.266275
2.1903	0.676762
2.67917	0.168464
2.70276	-0.020858
2.55525	-0.255414
2.39145	0.264706
1.38428	-0.760716
1.29078	-1.04309
1.90583	-0.21654
2.61402	0.419179
2.70363	0.177578
2.37717	0.136091
2.38371	0.0939712
2.49149	0.0733786
2.5007	0.0855888
2.26628	0.262718
2.48611	-0.359846
2.64148	-0.828793
2.37573	-0.637738
2.30669	-0.054499
2.12853	-0.0492564
2.5334	-0.150922
2.36867	-0.734033
2.4159	0.541646
2.01896	0.535136
2.27008	0.398457
2.12523	0.752306
2.36831	0.601151
2.38839	0.12769
2.79235	-0.186748
0.843258	1.51518
0.874178	1.37511
0.754758	1.43137
0.543773	2.68228
0.567708	1.42368
0.561036	1.62924
0.224574	5.08221
0.34742	1.12555
0.484062	0.482098
0.624345	0.677193
0.299701	1.66918
0.378109	0.902099
0.483511	1.09245
0.548394	1.16499
0.596977	1.35936
0.651918	1.30643
0.843083	0.108858
0.93949	-0.223616
1.03739	-0.9719
1.13002	-0.199945
1.35875	-0.583773
1.68861	-0.614767
2.09569	0.00847645
2.15877	-0.19066
2.40219	0.0968339
2.26837	0.311272
2.60557	-0.17264
2.6171	-0.241603
2.42022	-0.0556227
1.76149	-0.353991
1.5716	-0.894759
1.97685	-0.538469
2.23308	0.209915
2.63589	0.3774
2.59262	-0.00854612
2.61414	0.124574
2.54119	0.499636
2.48019	0.209085
2.71964	0.387793
2.44029	0.591756
2.48957	-0.0681932
2.38791	-0.362726
2.3257	-0.253773
2.45664	0.0897318
2.38736	0.400382
2.16949	0.438011
2.38836	0.436221
2.23345	0.41213
2.19968	0.927867
2.16402	0.905454
2.47637	0.564773
2.40613	-0.393289
2.12533	-0.374233
0.808333	2.21004
0.720563	1.85153
0.527153	3.37995
0.554749	4.00964
0.472809	3.51466
0.549838	2.99509
0.695283	1.95778
0.34636	2.87827
0.363525	3.10292
0.383536	2.83448
0.640534	1.13892
0.785235	0.60517
0.851629	0.781994
1.14637	0.254628
0.351699	0.65351
0.378616	1.74091
0.467165	1.46881
0.570313	2.43679
0.69129	1.90957
0.779317	1.13175
0.937065	-0.213135
1.01026	0.00339286
1.13324	-0.4518
1.07551	-0.366953
1.16681	-0.461683
1.18256	-0.183948
1.48495	-0.6419
1.84091	-0.0395
1.91677	-0.514028
2.00622	-0.112902
2.32819	0.240047
2.17868	0.22972
2.56069	0.0833077
2.83195	-0.131639
2.51876	0.188552
1.8002	-0.981298
1.84456	-0.665568
2.61645	-0.108339
2.21394	0.143455
2.71125	0.208458
2.72426	0.0422387
2.62835	0.09321
2.85327	-0.0801577
2.60146	0.306417
2.4032	0.363845
2.38838	0.547121
2.13178	0.345557
2.46025	0.626231
2.40206	0.127112
2.26896	0.411997
2.16938	0.830103
1.98073	0.41357
2.13526	0.585555
2.33879	0.432663
2.09012	0.766359
2.17364	0.807035
2.34875	0.114217
0.505172	3.20523
0.356838	3.65661
0.782602	1.83831
0.431476	4.75524
0.371603	2.63387
0.234919	3.21715
0.456575	1.71661
0.484127	2.04586
0.603935	0.632233
0.814163	0.396527
0.995149	0.261136
1.05104	-0.0828583
1.07294	-0.0475697
1.01816	0.415003
1.17576	0.85833
1.48485	-0.687776
0.318002	2.01659
0.379569	1.49789
0.460541	1.4729
0.623296	1.73168
0.651727	1.13031
0.734888	0.257338
0.852795	0.115708
1.03074	-0.0967741
1.03193	0.0720155
1.14464	0.114351
1.15535	-0.404397
1.28051	-0.0251898
1.68996	-0.585981
2.01277	0.282403
2.36226	0.580989
2.37149	0.403969
2.50274	0.427771
2.66161	-0.495974
2.56692	0.0589875
2.75903	0.11394
2.74867	0.0752054
1.92383	-0.248024
2.45227	-0.27957
2.89383	0.221521
2.63557	0.202739
2.51861	0.246636
2.5532	0.113702
2.6829	0.133355
2.81635	-0.0793932
2.79298	-0.0888404
2.8109	-0.0727786
2.73234	0.181516
2.55823	0.783064
2.44024	0.795239
2.38358	0.265321
2.16943	0.876804
1.95843	0.737328
1.86764	0.593455
2.06215	0.676656
2.22993	0.752488
2.25677	0.825233
2.65803	0.301633
0.397246	1.38353
0.564606	1.01161
0.83759	0.619295
0.845955	0.623153
1.03752	0.420222
0.913813	0.136171
1.42243	0.124639
1.62563	-0.0814773
1.38537	-0.105604
1.63856	-0.118354
1.88901	-0.244428
0.292631	4.6705
0.375181	4.12577
0.505823	1.51086
0.589697	0.273016
0.655471	0.686113
0.791856	0.631449
0.903041	0.727121
1.06072	0.138694
1.01319	0.320758
1.02909	0.955729
1.12707	-0.175443
1.46079	-0.127091
1.74474	-0.0607088
1.96596	0.296066
2.53249	0.478919
2.60743	0.346185
2.65024	-0.267656
2.67737	-0.632085
2.64317	-0.226012
2.687	0.163319
2.13917	0.0269889
2.01025	-0.403618
2.94209	0.0817536
2.78271	0.253648
2.48985	0.221603
2.51371	0.0249927
2.45581	0.12761
2.77035	0.154274
2.67394	0.096076
2.62426	0.303091
2.40622	0.636721
2.67504	0.301348
2.26723	0.776708
2.0882	0.947765
1.8277	0.593154
1.79814	0.473984
1.9452	0.511387
1.86028	0.425681
2.06546	0.864936
2.46385	0.569273
2.32421	0.416776
2.6618	-0.0639533
1.67393	-0.299369
1.77421	-0.26277
1.57584	-0.577102
0.279613	2.76421
0.536171	0.933033
0.482311	1.41702
0.724192	1.07171
0.833524	0.64531
0.794702	0.388738
0.971651	0.288295
0.82088	0.568695
1.49309	0.254262
1.5061	0.0354415
1.25105	-0.0391818
1.3905	-0.107156
1.66826	-0.178085
0.271269	7.00309
0.354172	4.8201
0.446072	3.64225
0.541048	0.349427
0.602621	0.383255
0.744642	0.725808
0.901192	0.50038
0.97076	0.0148338
1.04378	0.224967
1.1268	-0.235913
1.08786	0.389564
1.20611	-0.245739
1.55942	0.125146
1.63998	-0.0779255
2.09088	0.367473
2.43902	-0.042478
2.7177	0.117299
2.72329	-0.106709
2.80242	-0.110756
2.68235	0.319317
2.77557	0.182175
2.04976	-0.212639
2.16708	-0.635878
2.41694	0.186696
2.70912	0.484352
2.46243	0.191503
2.56925	0.104166
2.64487	0.333476
2.78131	0.161886
2.14371	0.0576578
2.47363	0.604077
2.19943	0.593294
2.21306	0.547677
2.21475	0.391041
2.35812	0.489619
2.07097	0.503403
2.17617	0.585765
2.33245	0.645906
2.21619	0.591122
2.30121	0.53264
2.93474	0.0244415
2.68801	-0.225624
2.51647	-0.26824
0.898037	1.47858
1.4886	0.578591
1.74602	-0.290619
1.58983	1.27541
0.540643	2.00669
0.527677	2.28392
0.577115	0.552033
0.85421	0.983324
0.957188	0.500699
0.875922	0.453489
0.985048	0.487505
1.17157	0.414786
1.47038	0.35368
1.48772	0.0768097
1.35278	0.00650341
1.4968	0.112733
1.2171	0.514919
0.866605	0.664168
0.342934	4.14128
0.415407	4.38751
0.552259	1.30445
0.648664	0.951726
0.751936	0.657557
1.01749	0.906592
1.11283	0.551217
1.13507	0.132137
1.17987	0.209772
1.12961	0.116237
1.48097	0.27763
1.54562	-0.571434
1.6454	-0.0243125
1.91012	0.328798
2.22019	0.204681
2.6581	0.296089
2.43377	0.144871
2.36573	-0.195041
1.90106	-0.344432
1.69785	-0.39095
1.57269	-0.367557
2.24654	-0.550389
2.35474	0.102382
2.0692	-0.0626208
2.72127	-0.0250737
2.99418	-0.0105935
2.42767	-0.226205
2.71431	0.0133523
2.36999	0.650886
2.34126	0.573399
2.63486	0.250961
1.90308	0.139433
0.440844	3.92598
0.648667	0.87072
0.518925	1.3452
0.944533	1.38451
0.949906	1.18315
0.91238	0.677837
0.894541	1.05017
0.82674	1.5182
1.12527	1.34439
1.21739	1.00879
1.22887	0.59723
1.39943	0.417025
1.43812	0.220352
1.1891	0.0536734
1.19937	0.288944
1.62708	0.146267
1.7512	-0.0277257
2.22226	0.179125
2.206	0.319441
2.12795	-0.136011
1.91881	-0.148911
1.14186	-0.0258459
0.313523	3.31574
0.456865	0.795381
0.743206	1.62232
1.03861	1.42483
1.28067	1.35295
1.28995	1.09518
1.20459	0.775906
1.18283	-0.29383
1.35805	-0.0848705
1.58094	-0.0729246
1.66523	-0.121838
1.61948	0.211861
1.21806	0.106934
1.61017	-0.863085
1.37198	-1.22762
2.16977	-0.186715
2.66281	0.389738
2.12804	0.715072
2.35295	0.255111
2.38993	-0.0271018
0.846204	0.219959
0.899059	1.21274
1.01666	1.00997
0.82705	0.982866
0.719631	1.43372
0.975912	2.49759
1.07096	1.37486
1.18259	0.992859
1.22969	0.601836
1.30662	0.132696
1.24917	-0.0351952
1.26259	0.0331706
1.50561	0.124247
1.69202	0.3133
1.47359	0.269507
2.22703	0.0213788
2.92861	-0.0492497
2.77793	0.0198763
2.28148	0.0350963
2.23298	-0.157521
2.26772	-0.185793
2.29471	0.0729757
1.8193	0.106126
1.9422	0.520435
2.14997	-0.126501
0.915835	-0.287944
1.09632	-0.258714
1.03495	0.387657
0.540087	1.46693
0.663633	1.26433
0.904473	0.598553
1.04807	0.600413
1.20233	-0.270327
1.11955	0.169947
1.17134	-0.217047
1.358	0.152287
1.58191	-0.076833
1.69566	0.0415474
1.44423	-0.315706
1.91122	-0.0549783
1.41449	-0.982124
2.32381	0.469558
1.95339	0.293237
2.63569	-0.155281
2.20472	0.157236
0.883334	2.00651
0.789853	0.269578
0.830994	1.30032
0.673393	3.0726
0.888722	1.61666
1.04171	0.689075
1.0673	0.0679568
1.17838	0.125356
1.24918	-0.0316034
1.17852	-0.181159
1.30339	0.151869
1.94606	0.0683625
2.16638	0.0633827
1.61052	0.0836792
1.46935	0.0651006
1.5289	-0.175333
1.51104	0.0899058
1.51886	-0.0725096
2.28803	0.00814212
2.74871	0.0141513
2.60388	-0.0154773
2.33379	-0.0959984
1.75801	0.251797
1.73914	0.138134
1.65988	0.109004
2.22523	0.173787
2.25361	0.00530471
1.2441	-0.0719397
1.15774	0.0920859
1.03617	0.393842
1.0052	0.476184
0.790938	1.56616
0.594785	1.10549
0.777174	1.07388
0.936563	0.981761
1.09393	0.630502
1.11693	-0.109085
1.10443	-0.212448
1.37257	0.178117
1.63227	0.0144462
1.34924	-0.999896
1.16748	-1.31989
2.09488	0.319936
1.64183	-0.318773
1.81289	0.131882
0.685092	0.44357
0.786321	0.747895
0.830299	2.08453
0.829362	1.04455
0.645802	0.322702
1.06566	0.414588
1.12346	0.238004
1.10871	0.371454
1.14352	0.460569
1.29992	0.265213
1.59831	-0.0772529
2.21819	0.0128633
2.32283	0.16773
1.29378	0.158597
1.37038	-0.0325192
2.0465	0.155186
2.33876	0.0321699
2.06628	0.067788
1.95933	0.228651
2.39887	0.0829942
2.25744	-0.0499117
2.0991	0.00843243
2.59366	-0.0441084
1.95122	0.196765
0.584966	1.79751
0.977923	0.3429
1.45779	-0.0387443
1.35917	0.512219
1.20753	-0.129266
0.946272	0.381976
0.669422	0.937235
0.413962	-0.428519
1.08464	0.764142
0.659043	1.87688
0.651542	0.98183
0.678182	1.46501
0.740477	1.50729
0.949463	0.325899
0.975642	0.0781052
1.15883	-0.350899
1.25537	0.0983391
1.42088	-0.0731803
2.04654	0.12344
1.87001	-0.0390354
1.70972	-0.107964
0.555213	1.11826
0.486822	1.36051
0.518856	1.03987
0.686315	0.633352
0.551725	0.853534
0.681912	2.2273
0.789404	0.987978
0.781967	0.899919
0.803	1.2855
0.980402	0.983875
0.985671	0.931649
0.915723	0.636085
0.925476	0.906476
1.10646	0.953029
1.44104	0.205805
1.29428	0.0188388
1.50074	0.141082
2.12836	0.338695
3.98678	-0.311057
3.77302	-0.174133
1.9061	0.00477663
1.78184	-0.0154667
2.36888	0.0915011
1.99849	0.089354
1.41575	0.215301
1.21979	0.123908
1.45055	0.108927
1.67992	0.127929
1.84089	0.139142
1.94307	0.0248431
2.45231	0.0422
3.04552	0.147195
2.7519	0.0137621
2.52442	0.0165561
2.48089	-0.00370036
2.19694	0.02377
0.776246	-0.0858208
1.44806	-0.0815133
1.52362	-0.0024599
1.22439	0.199377
0.987369	0.805419
0.854695	1.30938
0.562556	1.75056
0.534106	1.40553
0.621652	1.58457
0.73673	0.854737
0.822641	1.00142
0.962419	0.287386
1.13484	0.341555
0.945355	-0.0204792
1.53568	-0.0599156
1.71459	-0.11421
1.82706	-0.425544
1.93087	-0.316054
0.404992	1.14575
0.645816	0.688231
0.579243	1.36464
0.525928	1.2511
0.611559	2.11717
0.745426	1.68844
0.734918	1.24403
0.822044	1.93387
0.84965	0.99717
0.861119	1.05174
0.866122	1.31312
0.802597	0.815876
0.909202	1.3992
1.03082	0.708129
1.03841	0.411028
0.940853	0.419116
1.21027	0.427072
1.63933	0.332064
2.02918	0.201197
2.21732	0.12759
2.26795	-0.044595
2.25572	-0.0157244
3.66296	-0.370847
3.80381	-0.621099
3.09996	-0.36736
1.94335	-0.156582
2.18511	-0.168518
1.47765	0.61968
1.4763	-0.133139
1.49388	0.0165021
1.67774	0.00687309
1.82756	0.0722516
2.07322	-0.00790039
1.92333	0.010599
1.66109	0.244757
2.06659	0.269003
1.92423	0.397517
2.32009	0.256391
2.81438	0.216378
3.14874	-0.19963
2.68798	0.10076
2.6857	0.164297
2.63179	-0.0583618
0.795437	0.896133
0.967644	0.577989
1.45895	-0.0105847
1.52825	0.158322
1.23863	0.342664
0.946305	1.25938
0.78306	0.207123
0.600792	2.23185
0.656173	1.28972
0.668012	0.945116
0.720671	0.902609
0.877653	0.653056
1.04038	0.467816
1.07101	0.164552
1.70378	0.143683
1.99029	-0.490814
1.86296	-0.268873
1.98196	-0.360255
0.654482	0.888314
0.6877	2.37415
0.782582	2.10947
0.745864	1.6032
0.711561	1.64402
0.763174	1.41093
0.740678	0.94318
0.793759	1.07924
0.803182	1.06616
0.786576	0.629177
0.890744	0.942868
0.954435	1.04354
0.984949	0.25023
1.0294	0.162447
1.12646	0.215731
1.02367	0.269637
1.12869	0.263108
1.31428	-0.00933801
1.71509	-0.0461521
2.30598	0.104986
1.75967	-0.327118
1.35805	-0.276737
2.37109	-0.124294
3.74127	-0.150177
4.0497	-0.535476
4.23425	-0.515966
1.43797	0.232951
1.60467	0.121869
1.84368	-0.105637
1.64313	0.251088
1.75815	0.138372
1.76876	-0.0514898
1.7891	0.043102
2.33641	0.134794
2.37018	0.114112
1.73648	0.277768
1.9708	0.20716
2.23122	0.133313
2.50021	-0.0579912
2.04819	-0.149518
2.59869	0.178142
2.69595	0.030577
2.4248	-0.0427195
2.54156	0.152409
2.54816	-0.0529545
2.27957	0.0107882
2.18806	-0.376512
0.712632	2.04457
1.26523	0.886796
1.10417	0.420069
0.924859	0.981248
0.486936	3.41209
1.04074	1.80037
0.704426	0.682841
0.709137	0.250347
0.879053	0.601567
0.952682	0.471374
1.10926	0.237603
1.43989	-0.210478
1.83098	-0.336702
1.98507	-0.487318
0.616136	1.19535
0.481723	3.42484
0.482164	2.95171
0.514378	2.71219
0.61463	2.64848
0.638314	1.08353
0.617765	1.75012
0.662488	1.40704
0.700998	1.31175
0.745436	1.04448
0.80737	1.52963
0.77156	0.899191
0.823586	1.1002
0.852774	1.55044
0.991907	1.21295
0.99319	0.229378
1.02742	0.124576
1.01436	0.00767575
0.996257	0.397617
1.07317	0.40899
0.947935	0.155933
1.01038	-0.0359696
1.05593	0.124586
1.06768	0.1167
1.28841	0.38251
1.95845	0.250563
1.89155	0.0248513
2.00496	0.0546298
2.52661	0.0719021
2.90911	-0.246097
2.38185	-0.303473
2.01612	-0.209775
1.65548	-0.157161
2.20819	-0.162809
1.62383	-0.382373
1.81099	-0.327839
3.16986	-0.23581
4.16423	-0.410094
4.25018	-0.509582
4.24597	-0.184011
4.16784	-0.530649
4.63674	-0.525549
1.8294	0.12135
1.8492	0.140277
1.84692	0.137805
1.98719	0.146395
1.46577	0.0834171
1.29742	0.164034
1.77023	0.0634759
2.04709	0.0559628
1.89396	0.00882457
2.22492	-0.0536405
2.04935	0.102421
1.67236	0.179352
1.65847	-0.00165146
1.44424	0.109958
1.82244	0.302023
2.29135	0.282297
2.6841	0.168725
1.87685	0.250562
2.27112	0.217452
2.50688	0.246965
2.22068	0.0965223
2.50646	0.182926
2.89331	-0.107172
2.77476	-0.2486
2.47525	-0.0840473
2.58668	0.0164638
2.56517	0.243408
1.02122	0.0160799
1.73685	-0.164648
1.54066	-0.163172
1.05538	-0.242869
0.879343	-0.318951
1.1426	0.940716
1.40724	0.839964
0.748017	0.431916
0.765613	0.518846
0.793181	0.552891
0.882397	-0.240425
1.78963	-0.30481
1.1954	-0.656673
0.609529	1.27991
0.513476	2.94362
0.520106	1.84722
0.552561	1.3517
0.557514	2.28196
0.58633	2.5407
0.606209	1.72504
0.641617	1.18223
0.674358	1.47321
0.694327	1.25955
0.676267	1.00827
0.738375	0.754074
0.71668	0.833648
0.736641	1.17597
0.912525	1.8676
0.948367	0.542726
0.969002	0.601129
0.96537	-0.10186
0.977072	0.238379
0.977309	0.746752
0.908696	-0.00513691
0.984238	-0.0638875
1.0005	-0.173345
0.98166	0.0412947
1.07362	0.181218
1.25621	-0.0805643
1.15638	0.174057
1.4029	0.271006
1.428	0.0663065
1.43998	0.00388622
1.51499	-0.00247094
1.3016	-0.0446867
1.26156	-0.299791
1.03239	-0.277989
1.72497	-0.129527
1.58921	-0.244616
1.8205	-0.183841
3.5556	0.110747
3.24691	-0.0666405
4.32454	-0.5108
4.05611	-0.403074
4.17226	-0.516579
4.53532	-0.454914
4.68787	-0.514334
1.91907	0.171583
1.6246	0.490182
1.40638	0.107486
1.63492	0.609537
1.74341	-0.023785
1.84657	0.0152486
2.10739	-0.144321
2.28131	0.018298
2.35582	-0.133087
2.03303	0.0626753
2.1037	0.0914293
2.1866	0.0202694
1.75264	0.158944
2.02344	0.0463828
2.73603	0.0797672
2.04275	0.115863
1.79671	0.259748
1.97221	0.179826
2.239	0.0279346
2.73525	0.0204093
2.91991	-0.153258
2.57557	0.0536436
2.5945	0.2223
2.49947	0.199738
2.38237	0.0420462
0.866727	0.287444
1.12064	-0.00122077
1.99509	-0.218708
1.19997	-0.253087
1.01707	-0.219677
0.382076	5.90875
1.00893	0.871972
1.16861	0.600989
0.718169	1.04584
0.801123	1.3086
0.761907	0.85934
0.764261	0.262526
0.495619	-0.135698
0.719612	0.591118
0.445146	2.39293
0.58826	2.72208
0.579629	2.86529
0.595215	1.89375
0.61516	1.14139
0.615936	1.39166
0.681901	1.2703
0.722918	2.06116
0.926295	3.02991
0.798155	1.9057
0.808022	0.840364
0.802483	0.879424
0.687253	0.472021
0.668802	0.0856617
0.671122	1.02446
0.735247	1.62586
0.806725	1.92016
0.902194	0.99465
0.918007	0.326726
0.935459	1.51085
0.882949	0.5354
0.894009	0.306135
0.850659	0.0382508
0.958178	-0.236562
0.951845	-0.490978
1.1507	-0.276646
1.32157	-0.247283
1.16865	-0.0430634
1.28112	0.0913811
1.35265	0.302154
1.38367	0.395987
0.972902	0.12474
2.58569	-0.0269715
2.8372	-0.049263
2.97977	-0.0858057
3.44498	0.0829377
4.11318	-0.368307
4.10511	-0.31497
4.1547	-0.522421
4.37907	-0.572568
4.50717	-0.42615
2.27569	0.167887
2.08527	0.145883
1.97613	0.340608
2.19804	0.331292
1.424	0.64576
2.05489	0.18357
1.95449	0.295118
1.55746	0.195328
1.40618	0.288963
1.59193	0.377711
1.83169	0.0364569
1.78479	-0.292441
1.97191	-0.309742
1.94612	0.0310016
1.99809	0.00172373
2.09096	0.144968
2.41431	0.104665
2.17243	0.112449
2.11044	0.15054
2.61059	0.00502795
2.78636	-0.0759672
2.22571	0.164662
2.11441	0.0232837
2.18968	0.0925749
1.71501	0.119072
1.83688	-0.19386
2.13465	0.0646052
2.74766	0.132264
2.86584	-0.0451423
1.71384	0.230457
2.37189	-0.0950566
2.3881	0.0200631
2.75924	0.0708599
2.85242	-0.00843889
3.0524	-0.132253
2.56303	0.146849
2.90842	0.178891
2.8713	-0.077863
2.16757	-0.0768182
1.34407	-0.419465
1.94406	-0.113529
1.3138	-0.16224
1.54241	0.306506
0.993333	0.79388
0.846236	1.21367
0.936781	0.639867
0.592021	1.05985
0.645247	0.149633
0.45202	1.01078
0.491997	2.91179
0.607885	2.48565
0.74152	2.12984
0.633777	1.96248
0.708594	2.03495
0.633663	2.06226
0.731166	2.01089
0.899039	0.683869
0.72378	1.36423
0.806457	1.6368
0.815825	1.00562
0.791419	1.52736
0.746792	0.88635
0.720033	0.37432
0.712096	-0.0106777
0.660665	0.470415
0.875666	0.828169
0.794332	0.998719
0.797679	1.38516
0.847153	1.03432
0.811918	0.93346
0.949119	0.584436
1.01565	0.703913
1.05168	0.208148
0.96524	0.285885
0.950988	0.213048
0.844063	-0.354893
1.10852	0.043133
0.922338	0.0925034
0.911624	0.074415
1.18274	-0.0754268
1.13017	-0.205552
1.18015	0.420943
1.22596	-0.0518598
2.78772	-0.203786
2.40832	-0.423222
4.01289	-0.0648028
3.30121	0.0379016
4.23356	-0.72009
4.17165	-0.400944
3.81501	-0.234073
3.71763	-0.165729
2.97322	-0.118773
3.38985	-0.0724453
2.23213	0.143098
2.25731	0.0900328
1.57676	0.286219
2.01514	0.0796253
2.17517	0.309325
2.20539	0.340702
1.75076	0.354295
1.69606	0.400811
1.45362	0.335595
1.88982	0.158934
1.88308	0.149159
1.73134	0.355704
1.84426	-0.0984897
2.19883	-0.233109
2.18049	-0.0696212
2.33775	0.044543
2.27616	0.117679
2.44847	0.0985611
2.67449	-0.0194864
2.415	0.040642
2.73277	-0.00759066
1.79771	0.00390328
2.60546	0.120595
2.20475	0.208959
2.42954	0.131453
2.37985	0.0355992
1.88436	-0.0748181
2.36195	0.0781783
2.79699	-0.0899677
2.50502	0.0436276
2.17612	0.0756973
2.7266	-0.0572662
2.87563	-0.0132322
2.86691	-0.0774169
3.12403	0.0198649
2.85921	-0.144389
2.47421	-0.0598832
2.26115	0.14538
1.97581	0.0274548
0.891473	-0.252869
1.07738	0.106273
1.64775	0.107846
2.22032	0.622661
1.36121	0.166259
0.575672	-0.311542
0.399671	1.98396
0.453301	1.88395
0.584675	1.68891
0.681463	2.31514
0.877964	1.38488
0.751015	1.11023
0.800385	0.907582
0.846953	1.30111
0.752713	1.24955
0.658696	1.065
0.828556	1.05432
0.861631	0.865491
0.93549	0.391945
0.884371	0.699451
0.870804	0.564136
0.838221	1.32589
0.852382	1.05041
0.925708	1.26794
0.922842	1.36557
0.94634	0.684904
1.02233	0.506897
0.81494	1.43165
0.749762	1.73508
0.797665	1.66981
0.930589	1.32568
1.05187	1.18713
0.904612	0.380189
0.884947	0.749909
0.956716	0.644931
1.36715	0.453819
0.967854	1.43065
0.891026	1.29689
1.19281	0.815425
1.14614	0.222364
1.1162	0.270258
1.14393	-0.818976
1.19028	-0.196004
1.40399	-0.428225
1.1436	-0.423867
1.41923	-0.433324
1.91199	-0.282121
4.1128	-0.173416
3.43669	-0.277252
3.49384	0.0759322
3.52123	-0.0121608
4.17932	-0.190185
3.95241	-0.291753
4.48874	-0.394435
4.09873	-0.189048
3.1855	-0.187834
2.70077	-0.195215
2.52448	0.0832892
2.13248	0.00745849
2.58763	0.0746907
2.27079	-0.121406
2.09544	0.18121
1.99707	0.283094
1.57298	0.171093
1.42089	0.459424
2.0632	0.0984903
2.07845	-0.234176
2.40581	-0.164626
2.29523	-0.0863167
2.49987	-0.27642
2.36988	-0.128601
2.36924	-0.102395
2.27064	0.0211855
2.26487	0.0716795
1.9422	0.0417102
2.36526	0.0878363
2.45137	-0.0348393
2.12716	0.0508268
2.21753	0.0349245
2.64873	0.0926869
2.5158	0.0345874
2.62131	0.0533033
2.62929	-0.158922
2.60339	-0.0938251
3.14292	-0.103021
2.815	-0.0550791
2.68276	-0.128185
2.54883	0.146518
2.95853	-0.0055272
2.76765	-0.178745
2.86283	-0.101381
2.25082	0.0536607
1.03051	-0.250741
1.50757	0.268953
0.958741	0.680468
1.76163	-0.0598542
1.56146	0.0491704
1.41917	-0.101103
0.237455	1.25027
0.648487	1.84497
0.816447	1.09896
0.846448	1.34043
0.999713	1.01038
0.729902	0.636789
0.864461	1.38299
0.962931	0.607437
0.957526	0.509275
0.864768	0.590264
0.935539	0.404392
0.86328	0.0137308
0.984287	-0.108532
0.935017	-0.192925
0.980955	-0.460513
0.991221	0.687943
0.987252	1.1724
0.90996	1.64511
0.901593	1.35723
1.01801	0.310637
0.903689	0.513506
1.00554	1.27841
0.98841	2.28546
0.815518	1.55937
0.985628	1.12551
1.0211	1.36178
1.06943	1.42709
1.34759	0.974429
1.24829	1.08857
0.899221	1.49817
0.726657	1.69098
0.820031	1.63442
1.12251	0.807133
1.11053	0.00636623
1.23289	-0.411151
4.05666	-0.129743
4.45221	-0.0509417
3.36057	-0.0601962
3.84304	-0.00996041
3.59564	0.0519585
2.75815	-0.0494493
3.14242	-0.189561
2.85355	-0.0212204
2.33682	0.0636644
2.54705	0.0872905
2.21112	-0.0361268
2.23753	0.174666
1.63793	0.269419
1.85983	0.179084
1.98963	0.127401
2.35332	-0.0501796
2.3924	-0.0258717
2.68859	-0.0188549
2.60383	-0.156341
2.42813	-0.336606
2.34044	-0.312053
2.19379	-0.189159
2.21143	-0.0277244
2.19981	-0.0111989
1.88325	-0.0760585
1.91842	0.0219201
2.73549	-0.0359803
2.94434	-0.0727916
2.47808	0.0558113
2.64339	-0.0242303
2.71632	0.0370426
2.28127	-0.0450679
2.36636	-0.0174008
2.5253	0.156533
2.86663	-0.0357274
2.69335	0.149431
2.20016	0.0426813
2.03205	0.0136605
2.55166	-0.0652097
2.36792	-0.152591
2.56449	0.019636
1.71535	-0.00514495
0.579824	2.9321
1.56882	-0.525986
2.56347	-0.220078
1.28609	0.589034
1.85729	0.180078
2.41537	-0.106535
0.702954	1.01323
0.840105	0.624924
0.958563	0.793354
0.680683	1.12937
0.825388	0.988299
0.925088	-0.310135
1.03875	0.315778
0.99481	0.245212
0.976155	0.0440346
1.0279	0.01069
1.09915	-0.282557
1.05192	-0.199338
1.00161	-0.139159
1.01092	-0.526797
1.026	0.599656
0.931656	1.51861
1.05867	1.5304
1.11155	0.298073
1.06548	0.96769
1.28356	1.1257
1.68971	0.765843
1.5144	1.02714
1.37676	1.23153
1.54233	1.00542
1.90399	0.720228
1.3437	0.732823
1.20002	0.552361
1.10572	0.292521
1.00442	0.26487
0.857204	0.374656
0.859857	0.24291
1.08182	0.342748
1.2132	-0.361687
1.22454	-0.577263
3.87516	-0.182068
4.08732	-0.13298
2.76376	0.144898
2.3233	0.100364
2.23756	-0.0857955
3.87584	-0.0067974
3.40561	-0.00529347
2.9108	0.0689349
3.22702	0.0250008
1.73817	0.170206
1.35863	0.870043
1.43001	0.676086
1.96444	-0.0432195
2.05591	0.00970602
2.61206	-0.138077
2.87438	-0.159192
2.20649	-0.171312
2.35458	-0.182196
2.20457	-0.172324
2.08938	-0.324352
2.02701	-0.092092
1.81209	0.050146
2.3947	-0.0389534
2.61946	0.00695845
2.66731	0.0151987
3.11634	-0.106387
2.5024	-0.0398368
2.76055	0.118367
2.64449	-0.024083
2.21758	0.157991
2.82881	-0.137771
2.93703	-0.321878
2.67564	-0.0528841
2.75924	0.0158682
2.17263	0.0171113
2.22057	0.0377113
1.9803	-0.028332
0.849806	1.4641
1.75687	-0.268095
2.00346	-0.014028
0.448389	2.18197
0.387983	1.01498
0.658946	0.880966
0.852477	0.393927
0.841524	0.531917
0.834626	1.15188
0.806778	1.32904
0.821588	0.19736
1.06026	0.0080309
1.12851	-0.150822
1.04007	-0.190727
1.09294	-0.085639
1.01041	-0.309578
1.06791	-0.202124
0.99528	-0.341497
0.974864	-0.186171
1.06465	0.515677
1.06004	-0.0728958
1.11137	-0.0427753
1.1884	-0.2411
1.28054	1.06737
0.898249	2.30216
1.07319	1.66038
0.980782	1.83283
1.04332	1.7587
1.43922	1.00817
1.48307	0.767577
0.847484	1.85961
0.968791	1.78408
1.1624	0.760192
0.953907	0.935938
1.25833	-0.426391
1.48587	-0.348077
1.45594	-0.444235
1.41167	-0.419422
4.15103	-0.0477908
3.65057	-0.0771661
2.33668	0.0131276
3.50709	0.107545
1.40916	0.177883
1.79973	0.166219
2.76746	0.13525
4.06715	-0.137844
3.35868	0.169253
3.2783	0.0354257
3.65042	-0.0839844
2.63335	0.173077
2.89135	0.126595
3.4492	-0.0488921
3.31008	-0.0254842
2.72322	-0.130584
1.99106	-0.0736841
2.40783	0.0222754
2.02527	0.135511
2.40309	-0.0133768
2.34703	-0.039511
2.71528	-0.134903
2.10778	-0.200954
2.41435	-0.0905869
2.17328	-0.120254
2.22273	-0.0334446
2.15752	0.00513505
2.25221	-0.0792541
1.92889	-0.014535
1.94523	0.103375
2.00579	0.0383732
2.29587	-0.00708364
2.31106	-0.096548
2.69168	-0.0883373
2.52423	-0.0792919
1.46195	-0.0880663
1.69826	-0.0723138
2.03194	-0.113769
2.49079	0.0658267
2.84788	-0.150802
2.46731	0.0403987
1.61894	0.0234035
1.76866	-0.199263
1.39932	0.0559376
0.707337	4.10956
0.962093	0.905321
1.24251	-0.360919
1.25406	-0.634581
1.53674	-0.361724
2.43028	-0.0957855
2.23276	-0.40823
2.66735	-0.309294
2.58667	-0.208008
2.71762	-0.177803
2.32092	-0.320918
0.604926	-0.449145
0.624514	1.81172
[truncated: 11,692 more rows]

## Sheet: Figure 4f
Figure 4f
LAI (m2/m2)	dLSTbio/dLAI from Non-Radiative Process (K/m2/m2)
0.643603	-2.29438
2.21339	-0.270534
2.20346	-0.264582
2.33868	-0.302179
2.38002	-0.566595
2.37731	-0.126971
2.26369	-0.302107
2.1036	-0.270134
2.15501	-0.476309
1.99594	-0.565261
2.06261	-0.152525
2.14376	-0.116651
2.34218	-0.368403
1.57922	-0.155554
1.57417	-0.637419
1.46331	-0.761241
1.82492	-0.682844
1.13603	2.10061
1.90901	-0.652531
1.9568	-1.02398
2.2001	-0.218862
2.45585	0.0386607
1.77809	-0.588537
1.7748	-0.635185
1.78535	-0.667233
2.02881	-0.476477
2.29715	-0.334908
2.16994	0.396155
1.74455	-0.035233
2.03159	-0.119942
1.77385	-0.549899
1.4971	-0.274464
1.62941	-0.369367
2.02041	-0.0728237
2.01063	-1.29698
1.45799	-1.14606
1.84591	0.0309041
1.81089	-0.567443
1.60068	-0.652132
1.29505	-0.606981
1.28342	-0.448048
1.3849	-0.202923
1.92577	-0.388341
1.9489	-1.09837
1.55861	-0.218483
1.27381	-0.395041
1.31833	-0.769803
1.41987	-0.76108
1.45927	-1.47926
1.8966	-1.29763
1.86428	-0.525043
1.1925	1.27654
2.69952	0.539079
2.63295	0.0784376
1.97408	-0.278911
1.77389	-0.15642
1.4694	-0.327422
1.62728	-0.59579
1.66047	-0.753753
2.33156	-0.169005
2.08946	-0.857801
1.64741	-0.728383
2.49554	-0.162527
2.55751	-0.0789002
2.44627	-0.26553
1.48658	-1.20892
1.71621	-0.0712789
1.89974	-2.09368
2.16473	-0.134974
2.03529	-0.287065
0.893886	-1.32958
0.647121	-1.36387
0.800394	-1.22366
0.853307	-1.17147
0.697003	-1.75748
0.900508	-1.07204
1.22728	-1.1128
2.38935	0.155086
1.94004	-1.18122
1.7248	-1.15045
1.49057	-0.213939
1.28659	-0.539405
1.12621	-0.686046
1.00013	-0.942778
0.760016	-1.61644
0.734277	-1.34646
0.774341	-1.16687
0.757838	-1.48162
0.623997	-2.45492
0.625566	-2.68396
0.753241	-2.36864
0.951401	-1.72854
1.0843	-0.612165
1.00989	-0.417403
1.19752	0.0429782
1.63176	-0.181148
1.17595	-1.16589
1.67537	-0.537041
1.38213	0.0153402
0.980982	-1.19076
0.95645	-1.07225
1.0617	-0.741405
0.882793	-1.18377
0.688194	-2.55968
0.714225	-1.51413
0.749833	-1.23353
0.570364	-2.3625
0.646997	-3.6683
0.449941	-6.93098
0.641591	-2.48467
0.94013	-2.25102
1.18266	-1.10787
1.53728	-1.50277
1.96531	-0.819075
1.44306	-0.998417
1.02839	-1.33744
1.08126	-0.927244
1.28078	-0.825258
1.23325	-1.15881
0.695549	-1.60239
0.757204	-2.90131
0.817139	-4.16187
1.9717	-0.125788
1.29923	-0.71693
1.14153	-1.59088
1.17655	-2.14784
1.38932	-1.10402
0.962481	-1.31006
1.03231	-3.40852
1.55661	-0.448693
2.05349	-0.543458
1.41447	-1.4328
1.18597	-1.0601
1.30756	-0.790481
1.29463	-0.785181
0.836336	-0.653133
0.506807	-1.50927
1.83303	-0.0389746
1.03194	-1.80355
0.342629	-0.698881
1.0138	-2.14827
1.45345	-1.21467
1.64202	-0.476531
1.73775	-1.00724
1.20712	-1.8366
0.989781	-2.34738
1.06222	-0.385607
1.10999	-1.23868
1.18336	-1.33126
1.04939	-1.6559
0.919634	-1.36776
0.736756	-2.04035
0.436746	-3.65511
0.662754	-3.5096
0.771658	-3.07574
0.860973	-5.1633
1.24882	-1.20455
2.67211	-0.832304
0.931708	-1.5211
1.06442	-1.5277
1.36827	-1.36026
1.26683	-2.18936
1.28482	-1.8708
1.25007	-1.90473
1.07833	-2.90285
1.13153	-2.79818
1.13374	-1.62719
1.06422	-1.56168
1.07448	-1.13799
0.960004	-2.52152
0.67958	-2.55336
0.472125	-2.82687
0.563351	-2.73847
0.474927	-4.11207
0.639845	-3.89312
1.88688	-0.688681
2.90472	-1.36264
1.91089	-0.637713
1.08343	-1.03919
1.02907	-1.41496
1.18196	-0.740255
1.44697	-1.77522
1.25223	-1.85854
1.21246	-0.9069
0.885488	-1.48358
0.655606	-1.25677
0.795938	-1.91461
0.833385	-1.57846
1.05866	-1.47486
0.97243	-1.82683
0.682929	-1.96253
0.475106	-2.5871
0.593722	-2.15519
0.675457	-2.04881
0.441511	-1.50453
0.341594	-7.59466
0.980227	-1.90169
0.848203	-4.31157
1.85539	-1.24587
1.2291	-0.283641
1.13055	-1.64537
1.13456	-2.08285
1.4365	-0.857412
1.23232	-1.28021
1.09865	-1.13464
1.03672	-0.248018
1.38057	-1.44947
0.985904	-1.66853
0.908694	-1.4267
0.99795	-2.44078
1.169	-2.38129
1.22229	-2.07591
1.00364	-2.80879
0.864799	-2.75948
0.522853	-2.03791
0.97555	-3.60153
1.07187	-2.64509
1.11125	-2.33723
1.19167	-0.00309204
2.68509	-0.380228
1.24737	-1.1729
1.10763	-1.62194
0.861579	-0.791159
0.871668	-1.61622
1.09881	-1.90842
1.11328	-1.44301
1.19422	-1.64606
1.08662	-1.84095
0.822886	-3.1297
0.59024	-2.64803
1.31021	-1.27768
1.35295	-2.43944
1.58628	-2.13698
1.45887	-1.14482
0.923592	-2.48182
1.16892	-1.49448
1.06845	-1.06734
2.72927	0.182811
2.20021	-1.07115
1.06503	-1.25508
0.803859	-1.22173
0.757831	-0.744609
0.85677	-1.33927
0.748184	-1.53811
0.729875	-2.96339
0.612398	-2.66457
0.670698	-3.36383
0.967709	-1.99982
1.28657	-1.66659
1.09527	-2.69136
1.18498	-0.0614381
1.33556	0.434119
0.639	-3.56512
0.724026	-3.41056
0.881892	-4.29446
0.674823	-2.52956
0.919459	-1.73865
0.789779	-0.7826
1.3627	-0.1845
2.52346	0.986611
2.62281	0.361957
2.65891	0.000875359
2.70137	-0.134645
2.52083	-0.379518
2.3084	-0.750628
2.14887	-0.670321
0.615958	-1.42055
1.1269	-2.04311
1.06251	-1.89563
0.840864	-3.06873
0.636056	-2.96916
1.00746	-1.88823
0.980337	-1.15996
0.383102	-2.90072
0.463125	-4.19531
0.512769	-2.575
0.397892	-3.43412
0.818753	-2.49541
0.642095	-2.48395
1.03407	-1.41154
1.17235	-1.75125
0.654827	-1.80038
0.808722	-2.37808
1.09336	-0.196517
1.33842	-1.50799
1.49893	1.55412
2.3181	-0.528641
2.57615	1.19738
2.46447	0.517899
1.91708	-0.104013
2.14285	0.646481
2.51268	1.12621
2.60285	0.401575
2.69796	-0.343263
2.62936	0.133436
2.30517	0.661296
2.17124	1.09525
2.23008	-0.962959
2.33187	-0.495515
2.42739	-0.838002
2.25966	-0.792455
2.25409	-1.10932
2.22021	-1.0139
0.685067	-5.1922
0.603705	-3.68503
0.773356	-3.93624
0.811248	-3.07492
1.00196	-3.48007
0.734901	-4.24402
0.698551	-3.10761
0.614515	-3.16485
0.517988	-4.28471
0.522322	-2.73469
0.399721	-1.90577
0.854854	-2.11254
0.568736	-4.01069
0.579317	-1.77513
0.946804	-1.73637
0.612606	-2.98829
0.713929	-1.01608
0.784356	-1.69775
0.977575	-1.31934
1.05365	-1.42658
1.02461	-1.07394
1.25474	-0.55637
1.42102	-1.32894
1.73408	-0.465297
1.57372	-0.615937
1.76692	0.527978
2.27488	0.221095
2.4893	-0.496242
2.65295	-0.685716
2.80985	-0.820455
2.34525	-0.418949
2.03186	-0.457179
2.37926	0.815406
2.63687	0.618784
2.49399	-0.231203
2.08331	-0.248761
2.21288	0.0272504
2.34763	-0.156792
2.52698	0.665949
2.39834	0.532341
2.12465	0.669793
2.59523	-0.317683
2.16829	0.133475
2.15376	0.0197816
2.31751	-1.0869
2.49536	-0.983179
1.85442	-1.36998
2.00452	-1.2341
1.89246	-1.36975
2.03285	-0.893272
2.10865	-0.666038
0.556919	-3.41549
0.992425	-2.92565
0.456078	-4.58447
0.796315	-2.23526
0.685337	-1.86183
0.522042	-2.23192
0.639429	-1.25534
0.683258	-0.645172
0.790131	-0.705564
0.952089	-0.970038
1.08621	-0.770993
1.06066	-0.917503
1.32457	-0.887164
1.52998	-0.978113
1.68014	-0.693017
1.77924	1.06778
1.75656	0.556117
1.78491	-0.0166946
2.16218	-0.341092
2.16065	-0.178818
2.14349	-0.655116
2.02014	-0.278841
1.93285	-0.359973
2.15784	-0.992873
2.40344	-0.963459
2.30418	0.211064
2.63999	-0.143445
2.36821	-0.214128
2.29551	-0.123952
2.2515	-0.143099
2.61021	-0.309321
2.32869	0.0215199
2.32085	0.243344
2.72389	-0.16127
2.70452	1.39675
2.43986	-0.210816
2.13686	-0.697307
2.14343	-0.256625
1.7236	-0.285061
2.22701	-0.743077
2.42523	-0.337597
2.00311	-0.567331
1.83176	-1.39611
1.90498	-1.02754
1.92547	-0.602681
2.27445	-0.991228
2.10301	-0.0939019
1.34126	-1.51995
0.641351	-5.0756
0.583304	-2.52188
0.490025	-2.59217
1.25754	-1.44862
1.46545	-1.08309
0.990165	-1.60642
0.62111	-1.97932
0.673946	-1.06207
0.823318	-0.950234
0.854519	-0.452997
1.03559	-0.28857
1.15677	-0.789266
1.25904	-0.726188
1.51396	-0.370687
1.75379	-0.457094
1.89883	-0.228397
2.22524	-0.531125
2.48054	0.178322
2.56828	-0.770426
2.64513	-0.124027
2.46767	0.00819313
2.37401	-1.00729
1.78801	-1.03925
1.4753	-0.0596941
1.57281	-0.496904
1.49269	-0.108881
1.61308	-0.48276
2.08593	-1.20903
2.41583	-0.831562
2.26734	-1.4119
2.43267	-0.318699
2.17213	0.0735039
1.92434	-0.0983718
1.76332	-0.283187
2.461	-0.243413
2.36573	-0.0506369
2.4772	-0.639583
2.50221	-0.852031
2.76384	-0.0584522
2.67071	0.266241
2.66135	0.755483
2.16763	0.125776
1.97648	-1.88681
2.39945	-1.98425
2.39484	-1.13559
2.31582	-1.00653
2.16706	-0.639584
2.0697	-0.95956
1.85644	-1.59891
2.21186	-1.60088
2.3426	-1.11097
2.64639	-1.04648
2.31408	-0.36768
0.925608	-1.98446
1.05197	-1.80772
0.992551	-1.55785
0.222383	-9.76914
0.63153	-1.36009
0.637331	-1.13189
0.58369	-2.30982
0.643751	-1.53146
0.733	-1.56655
0.822556	-1.49229
1.02197	-0.780371
1.13428	-0.940392
1.26085	-0.961952
1.44443	0.324312
1.66224	-0.326059
2.00576	-0.78556
2.1619	-0.250578
2.36457	-0.408777
2.45842	-1.01608
2.47161	-0.166853
2.30793	-0.395247
2.48425	-1.18853
2.44993	-1.27364
1.51434	-0.590101
1.76677	0.218131
1.36118	-0.128491
1.52731	-0.665573
2.34731	-0.923587
2.36399	-1.40849
2.08524	-1.34953
2.50138	-0.6368
2.49302	-0.561318
2.48732	-0.411488
2.27185	-0.497353
2.19517	-0.393804
2.21079	-0.212519
2.35736	-0.651182
2.24771	0.152243
2.10011	0.305182
2.16174	0.224832
2.27452	-0.394987
2.09483	-1.08934
2.3577	-1.23392
2.38925	-1.03705
2.2287	-0.349233
2.21546	-0.798597
1.98798	-1.17654
2.19151	-1.28241
2.12079	-1.32262
2.24842	-1.50755
2.60834	-0.55732
0.79369	-2.57369
0.940986	-2.7102
0.801057	-2.17951
0.701959	-3.06353
0.896407	-0.773513
0.608487	-2.17996
0.58542	-2.01563
0.602011	-1.88325
0.708874	0.157363
0.8389	-1.14993
1.01847	-0.993097
1.16994	-0.668667
1.26467	-0.807519
1.29252	-0.129842
1.45756	-0.424411
1.59907	-0.167742
1.8426	-0.654209
2.05912	-0.608353
2.2518	-1.09757
2.24516	-1.39019
2.58728	-1.29524
2.65939	-0.359916
2.66235	-0.509673
2.31263	-0.9865
1.61061	-0.116161
1.27893	-0.149513
1.58705	-0.430294
2.48667	-1.26578
2.3665	-1.30673
2.17338	-1.38096
2.46596	-0.81663
2.61319	-0.630072
2.45172	0.0547038
2.31918	-0.402018
2.34965	-0.398044
2.44658	-1.30247
2.47204	-0.561631
2.093	-1.31754
2.10636	-1.14268
2.40129	-0.871014
2.52219	-0.245247
2.32435	-0.417073
2.15416	-0.877678
1.89938	-1.35518
2.25873	-0.82384
2.1592	-1.17479
2.29655	-1.40321
2.34641	-1.1675
0.840493	-3.31221
0.747077	-1.92118
0.767973	-3.16455
0.385814	-5.60421
0.463275	-5.00377
0.699401	-1.59962
0.379441	-2.13689
0.498354	-3.60142
0.612891	-2.59194
0.59975	-2.1216
0.62804	-1.60299
0.81051	-2.19685
0.92334	-1.50599
1.08062	-1.10761
1.12969	-1.01039
1.02702	-1.62014
0.941734	-0.832787
1.23494	-0.363761
1.51375	0.0484526
1.81974	-0.266388
2.16269	-0.839701
2.25903	-1.31487
2.1903	-1.35146
2.67917	-0.791714
2.70276	-0.803528
2.55525	-0.331914
2.39145	-0.921635
1.38428	-0.0416393
1.29078	-0.190571
1.90583	-0.295316
2.61402	-0.969115
2.70363	-0.614461
2.37717	-0.824684
2.38371	-0.759515
2.49149	-0.884415
2.5007	-1.09964
2.26628	-1.73756
2.48611	-0.377456
2.64148	0.38139
2.37573	0.209871
2.30669	-1.12165
2.12853	-1.37469
2.5334	-0.38712
2.36867	-0.304697
2.4159	-1.10251
2.01896	-1.64626
2.27008	-0.973348
2.12523	-1.56146
2.36831	-1.42145
2.38839	-0.950345
2.79235	-0.996889
0.843258	-2.28779
0.874178	-1.70848
0.754758	-2.58045
0.543773	-2.89392
0.567708	-2.32477
0.34742	-5.74954
0.484062	-3.05132
0.624345	0.839571
0.378109	-2.8557
0.483511	-2.85731
0.548394	-2.38796
0.596977	-2.66706
0.651918	-2.8299
0.843083	-1.6643
0.93949	-0.764018
1.03739	-0.0130074
1.13002	-0.963034
1.35875	-0.658077
1.68861	-0.449147
2.09569	-0.67856
2.15877	-0.971761
2.40219	-1.20093
2.26837	-1.12716
2.60557	-0.483078
2.6171	-0.744457
2.42022	-0.80978
1.76149	-0.649798
1.5716	-0.0155004
1.97685	-0.00960602
2.23308	-0.939061
2.63589	-1.0944
2.59262	-0.554285
2.61414	-0.69601
2.54119	-1.10993
2.48019	-0.839949
2.71964	-0.866184
2.44029	-1.43275
2.48957	-0.723222
2.38791	-0.410394
2.3257	-0.831858
2.45664	-0.931309
2.38736	-1.04315
2.16949	-1.28959
2.38836	-1.05244
2.23345	-1.24337
2.19968	-1.55747
2.16402	-1.45159
2.47637	-1.38461
2.40613	0.0163037
2.12533	-0.0807539
0.808333	-2.41017
0.720563	-2.3938
0.549838	-1.93932
0.363525	-6.27214
0.785235	-3.48948
0.851629	-2.03216
1.14637	0.0152156
0.351699	-2.26973
0.467165	-1.81752
0.570313	-2.5052
0.69129	-2.62776
0.779317	-2.92442
0.937065	-1.76232
1.01026	-0.936413
1.13324	-1.08328
1.07551	-1.1433
1.16681	-0.592823
1.18256	-0.926651
1.48495	-0.235526
1.84091	-0.914224
1.91677	-1.08454
2.00622	-1.04252
2.32819	-1.27256
2.17868	-1.20913
2.56069	-1.01326
2.83195	-0.549034
2.51876	-1.18761
1.8002	-0.4207
1.84456	-0.00338552
2.61645	-0.508904
2.21394	-1.35256
2.71125	-1.26274
2.72426	-0.648685
2.62835	-0.885751
2.85327	-0.579461
2.60146	-1.05445
2.4032	-1.08353
2.38838	-1.49063
2.13178	-1.57795
2.46025	-1.59789
2.40206	-1.54408
2.26896	-1.52218
2.16938	-1.35243
1.98073	-1.3089
2.13526	-1.70174
2.33879	-1.37927
2.09012	-1.50604
2.17364	-1.80498
2.34875	-0.632802
0.505172	-2.80589
0.782602	-3.66455
0.431476	-6.03165
0.814163	-1.66111
0.995149	-1.16834
1.05104	-0.915046
1.07294	-1.4191
1.01816	-1.6143
1.17576	-1.70388
1.48485	0.134537
0.318002	-2.82159
0.379569	-2.72278
0.460541	-2.28399
0.623296	-3.01517
0.651727	-2.70133
0.734888	-1.72545
0.852795	-2.00109
1.03074	-1.22831
1.03193	-2.14347
1.14464	-1.65953
1.15535	-0.730097
1.28051	-1.10406
1.68996	-0.168033
2.01277	-1.3541
2.36226	-1.54377
2.37149	-1.30906
2.50274	-1.20634
2.66161	-0.918601
2.56692	-0.729381
2.75903	-0.87159
2.74867	-0.589783
1.92383	-0.490328
2.45227	-0.432073
2.89383	-0.807259
2.63557	-1.084
2.51861	-1.09249
2.5532	-0.959285
2.6829	-0.849722
2.81635	-0.409233
2.79298	-0.444513
2.8109	-0.606957
2.73234	-1.05864
2.55823	-1.64502
2.44024	-1.63906
2.38358	-1.15928
2.16943	-1.58663
1.95843	-1.64423
1.86764	-1.67906
2.06215	-1.36756
2.22993	-1.48445
2.25677	-1.60457
2.65803	-1.00609
0.397246	-3.68623
0.564606	-1.7204
0.83759	-2.11105
0.845955	-2.09349
1.03752	-1.29182
0.913813	-1.09462
1.42243	-0.76134
1.62563	-0.196159
1.38537	-0.0190981
1.63856	0.257201
0.292631	-5.53031
0.375181	-6.01038
0.505823	-3.18271
0.589697	-1.67382
0.655471	-3.20422
0.791856	-3.20785
0.903041	-2.80084
1.06072	-1.71038
1.01319	-1.97052
1.02909	-2.25459
1.12707	-1.13002
1.46079	-1.04585
1.74474	-1.04366
1.96596	-1.10547
2.53249	-1.18519
2.60743	-1.24926
2.65024	-0.498331
2.67737	-0.570479
2.64317	-0.654429
2.687	-1.11707
2.13917	-1.03545
2.01025	-0.54658
2.94209	-0.695072
2.78271	-1.07674
2.48985	-1.30889
2.51371	-0.878982
2.45581	-1.14126
2.77035	-0.670271
2.67394	-0.68933
2.62426	-0.874695
2.40622	-1.42988
2.67504	-1.04358
2.26723	-1.72108
2.0882	-1.8346
1.8277	-1.90247
1.79814	-1.36784
1.9452	-1.06045
1.86028	-1.39704
2.06546	-1.88322
2.46385	-1.4211
2.32421	-1.24372
2.6618	-0.29384
1.67393	-0.333321
1.77421	-0.819913
1.57584	0.0303628
0.279613	-5.79574
0.724192	-2.66302
0.833524	-1.99369
0.794702	-1.74839
0.971651	-1.61481
0.82088	-1.74962
1.49309	-0.543932
1.5061	-0.554098
1.25105	-0.621262
1.3905	-0.611701
1.66826	0.0586416
0.271269	-10.2556
0.354172	-7.8018
0.446072	-6.57058
0.541048	-2.02507
0.602621	-2.57907
0.744642	-2.18654
0.901192	-1.59285
0.97076	-1.00752
1.04378	-1.90678
1.1268	-1.04884
1.08786	-1.91781
1.20611	-1.07831
1.55942	-1.55798
1.63998	-0.852646
2.09088	-1.24168
2.43902	-1.05114
2.7177	-1.2925
2.72329	-0.724883
2.80242	-0.72412
2.68235	-1.10132
2.77557	-0.730174
2.04976	-0.716687
2.16708	-0.207605
2.41694	-0.856442
2.70912	-1.16523
2.46243	-1.00237
2.56925	-0.805871
2.64487	-0.942178
2.78131	-0.837247
2.14371	-1.11916
2.47363	-1.13695
2.19943	-1.6129
2.21306	-1.17479
2.21475	-1.10384
2.35812	-1.3611
2.07097	-1.44967
2.17617	-1.37255
2.33245	-1.44321
2.21619	-1.85867
2.30121	-1.58129
2.93474	-0.512
2.68801	-0.273375
2.51647	-0.0120056
0.898037	-2.04816
1.4886	-1.07536
1.74602	-1.14581
1.58983	-1.63801
0.85421	-2.81655
0.957188	-2.07428
0.875922	-1.72462
0.985048	-1.80579
1.17157	-1.05793
1.47038	-0.806023
1.48772	-0.541506
1.4968	-0.961572
1.2171	-1.00816
0.866605	-4.97254
0.342934	-4.7602
0.415407	-4.42649
0.552259	-2.21831
0.648664	-2.83231
0.751936	-1.85337
1.01749	-2.35669
1.11283	-1.90813
1.13507	-1.29298
1.17987	-1.8861
1.12961	-1.77754
1.48097	-1.73204
1.54562	-0.896759
1.6454	-1.07687
1.91012	-1.29439
2.22019	-1.09242
2.6581	-0.911064
2.43377	-0.601025
2.36573	-0.153228
1.90106	-0.108983
1.69785	-0.171759
1.57269	-0.3061
2.24654	-0.387173
2.35474	-0.935042
2.72127	-0.968878
2.99418	-0.500688
2.42767	-0.930987
2.71431	-0.696432
2.36999	-1.6068
2.34126	-1.36901
2.63486	-0.88128
1.90308	-0.922436
0.944533	-3.18941
0.949906	-2.86637
0.91238	-2.21289
0.894541	-1.81487
0.82674	-1.38802
1.12527	-1.7857
1.21739	-1.39469
1.22887	-0.69679
1.39943	-0.563171
1.43812	-0.748273
1.1891	-0.828453
1.19937	-0.964497
1.62708	-1.52302
2.22226	-0.960723
2.206	-0.896563
2.12795	-0.596313
1.91881	-0.305509
1.14186	-2.1059
0.313523	-3.50618
0.456865	-1.83292
0.743206	-2.72438
1.03861	-1.70859
1.28067	-1.93135
1.28995	-1.52254
1.20459	-2.16516
1.18283	-1.43021
1.35805	-1.88272
1.58094	-1.34045
1.66523	-0.996796
1.61948	-0.654537
1.21806	-0.70955
1.61017	0.140897
1.37198	0.631696
2.16977	-0.664043
2.66281	-1.20551
2.12804	-1.68798
2.35295	-1.16027
2.38993	-1.01425
0.846204	-2.07948
0.899059	-2.87491
1.01666	-2.86111
0.82705	-2.73291
0.975912	-4.2513
1.07096	-1.9957
1.18259	-2.04584
1.22969	-1.39469
1.30662	-0.715546
1.24917	-0.8521
1.26259	-0.488457
1.50561	-0.632261
1.69202	-1.24492
1.47359	-1.62908
2.22703	0.0519196
2.92861	-0.290232
2.77793	-0.755338
2.28148	-0.780787
2.23298	-1.1551
2.26772	-0.345281
2.29471	-0.294884
1.8193	-0.947445
1.9422	-1.19886
2.14997	-0.478504
0.915835	-1.56988
1.09632	-1.57925
1.03495	-3.02511
0.540087	-3.43001
0.663633	-2.49747
0.904473	-1.68423
1.04807	-2.45579
1.20233	-1.96322
1.11955	-2.23009
1.17134	-1.85497
1.358	-1.93142
1.58191	-1.26983
1.69566	-0.721265
1.44423	-0.297354
1.91122	-0.818063
1.41449	0.0856975
2.32381	-1.42932
1.95339	-1.10814
2.63569	-0.527056
2.20472	-0.405409
0.789853	-1.72965
0.830994	-2.94409
0.888722	-2.81975
1.04171	-1.41075
1.0673	-0.84566
1.17838	-1.2884
1.24918	-0.493712
1.17852	-0.340358
1.30339	-0.575175
1.94606	-0.19689
2.16638	-1.48784
1.61052	-0.817068
1.46935	-0.628747
1.5289	-0.884745
1.51104	0.537138
1.51886	-0.0535678
2.28803	-0.493931
2.74871	-0.268659
2.60388	-0.471829
2.33379	-0.804949
1.75801	-0.889734
1.73914	-1.31181
1.65988	-0.897453
2.22523	-0.978866
2.25361	-1.11069
1.2441	-2.48139
1.15774	-2.94411
1.03617	-4.57087
1.0052	-1.75083
0.790938	-1.96744
0.594785	-3.01193
0.777174	-2.73711
0.936563	-2.70335
1.09393	-2.47999
1.11693	-1.73006
1.10443	-1.50332
1.37257	-1.95724
1.63227	-0.973485
1.34924	-0.459703
1.16748	0.0416187
2.09488	-1.11988
1.64183	-0.91613
1.81289	-1.29332
0.685092	-2.11439
0.786321	-2.27968
0.830299	-4.37619
0.829362	-2.91714
1.06566	-1.52013
1.12346	-0.902929
1.10871	-1.33186
1.14352	-0.306661
1.29992	-0.480391
1.59831	-0.0695686
2.21819	0.678168
2.32283	-0.311019
1.29378	-0.251696
1.37038	-0.480657
2.0465	-0.636586
2.33876	-0.657635
2.06628	-0.693315
1.95933	-0.599197
2.39887	-0.707053
2.25744	-0.397024
2.0991	-0.5741
2.59366	-0.772654
1.95122	-0.856069
0.584966	-5.30863
0.977923	-1.82457
1.45779	-0.0804327
1.35917	-2.45901
1.20753	-2.20436
0.946272	-1.4229
0.669422	-0.919336
1.08464	-2.32452
0.659043	-2.84599
0.651542	-3.52114
0.678182	-3.57666
0.740477	-3.5735
0.949463	-2.66509
0.975642	-2.32141
1.15883	-1.20593
1.25537	-1.61673
1.42088	-1.38532
2.04654	-1.35205
1.87001	-1.24076
1.70972	-1.43716
0.681912	-2.41977
0.789404	-3.39534
0.781967	-2.33082
0.803	-3.32593
0.980402	-2.14185
0.985671	-2.52395
0.915723	-2.01159
0.925476	-1.6764
1.10646	-1.31028
1.44104	-0.753096
1.29428	0.0122375
1.50074	0.330549
3.98678	-1.2441
3.77302	-2.26961
1.9061	-0.908601
2.36888	-0.488727
1.99849	-0.761036
1.41575	-0.627257
1.21979	-0.546262
1.45055	-0.448817
1.67992	-0.901755
1.84089	-1.19044
1.94307	-0.593221
2.45231	-0.625372
3.04552	-0.579128
2.7519	-0.40359
2.52442	-0.325123
2.48089	-0.397372
2.19694	-0.19506
0.776246	-2.81447
1.44806	-0.541601
1.52362	-2.54071
1.22439	-6.79513
0.987369	-1.4923
0.854695	-1.45537
0.562556	-3.10724
0.534106	-4.50179
0.621652	-3.93619
0.73673	-3.25577
0.822641	-2.98027
0.962419	-3.19224
1.13484	-2.22412
0.945355	-1.11144
1.53568	-0.865143
1.71459	-0.859914
1.82706	-0.533857
1.93087	-0.462251
0.611559	-2.73381
0.745426	-2.82793
0.734918	-2.56115
0.822044	-4.60827
0.84965	-2.36464
0.861119	-2.70162
0.866122	-2.35743
0.802597	-1.77485
0.909202	-3.0475
1.03082	-2.04429
1.03841	-1.29946
0.940853	-1.22612
1.21027	-1.31211
1.63933	-2.02515
2.02918	-1.68313
2.26795	-2.50668
2.25572	-2.01872
3.09996	-0.337854
1.94335	0.19919
2.18511	0.781132
1.4763	0.911475
1.67774	-0.401459
1.82756	-0.840249
2.07322	-0.908659
1.92333	-0.566746
1.66109	-0.846393
2.06659	-0.508914
1.92423	-1.21115
2.32009	-0.873503
2.81438	-1.31267
3.14874	0.373309
2.68798	-1.03371
2.6857	-1.41455
2.63179	-0.287354
0.795437	-2.26153
0.967644	-1.59295
1.45895	-1.32873
1.52825	-3.11818
1.23863	-4.48952
0.946305	-2.5141
0.78306	-1.0339
0.600792	-5.61485
0.656173	-4.56633
0.668012	-3.25948
0.720671	-3.23424
0.877653	-2.51965
1.04038	-1.73136
1.07101	-1.44274
1.70378	-1.30077
1.99029	0.202963
1.86296	-0.396932
1.98196	-0.454191
0.6877	-2.62713
0.782582	-3.25651
0.745864	-2.80071
0.711561	-3.97386
0.763174	-2.90883
0.793759	-2.25428
0.954435	-2.53908
0.984949	-1.06165
1.0294	-1.39081
1.12646	-1.63871
1.02367	-0.726559
1.12869	0.225942
1.31428	0.181564
1.71509	0.458735
2.30598	-1.25765
1.75967	0.292507
1.35805	0.283875
2.37109	0.59342
4.0497	-1.21376
4.23425	0.210262
1.43797	-0.758068
1.60467	-0.838139
1.84368	-1.44028
1.75815	-1.20951
1.76876	-0.242124
1.7891	-0.261779
2.33641	-0.79997
2.37018	-0.810087
1.73648	-0.8787
1.9708	-0.847271
2.23122	-0.430683
2.50021	-0.759911
2.04819	-0.141841
2.59869	-0.517839
2.69595	-0.682043
2.4248	-0.584148
2.54156	-1.10962
2.54816	-0.607908
2.27957	-1.38332
0.712632	-3.1431
1.26523	-0.844197
0.924859	-0.998221
0.486936	-6.51028
1.04074	-3.72959
0.704426	-2.77223
0.709137	-2.60209
0.879053	-2.65324
0.952682	-1.73808
1.10926	-1.38384
1.43989	-0.533734
1.83098	-0.839574
1.98507	0.0813985
0.482164	-4.18409
0.514378	-3.89954
0.61463	-3.52233
0.638314	-2.23331
0.617765	-3.67695
0.662488	-3.48366
0.700998	-3.31938
0.745436	-2.72218
0.80737	-2.48618
0.852774	-3.11412
0.99319	-1.28535
1.02742	-0.767755
1.01436	-0.705979
0.996257	-0.900503
1.07317	-1.16143
0.947935	-0.57526
1.01038	-0.813719
1.05593	-0.689914
1.06768	-0.590852
1.28841	-1.15845
1.95845	-0.202202
1.89155	0.504846
2.00496	1.3747
2.01612	2.68385
1.65548	0.799874
2.20819	0.0477033
1.62383	0.340039
1.81099	0.516039
3.16986	0.403057
4.16423	0.55071
4.25018	0.292182
4.24597	0.275709
4.63674	-0.699288
1.8294	-0.727362
1.8492	-0.372778
1.84692	-0.646497
1.46577	-1.78463
1.29742	-2.3657
1.77023	-0.456238
2.04709	-1.25999
2.22492	-0.0253721
1.67236	-0.651001
1.65847	-0.995565
1.44424	-0.875827
1.82244	-1.19228
2.29135	-0.721337
2.6841	-0.917857
1.87685	-0.767513
2.27112	-0.494929
2.50688	-1.0348
2.22068	-0.747232
2.50646	-0.143318
2.89331	-0.389623
2.77476	-0.236927
2.47525	-0.684314
2.58668	-1.17852
2.56517	-0.578673
1.02122	-0.403482
1.54066	-1.73298
0.879343	-0.168769
1.1426	-1.61719
1.40724	-2.01234
0.748017	-1.89366
0.765613	-1.794
0.793181	-1.5532
0.882397	-0.729074
1.78963	-0.582627
1.1954	-0.110641
0.552561	-3.91824
0.557514	-3.53311
0.58633	-4.04586
0.606209	-3.54761
0.641617	-3.18859
0.674358	-4.18777
0.694327	-3.14632
0.676267	-2.63415
0.738375	-2.18921
0.948367	-2.02749
0.969002	-1.71063
0.96537	-0.578502
0.977072	-1.41404
0.977309	-1.53201
0.908696	-0.905512
0.984238	-0.839111
1.0005	-1.00541
0.98166	-1.41007
1.07362	-0.615999
1.25621	-0.0424079
1.15638	0.204558
1.4029	-0.307178
1.428	-0.477076
1.43998	-0.467082
1.51499	-1.20763
1.3016	-0.523748
1.26156	1.10337
1.03239	0.933876
1.72497	-0.252017
1.58921	-0.159604
1.8205	-0.922328
3.5556	-0.285299
4.32454	1.30002
4.05611	1.05974
4.17226	-0.467689
4.53532	-0.211816
4.68787	0.245932
1.91907	-1.16427
1.6246	-1.60084
1.40638	-2.20945
1.63492	0.082493
1.74341	-1.30149
1.84657	-0.928109
2.10739	-1.24098
2.28131	-0.490509
2.35582	-0.238332
2.03303	0.570848
2.1037	-1.27327
2.1866	-0.957323
1.75264	-0.868675
2.02344	-1.17004
2.73603	-0.39284
2.04275	-1.22152
1.79671	-1.32569
1.97221	-1.04511
2.239	-1.34546
2.73525	-0.305401
2.91991	-0.440446
2.57557	-0.699996
2.5945	-0.533179
2.49947	-0.740933
2.38237	-0.526831
0.866727	-2.15135
1.12064	-1.61312
1.19997	-1.98426
1.01707	-0.540667
1.00893	-3.47097
1.16861	-2.5284
0.718169	-3.60656
0.801123	-3.81602
0.761907	-2.47112
0.764261	-1.70856
0.58826	-4.41396
0.579629	-5.08098
0.595215	-4.26491
0.61516	-4.22036
0.615936	-3.62003
0.681901	-3.7536
0.722918	-4.71673
0.926295	-5.73092
0.798155	-4.25614
0.808022	-3.64923
0.802483	-3.17221
0.687253	-2.68727
0.668802	-1.85994
0.671122	-2.25639
0.902194	-1.90337
0.918007	-1.02127
0.882949	-0.768313
0.894009	-1.29347
0.850659	-1.30889
0.958178	-0.994759
0.951845	-0.734818
1.1507	-0.353396
1.32157	-0.73389
1.16865	-0.380131
1.28112	-1.00169
1.35265	-0.55844
1.38367	-0.877378
0.972902	-0.286076
2.97977	-0.05822
3.44498	-0.714105
4.11318	-0.784481
4.10511	-0.61536
4.1547	-0.259947
4.50717	0.455438
2.27569	-1.72358
2.08527	-1.93339
1.97613	-0.5672
2.19804	-1.42013
1.424	-1.57488
2.05489	-1.83477
1.95449	-0.502935
1.55746	-1.51766
1.40618	-1.3965
1.59193	-0.920578
1.83169	-2.06027
1.78479	-1.1981
1.97191	-1.56926
1.94612	-1.51101
1.99809	-0.338188
2.09096	-0.537919
2.41431	-0.66663
2.17243	-2.11129
2.11044	-1.34257
2.61059	-1.03721
2.78636	-0.207968
2.22571	-1.48439
2.11441	-1.2481
2.18968	-0.686617
1.71501	-0.60508
1.83688	-0.525858
2.13465	-1.03387
2.74766	-0.69036
2.86584	-0.449885
1.71384	-1.25066
2.37189	-0.587154
2.3881	-1.07538
2.75924	-0.766202
2.85242	-0.666014
3.0524	-0.308542
2.56303	-0.434333
2.90842	-0.253411
2.8713	-0.288515
2.16757	-0.500956
1.34407	-0.716685
1.94406	-1.76428
1.3138	-2.26778
1.54241	-1.12868
0.993333	-2.17035
0.846236	-3.20924
0.936781	-2.13264
0.607885	-4.95882
0.74152	-3.69345
0.633777	-4.56771
0.708594	-4.27296
0.633663	-3.50751
0.731166	-4.13004
0.899039	-2.99726
0.72378	-3.9358
0.806457	-3.38312
0.815825	-2.73972
0.791419	-2.67842
0.746792	-2.6323
0.720033	-2.31723
0.712096	-1.54103
0.660665	-2.06423
0.875666	-1.28004
0.794332	-1.13652
0.797679	-1.99371
0.847153	-1.46491
1.01565	-2.63072
1.05168	-1.5543
0.96524	-1.73968
0.950988	-2.07029
0.844063	-0.920987
1.10852	-0.957676
0.922338	-1.33155
0.911624	-1.03341
1.18274	-0.229638
1.13017	-1.32102
1.18015	-0.94233
1.22596	-0.365021
2.78772	-0.133873
2.40832	0.253138
4.01289	-0.087745
3.30121	0.0964587
4.23356	0.495412
4.17165	-0.921075
3.81501	-0.443561
3.71763	-0.0476903
3.38985	-0.416787
2.23213	-1.52928
2.25731	-1.61587
1.57676	-1.17549
2.01514	-1.35302
2.17517	-1.69614
2.20539	-0.889463
1.75076	-0.818375
1.69606	-0.880298
1.45362	-0.834352
1.88982	-1.1473
1.88308	-0.901619
1.73134	-1.10071
1.84426	-1.00683
2.19883	-0.303757
2.18049	-1.83691
2.33775	-0.573966
2.27616	-0.956568
2.44847	-0.336305
2.67449	-1.28378
2.415	-0.798802
2.73277	-0.11577
1.79771	-1.22042
2.60546	-0.916444
2.20475	-0.688729
2.42954	-0.85844
2.37985	-0.493209
1.88436	-0.570449
2.36195	-0.892431
2.79699	-0.551988
2.50502	-0.587329
2.17612	-0.982306
2.7266	-0.507081
2.87563	-0.632526
2.86691	-0.903614
3.12403	-0.780622
2.85921	-0.154525
2.47421	-0.288614
2.26115	-0.672652
1.97581	-0.78952
0.891473	-1.37148
1.07738	1.12133
1.64775	-1.2517
2.22032	-1.48258
1.36121	-1.26091
0.681463	-4.32787
0.877964	-2.45569
0.751015	-2.95118
0.800385	-3.71548
0.846953	-2.94021
0.752713	-3.09817
0.658696	-4.33469
0.828556	-2.69501
0.861631	-2.80237
0.93549	-2.012
0.884371	-1.74564
0.870804	-1.64814
0.838221	-2.70222
0.852382	-2.11324
0.925708	-2.70393
0.922842	-2.96173
0.94634	-1.77011
1.02233	-0.919845
0.81494	-1.61546
0.749762	-2.76065
0.797665	-3.67153
1.05187	-2.3849
0.904612	-1.5769
0.884947	-2.3207
0.956716	-1.87257
1.36715	-1.19555
0.967854	-2.41609
0.891026	-2.58291
1.19281	-1.9078
1.14614	-0.885886
1.1162	-1.17941
1.19028	0.0995893
1.40399	-0.868017
1.1436	-0.821792
1.41923	-1.10536
1.91199	-0.299863
3.43669	-0.726837
3.52123	-0.651553
4.48874	0.166783
4.09873	0.0809345
3.1855	-0.293833
2.70077	0.475197
2.52448	-1.00735
2.13248	-1.89528
2.58763	-1.21897
2.27079	-1.1633
2.09544	-0.866135
1.99707	-0.872445
1.57298	-0.733596
1.42089	-1.53468
2.07845	-0.92972
2.40581	-1.24011
2.29523	-1.30002
2.49987	-0.270443
2.36988	0.251338
2.36924	-0.241405
2.27064	-0.929716
2.26487	-0.685947
1.9422	-0.376105
2.36526	-0.579989
2.45137	-1.08068
2.12716	-1.63887
2.21753	-1.3131
2.64873	-1.00558
2.5158	-0.489132
2.62131	-0.997553
2.62929	-0.0283818
2.60339	-0.464584
3.14292	-0.294944
2.815	-0.460129
2.68276	-0.0654955
2.54883	-1.21024
2.95853	-0.958509
2.76765	-0.804863
2.86283	-0.559043
2.25082	-1.14431
1.50757	-2.72595
0.958741	-1.43263
1.76163	-0.845157
1.56146	-2.1132
1.41917	-1.07684
0.648487	-3.0843
0.816447	-3.61347
0.846448	-3.88198
0.999713	-3.11461
0.729902	-3.2106
0.864461	-3.37926
0.962931	-2.50041
0.957526	-1.63539
0.864768	-2.22262
0.935539	-2.39679
0.86328	-2.19181
0.984287	-1.47306
0.935017	-1.41218
0.980955	-1.16966
0.991221	-1.65052
0.987252	-3.33912
0.90996	-3.28007
0.901593	-2.01499
1.01801	-1.26349
0.903689	-1.23885
1.00554	-2.699
0.98841	-3.8312
0.815518	-3.26707
0.985628	-2.86365
1.0211	-2.26034
1.06943	-2.33208
1.34759	-1.75873
1.24829	-1.61229
0.899221	-2.21919
0.726657	-2.51104
0.820031	-2.53354
1.12251	-1.64338
1.11053	-0.967387
1.23289	-0.263615
4.05666	-0.496408
4.45221	-0.372826
3.36057	-0.473737
3.84304	-0.366147
3.59564	-0.502591
2.75815	-0.337253
3.14242	0.0546064
2.33682	0.511433
2.21112	-1.05358
2.23753	-0.807264
1.63793	-1.38625
1.98963	-0.522702
2.35332	-0.323584
2.3924	-1.15702
2.68859	-0.999058
2.60383	-0.673082
2.42813	-0.270466
2.34044	-0.264123
2.19379	-0.753394
2.21143	-0.373072
2.19981	-0.892949
1.88325	-0.785469
1.91842	-0.604717
2.73549	-0.86761
2.94434	-0.88028
2.47808	-1.48905
2.64339	-0.656484
2.71632	-0.178188
2.28127	-1.52317
2.36636	-1.03541
2.5253	-0.983101
2.86663	-0.264277
2.69335	-1.04901
2.20016	-0.790951
2.03205	-0.849174
2.55166	-0.190987
2.36792	-0.326966
2.56449	-0.547435
1.71535	-0.491451
0.579824	-3.91656
2.56347	-0.163891
1.28609	-1.55292
1.85729	-2.00256
2.41537	-0.644793
0.702954	-3.28936
0.840105	-3.55251
0.958563	-2.10418
0.680683	-4.16047
0.825388	-2.99907
0.925088	-2.50513
1.03875	-1.72309
0.99481	-1.73432
0.976155	-1.4049
1.0279	-1.92036
1.09915	-1.16338
1.05192	-1.22581
1.00161	-0.991238
1.01092	-0.954663
1.026	-1.18896
0.931656	-2.55293
1.05867	-2.80674
1.11155	-1.70012
1.06548	-2.72093
1.28356	-2.21182
1.68971	-1.85017
1.5144	-2.10998
1.37676	-2.36417
1.54233	-2.13147
1.90399	-1.25523
1.3437	-2.0008
1.20002	-1.52613
1.10572	-1.18554
1.00442	-0.980336
0.859857	-1.20964
1.08182	-1.98204
1.2132	-0.828737
1.22454	0.107248
3.87516	-0.903955
4.08732	-0.723993
2.76376	-0.841452
2.23756	-0.28067
3.87584	-0.351211
3.40561	-0.0553851
2.9108	-0.257274
3.22702	-0.687242
1.73817	-0.993164
1.35863	-1.23074
1.43001	-1.14137
1.96444	-0.850887
2.05591	-1.72267
2.61206	-1.33348
2.87438	-0.334656
2.20649	-0.477233
2.35458	-0.588201
2.20457	-0.856043
2.08938	-1.26067
2.02701	-1.36524
1.81209	-0.585012
2.3947	-0.682859
2.61946	-0.496707
2.66731	-0.343549
3.11634	-0.436973
2.5024	-0.270373
2.76055	-0.845799
2.64449	-0.355874
2.21758	-0.816015
2.82881	-0.400858
2.93703	-0.646366
2.67564	-0.777902
2.75924	-1.07168
2.17263	-1.17646
2.22057	-0.655938
1.9803	-0.534963
1.75687	0.408743
2.00346	-1.21796
0.448389	-5.89563
0.658946	-3.28793
0.852477	-3.24559
0.841524	-3.8253
0.834626	-4.18363
0.806778	-2.83085
0.821588	-3.09534
1.06026	-2.17732
1.12851	-1.17495
1.04007	-1.20484
1.09294	-1.51569
1.01041	-1.02094
1.06791	-0.894245
0.99528	-0.668661
0.974864	-1.67324
1.06465	-2.75512
1.06004	-1.79415
1.11137	-1.67478
1.1884	-1.53361
1.28054	-2.30211
0.898249	-3.39843
1.07319	-3.25855
0.980782	-1.81621
1.04332	-3.17136
1.43922	-1.94211
1.48307	-1.61881
0.847484	-3.68049
0.968791	-2.75029
1.1624	-1.80863
0.953907	-2.03484
1.25833	-0.698668
1.48587	-0.733354
1.45594	-0.236692
4.15103	-0.496164
3.65057	-0.819307
2.33668	-0.706149
3.35868	-0.509574
3.2783	-0.583579
3.65042	-0.403677
2.63335	-0.693646
2.89135	-0.660708
3.4492	-0.217821
3.31008	-0.199832
2.72322	-0.484659
2.40783	-0.662321
2.02527	-0.880659
2.40309	-0.473846
2.34703	-1.15027
2.71528	-0.413593
2.10778	-0.523937
2.41435	-0.51457
2.17328	-0.907694
2.22273	-1.32892
2.15752	-0.755319
2.25221	-0.984296
1.92889	-1.11904
1.94523	-0.752766
2.00579	-0.638183
2.29587	-0.212291
2.31106	-0.346026
2.69168	-0.267342
2.52423	-0.320457
1.46195	-0.231656
1.69826	-0.601765
2.03194	-0.747833
2.49079	-1.02759
2.84788	-0.30622
2.46731	-1.62304
1.61894	-0.723052
1.76866	0.660915
0.707337	-6.28319
1.25406	-1.00188
1.53674	-1.18771
2.66735	-0.307417
2.58667	-0.579337
2.71762	-0.611925
2.32092	-0.647952
0.604926	-1.78182
0.580437	-3.61339
0.978616	-2.76637
0.928145	-2.86762
0.90423	-4.26217
0.840944	-3.7506
0.841527	-4.06498
1.09091	-2.06797
1.02305	-0.966516
1.08226	-0.758472
1.08433	-1.23709
1.23795	-0.556191
1.25806	-0.780341
1.32505	-1.04374
1.25479	-2.03066
1.06882	-1.69732
0.894208	-0.948446
1.02238	-0.234423
1.14201	-1.19415
1.37539	-0.973941
1.46444	-2.34832
1.18138	-2.14477
1.36854	-0.335008
2.60354	-1.16144
1.91226	-1.07088
1.06657	-3.19509
1.20477	-2.08978
3.03884	-0.0794205
2.89205	-0.350708
3.01149	-0.446772
3.80711	-0.0198083
3.65056	-0.191763
3.00739	-0.360895
2.74092	-0.689275
3.22118	-0.695502
3.77302	0.360839
3.63873	0.0791478
3.77095	0.178345
2.76751	-0.742207
2.47967	-0.978285
3.03027	-1.28969
2.71804	-0.912836
2.65	-0.618833
2.39486	-0.784734
2.14724	-0.607152
1.74493	-0.754782
2.00714	-0.630503
1.84177	-0.31902
2.13285	-0.907561
2.12341	-0.795641
2.41896	-0.894202
2.4929	-0.742812
2.22905	-1.2701
2.33453	-0.826386
1.82433	-0.625488
1.97262	-0.737642
0.734484	-8.61293
1.20602	-1.90179
0.945376	-2.42591
3.02432	-0.355286
1.90609	-1.46912
1.40552	-0.442459
2.73481	-0.453891
2.66743	-0.839265
2.71193	-1.05814
2.52543	-0.66818
2.22715	-0.140906
0.67685	-3.2578
0.68066	-3.74691
0.616817	-0.825321
0.792873	-1.21008
0.873437	-2.08827
0.964085	-4.02837
0.828527	-2.84847
0.792425	-3.51901
0.916612	-2.20403
1.00192	-1.88121
0.963236	-1.33146
0.904355	-0.349699
1.33535	-1.20407
1.17588	-2.60859
1.40099	-3.55091
1.09695	-1.14768
0.982698	-0.417243
1.21761	-1.25233
1.6286	-1.31926
1.47029	-1.11191
1.10593	-1.77008
1.25919	-2.71016
1.51376	-1.63454
1.16017	-1.98523
1.16606	-0.687567
1.00924	-0.957059
2.73566	-0.311643
1.54046	-1.10331
0.780676	-3.79369
2.75014	-0.956614
2.84108	-0.864235
3.12312	-0.959214
3.01767	-0.18054
3.64437	-0.25557
4.05927	-0.0956069
4.21251	-0.627036
4.25424	0.131794
4.04792	-0.282881
2.99538	-0.802956
3.25336	0.074459
3.47053	-1.51201
3.2092	-0.511742
2.66937	-0.743904
2.15511	-1.05685
2.01806	-0.855713
2.40749	-0.432414
2.10139	0.0959677
2.24286	-0.487468
2.57821	-0.407514
2.43375	-1.02892
2.40876	-0.894063
2.53366	-0.63189
2.71661	-0.906276
2.59756	-0.444644
1.80041	-0.920185
0.699671	-2.04024
0.545369	-4.86029
1.44302	-2.122
1.48507	-1.62649
2.5831	-0.306368
2.43955	-0.348579
2.50287	-0.683473
2.28166	-0.208623
2.25349	-0.548748
2.64905	-0.465549
0.81396	-3.5104
0.831841	-2.54251
0.767732	-2.96272
0.69831	-1.97798
0.888447	-3.79843
0.962525	-2.54995
0.914422	-3.1632
0.73738	-2.46149
0.732596	-2.60509
0.777112	-3.41869
0.802413	-3.655
0.882658	-2.36038
1.03675	-1.88524
1.01354	-1.4755
1.19621	-1.39781
1.5338	-1.67896
1.42429	-2.37165
1.91763	-1.14031
1.18637	-0.741755
0.971009	-0.910598
1.06684	-1.98965
0.985194	-1.42057
1.07032	-2.40169
2.35195	-0.536223
1.03569	-3.6609
0.744551	-5.06272
[truncated: 11,692 more rows]
