# Supplementary material for: Biophysical impacts of earth greening can substantially mitigate regional land surface temperature warming
Source: Nat Commun. 2023 Jan 9;14:121. doi: 10.1038/s41467-023-35799-4 (PMC9829907; doi:10.1038/s41467-023-35799-4)
Supplement: Supplementary file 3 — Source data [file 41467_2023_35799_MOESM3_ESM.zip › Source Data/fig5/fig5.xlsx]

## Sheet: Figure 5b
Figure 5b
Laittude	δLSTbio (K/decade)
	Yearly	MAM	JJA	SON	DJF
90	nan	nan	nan	nan	nan
87.5	nan	nan	nan	nan	nan
85	nan	nan	nan	nan	nan
82.5	nan	nan	nan	nan	nan
80	nan	nan	nan	nan	nan
77.5	nan	nan	nan	nan	nan
75	nan	nan	nan	nan	nan
72.5	nan	nan	nan	nan	nan
70	0.00596833	0.0167817	0.00696184	-0.00652514	0.00665487
67.5	0.0080882	0.0245525	0.000303969	-0.00305642	0.0105527
65	0.00920225	0.0338549	-0.00973604	-0.000635839	0.013326
62.5	0.0172911	0.0469303	-0.00807726	-0.002343	0.0326545
60	0.0167602	0.0350811	-0.00640554	0.00554446	0.0328208
57.5	0.00932215	0.0240537	-0.00497624	-0.00845658	0.0266677
55	0.00264092	0.00754897	-0.0144882	-0.00290771	0.0204106
52.5	-0.00544969	-0.00252257	-0.0300366	-0.00546168	0.0162221
50	-0.0169476	-0.00664729	-0.0636224	-0.01033	0.0128094
47.5	-0.0215322	-0.0247832	-0.0586452	-0.0125243	0.00982397
45	-0.0281671	-0.0265374	-0.0796522	-0.0164244	0.00994533
42.5	-0.0307078	-0.0208783	-0.0953554	-0.0222696	0.0156721
40	-0.0361464	-0.0244437	-0.0935686	-0.0383302	0.0117569
37.5	-0.0293708	-0.0223957	-0.0840587	-0.0248931	0.0138644
35	-0.0178059	-0.00982441	-0.0406468	-0.0267203	0.00596797
32.5	-0.0265333	-0.0226498	-0.043525	-0.0409139	0.000955527
30	-0.0531932	-0.0460966	-0.079736	-0.0697797	-0.0171606
27.5	-0.0859305	-0.10337	-0.0849586	-0.0877817	-0.0676117
25	-0.121906	-0.145663	-0.0951389	-0.11005	-0.136772
22.5	-0.119549	-0.135761	-0.113027	-0.105668	-0.12374
20	-0.0833749	-0.121921	-0.077498	-0.0548067	-0.0792738
17.5	-0.0531559	-0.0613687	-0.0431147	-0.057506	-0.0506341
15	-0.0149981	-0.0144752	-0.00392976	-0.0303614	-0.0112261
12.5	-0.00358451	0.0077171	0.000204403	0.000160581	-0.0224201
10	-0.0198658	-0.0443816	-0.00495901	0.0146335	-0.0447559
7.5	-0.0409681	-0.0695088	-0.0257535	-0.00902339	-0.0595867
5	-0.0073432	-0.0232294	-0.00538545	0.0125074	-0.0126725
2.5	0.033912	0.0315649	0.0160905	0.0418211	0.0461924
0	0.0245282	0.0266446	0.00994093	0.0176722	0.0438551
-2.5	0.0285763	0.0383525	0.0142357	0.0182814	0.0434354
-5	0.0417869	0.068569	0.0283699	0.0191897	0.0510191
-7.5	0.0433426	0.0594734	0.0260455	0.0361486	0.0517028
-10	0.049636	0.064906	0.03094	0.0534556	0.0492425
-12.5	0.0033895	0.00662005	-0.00305352	-0.00298907	0.0129805
-15	-0.0405675	-0.0461785	-0.0387085	-0.0418937	-0.0354893
-17.5	-0.0411708	-0.0380852	-0.0577371	-0.0496413	-0.0192194
-20	-0.035461	-0.0444645	-0.0383823	-0.0319495	-0.0270478
-22.5	-0.0135895	-0.0276984	-0.0132097	-0.0368024	0.0233526
-25	-0.0189981	-0.0200126	-0.001931	-0.0400258	-0.0140229
-27.5	-0.0134913	-0.0190131	-0.00799179	-0.0233347	-0.00362578
-30	-0.016644	-0.0248257	-0.0130384	-0.0274218	-0.00129008
-32.5	-0.00869792	-0.0113211	0.00313145	-0.0190418	-0.0075603
-35	-0.0523181	-0.00621029	0.00509626	-0.132328	-0.0758299
-37.5	-0.00675242	0.0236146	0.00976502	-0.0530633	-0.00732597
-40	0.00277001	0.00724321	0.00621108	-0.0112566	0.00888238
-42.5	0.0111366	0.00967103	0.0140537	0.00328045	0.0175412
-45	0.0105332	0.00764151	0.0142668	0.00818423	0.0120405
-47.5	0.00852229	0.0119005	0.00106335	0.00236914	0.0187562
-50	0.00893342	0.012604	-0.0048615	0.0213666	0.00662451
-52.5	0.014519	0.0205495	-0.0017511	0.0159944	0.0232831
-55	nan	nan	nan	nan	nan
-57.5	nan	nan	nan	nan	nan
-60	nan	nan	nan	nan	nan
-62.5	nan	nan	nan	nan	nan
-65	nan	nan	nan	nan	nan
-67.5	nan	nan	nan	nan	nan
-70	nan	nan	nan	nan	nan
-72.5	nan	nan	nan	nan	nan
-75	nan	nan	nan	nan	nan
-77.5	nan	nan	nan	nan	nan
-80	nan	nan	nan	nan	nan
-82.5	nan	nan	nan	nan	nan
-85	nan	nan	nan	nan	nan
-87.5	nan	nan	nan	nan	nan
-90	nan	nan	nan	nan	nan

## Sheet: Figure 5c
Figure 5c
δLSTbio (K/decade)
	All Vegetation	Forest	Other Woody Vegetation	Grassland	Cropland
Global	-0.0127463	0.00675768	-0.00292111	-0.0119665	-0.0655206
Humid Equatorial	-0.000673158	0.00526824	-0.00673076	-0.0305202	-0.0547829
Dry Equatorial	-0.0248309	-0.00426587	-0.00688627	-0.0167866	-0.1049
Arid	-0.0111037	-0.0598404	-0.00409667	0.000906806	-0.111766
Humid Temperate	-0.0347788	-0.0067231	-0.0429949	-0.0393978	-0.0452371
Dry Temperate	-0.0409303	-0.00244927	-0.0376647	-0.0399386	-0.0682971
Humid Cold	0.00513892	0.0179397	0.00851806	0.00405512	-0.0272119
Dry Cold	-0.00519159	0.0331752	0.0172165	-0.0245095	-0.0453039
Uncertainty of δLSTbio (K/decade)
	All Vegetation	Forest	Other Woody Vegetation	Grassland	Cropland
Global	0.00906826	0.00352529	0.0100727	0.0144388	0.0164169
Humid Equatorial	0.00237908	0.0014581	0.00917519	0.0100323	0.0322063
Dry Equatorial	0.0263102	0.0110697	0.020968	0.0347795	0.028764
Arid	0.0280632	0.064004	0.0327503	0.0302406	0.0335041
Humid Temperate	0.0171347	0.00407591	0.0102184	0.0341462	0.0229133
Dry Temperate	0.00991992	0.0104257	0.0137776	0.0158485	0.0185281
Humid Cold	0.00773723	0.00690408	0.00347177	0.0113119	0.031972
Dry Cold	0.00941883	0.0130661	0.00901597	0.0132659	0.0147946
