# Supplementary material for: Biophysical impacts of earth greening can substantially mitigate regional land surface temperature warming
Source: Nat Commun. 2023 Jan 9;14:121. doi: 10.1038/s41467-023-35799-4 (PMC9829907; doi:10.1038/s41467-023-35799-4)
Supplement: Supplementary file 3 — Source data [file 41467_2023_35799_MOESM3_ESM.zip › Source Data/fig6/fig6.xlsx]

## Sheet: Sheet1
Figure 6a
	Global	India	China	Austrilia	US	EU	Argentina	DRC	Canada	Russia	Brazil
Greening induced Temperature Trend (K/decade)	-0.0127016	-0.139978	-0.0589111	-0.03009	-0.0208084	-0.0201859	-0.0166089	-0.0070295	0.00518989	0.0111463	0.0293618
Uncertainty of Greening induced Temperature Trend (K/decade)	0.0088261	0.0486891	0.00931655	0.071278	0.0242181	0.010683	0.0714989	0.0111756	0.00521425	0.00904636	0.05163
Observed Warming Trend (K/decade)	0.262071	0.214815	0.251024	0.21056	0.318334	0.360801	0.140913	0.0845855	0.219072	0.404039	0.279422
LAI Trend (m2/m2/dacade)	0.0379386	0.10916	0.142444	0.0341352	0.0297503	0.0786236	0.00582719	0.0377949	0.0327174	0.0443964	-0.00755497
