# Supplementary material for: Biophysical impacts of earth greening can substantially mitigate regional land surface temperature warming
Source: Nat Commun. 2023 Jan 9;14:121. doi: 10.1038/s41467-023-35799-4 (PMC9829907; doi:10.1038/s41467-023-35799-4)
Supplement: Supplementary file 3 — Source data [file 41467_2023_35799_MOESM3_ESM.zip › Source Data/Supplementary/S_figure.xlsx]

## Sheet: S Figure 2
S Figure 2
	All Vegetation	Forest	Other Woody Vegetation	Grassland	Cropland
Global	-0.46174	0.158323	-0.127829	-0.94426	-0.831886
Humid Equatorial	-0.115997	0.00941139	-0.34564	-0.680659	-0.81483
Dry Equatorial	-1.07734	-0.204484	-0.650318	-1.41058	-1.37095
Arid	-1.56887	-0.293246	-1.40629	-1.68813	-1.56092
Humid Temperate	-0.433978	0.13051	-0.36463	-0.70729	-0.548142
Dry Temperate	-0.761658	0.0956153	-0.404913	-1.12708	-0.951706
Humid Cold	0.464914	0.507261	0.998791	0.318693	-0.268445
Dry Cold	1.11219	0.94508	1.89279	0.628044	0.121258
Spatial Standard deviation of dLSTbio/dLAI
	All Vegetation	Forest	Other Woody Vegetation	Grassland	Cropland
Global	1.68071	0.880232	2.26547	1.78627	1.13643
Humid Equatorial	0.71014	0.716217	0.403127	0.636139	0.597149
Dry Equatorial	1.02243	0.528074	0.803863	1.00342	1.16274
Arid	2.15647	1.32128	2.6857	1.97443	1.32958
Humid Temperate	0.885197	0.931713	0.680426	0.990202	0.563405
Dry Temperate	1.33177	0.956973	1.35086	1.54686	0.953678
Humid Cold	1.53344	0.918253	1.64808	1.94331	0.980404
Dry Cold	2.035	1.49194	1.9243	2.40733	1.66507

## Sheet: S Figure 4
S Figure 4
Sumed sensitivity from different process (x)	Directly Calculated dLSTbio/dLAI (y)
3.88045	3.04476
0.980857	1.54502
-2.35223	0.373191
-1.66379	-0.184786
0.511493	0.278254
0.820533	0.217942
-0.0337812	0.886012
0.582419	1.89814
2.12637	2.34817
2.13248	2.13052
1.98396	1.51927
1.50151	1.24378
1.62252	1.3708
2.00169	2.28373
1.61249	2.5493
1.71014	1.58558
-0.255011	0.557216
0.41223	0.752028
-0.317672	-0.584095
-0.433736	-0.0274708
-0.588152	-0.392318
-0.469475	0.461688
-0.0812775	0.0547664
-0.181876	-0.296413
0.646267	1.02972
0.0791941	0.6393
0.262222	1.53704
0.250626	0.969684
0.170083	0.487583
0.425606	1.0028
0.536762	0.776842
2.32636	1.98563
1.18903	1.54165
1.66664	1.62147
0.134284	1.71085
2.069	2.19946
1.66989	2.18008
2.0748	1.84037
1.29974	1.04997
0.944814	1.132
-0.349953	-0.046009
-1.17776	-0.535565
-1.8398	-0.468227
-0.152666	0.345269
1.12358	1.39193
1.65937	1.92486
2.37173	1.73939
2.91103	1.08885
-0.0283098	0.34349
-0.0217392	0.73847
0.331636	0.826226
-0.988349	-0.027248
0.215724	0.786457
0.0664728	0.917748
-1.13892	-0.224201
-2.33793	-0.910293
-0.118765	0.0229557
-0.877843	0.789018
1.85116	2.48201
-0.0131945	2.2523
-4.12634	-2.5889
1.36257	0.160802
-2.42977	-2.15807
-2.60782	-2.69366
1.41491	1.67874
2.8189	1.56003
0.820873	0.952157
0.954448	1.26903
-1.22271	0.263785
-0.968026	0.0419023
-0.306131	-0.106131
0.429806	0.198352
0.616233	0.152196
-0.287599	-0.299667
-1.26066	-0.345342
-2.69624	-0.595531
-3.15324	-0.734799
-0.656493	0.00975397
1.6623	0.616511
1.207	1.10879
1.808	1.0302
1.81815	1.3498
1.48937	1.23734
0.605285	1.0878
0.368256	0.560977
0.986077	0.190788
1.82419	0.911707
1.70218	0.923237
-1.66104	0.456198
-0.135442	1.0927
-0.392908	1.37317
0.972785	1.79983
1.06263	2.13338
1.31302	2.13588
0.0203715	1.2021
0.0484936	1.43058
-1.31108	-0.0593756
5.44972	4.60755
-0.874951	-0.00708695
2.0853	1.25851
2.08695	1.73859
0.89686	0.480526
0.0596141	0.758404
0.16234	1.04591
-0.142162	-0.376214
-0.0666599	0.221795
-0.171816	0.16174
-0.818619	-0.795779
-1.7697	-1.04992
-1.59647	-1.18275
-0.938699	-0.457531
-4.33075	-1.24852
-2.66508	-1.58781
-2.32644	0.0183723
1.09824	1.10041
0.265982	0.953271
0.218199	1.20447
0.373615	0.327756
0.257331	0.239322
0.0568278	0.387682
1.05908	0.741766
-0.300298	-0.0228064
0.861681	0.463393
1.28389	0.146178
-0.20808	-0.88887
0.0922235	-0.444842
-0.37673	-0.458355
0.80558	-0.061476
1.46665	0.602204
0.507891	0.442316
-0.0540464	0.528113
-0.18325	0.269247
0.393873	0.114256
-1.06901	-0.655154
-1.78561	-0.82771
-0.458068	-0.362089
0.801784	0.321253
1.4185	1.2182
1.12577	0.938672
0.338966	0.686838
0.297873	0.577544
-0.568814	-0.134614
-0.394482	0.109126
1.21249	0.855919
-0.493427	0.326478
-3.09292	0.349794
-1.75617	-0.445408
-0.937478	-0.540545
-0.672124	-0.0455002
-2.03461	0.247434
-3.64577	0.687871
-2.46114	1.37826
-3.2518	1.55412
1.16819	0.376394
1.60822	1.77738
-1.93434	-1.27591
-3.22246	-0.758027
1.69155	1.225
1.80721	1.84447
-0.856546	0.528249
-0.86897	1.02218
1.96601	2.16152
-0.598177	0.0793706
1.87291	2.10276
4.82964	2.0585
0.688246	1.91722
4.14662	1.95044
3.10579	2.14846
2.73141	2.20102
2.88294	1.48571
2.07515	1.85844
1.99421	2.12561
2.28571	1.92485
2.53879	2.12258
1.52837	2.20907
2.09562	2.29769
2.17703	1.94747
3.40519	2.34725
2.88664	1.34847
0.726005	1.08094
1.67921	2.13694
3.74005	2.17359
2.08011	2.12737
1.37047	2.87062
1.45878	2.38116
1.4676	2.06314
1.111	1.93355
-0.0613626	-0.0814721
1.34713	0.759438
0.644494	0.536282
0.831546	0.860601
-0.677547	-0.0479672
0.724862	0.327491
0.851275	1.03626
0.309278	-0.151793
1.46661	1.04531
0.300582	1.72993
-0.635687	1.02001
-0.688197	-0.999677
-0.575723	-0.747551
-0.581611	-0.529954
0.0329093	0.149178
0.042736	0.0845642
0.485358	0.0188415
0.722728	0.377144
0.366181	0.184213
-0.101473	2.17242
4.14803	3.08911
1.50073	1.28197
1.22723	1.68427
0.0372506	0.996577
1.57353	1.18829
1.88183	1.9704
1.60458	1.98845
1.60395	2.28311
1.43333	1.97119
1.08251	1.50367
1.70746	1.85188
1.1705	1.50562
0.845011	0.8856
-0.480816	0.111289
-0.697112	-0.134465
-0.222958	0.384053
0.739567	1.01585
0.902496	1.06144
1.50437	0.69141
0.683667	0.180198
0.402303	-0.212597
-0.119448	-0.387667
0.431974	0.215932
0.132713	0.565379
-0.182092	0.573493
0.699195	1.09814
-0.0993286	0.344729
-1.08149	0.366305
-0.852864	0.291605
-2.07158	-0.41336
-0.147054	0.127872
0.466068	0.232008
0.200552	0.577151
-0.441128	0.0842926
-0.83559	-0.428298
-0.281489	-0.125722
-0.203956	0.702342
0.0665086	0.82209
-1.32239	-0.882824
-0.919326	0.178254
-1.71767	-0.18422
-1.6221	-1.09958
0.0340361	-0.402089
-0.751943	-0.385884
-0.363398	-0.225794
-0.644975	-0.380723
-0.865847	-0.606104
-1.0257	-0.343988
-0.318517	-0.127997
1.47687	0.215747
0.703898	-0.0227984
-0.556226	-0.330646
-0.192496	-0.169817
1.13214	0.00643957
0.308964	0.0429876
-3.62886	-1.68064
2.1772	1.50146
2.46734	1.83193
2.00513	2.00631
1.3524	1.63524
0.236963	0.799307
-0.7584	1.00428
-2.485	-1.23279
-1.07119	-1.24079
1.24163	-0.14078
-0.262181	-1.12997
0.351641	0.94252
0.444707	0.56416
-0.778783	-0.0672998
0.0896689	0.304678
1.48431	0.879113
1.72466	1.76145
1.53651	0.616075
0.748159	1.62121
1.09347	2.25338
-0.771728	1.56454
1.2265	1.71042
1.89118	2.07951
3.52039	2.40691
3.1183	2.9678
3.60094	2.41065
2.57445	1.81229
2.78548	0.924274
4.1694	1.92626
2.88364	2.52694
3.31706	2.45183
3.51864	3.38516
4.46465	3.4599
2.47854	2.31769
0.488341	0.535637
1.78715	1.39011
1.50421	1.23337
1.59775	1.27727
1.42019	1.31536
1.78389	1.83641
1.26467	1.38451
-4.04204	-1.77692
-1.93361	-1.60085
-0.360191	-0.902595
1.44939	0.345079
1.2639	0.894406
0.224981	0.184339
1.13517	1.01142
0.106858	0.519729
-1.41174	-0.333806
2.35094	1.58428
3.82614	2.8617
3.80964	1.95332
-0.606111	1.09233
-0.854561	-0.00195033
-0.917434	-0.762455
-0.488031	-0.542491
-0.424743	0.207189
-0.246595	-0.102013
-1.03066	-0.833998
-0.978607	-0.643874
-0.78059	-0.360829
-1.02876	-0.540132
-0.671195	-0.373577
-0.0686955	-0.0840319
-0.0699578	-0.978314
0.192289	0.13786
1.41254	0.704522
1.37773	0.840038
2.15665	1.63891
2.37619	1.15424
1.7477	0.780101
-0.808147	0.961154
-1.80022	-0.059976
-0.748902	-0.922562
2.18896	1.24772
3.31922	2.03284
3.94386	2.42201
5.37136	3.45461
3.31974	2.89794
2.0965	1.75656
1.98632	1.95798
2.19425	2.12507
0.75889	1.0032
0.70708	0.907737
0.890874	1.09133
1.49899	1.15326
0.628729	0.70794
0.34214	0.422081
0.706522	0.577086
-0.0276597	0.349806
0.153714	0.134141
1.05886	0.796044
1.9101	1.36758
2.29839	1.45558
1.58032	1.59552
0.935823	1.25061
-0.465298	0.127114
-0.167915	0.45663
-0.845925	0.300636
0.0283231	-0.126468
0.370517	-0.0380277
1.84802	1.11137
-0.785371	0.541297
-1.55559	-0.0760626
-0.624797	-0.441919
-0.881078	-0.151169
-0.0277078	0.136268
-0.919358	-0.00395317
-0.27563	0.0617216
-0.380922	0.0584418
-1.01812	0.473664
1.00518	0.729835
-1.53328	-1.319
-0.591571	-0.524687
0.293869	-0.0293835
-0.639076	-1.10398
-0.623009	-0.712374
1.12099	0.50475
1.03996	0.587971
0.413153	0.857239
1.18538	1.4759
-0.171726	1.04294
-1.12543	0.584333
-0.392265	0.311757
-0.644019	-0.0782909
-0.95104	-0.512659
-0.0700676	-0.173578
0.499207	0.532162
-0.465023	0.24592
-0.447113	-0.119216
-0.128081	0.0137784
-0.195362	0.536112
-0.494657	0.321181
-0.632847	0.0142748
-1.14276	-0.202093
-0.423159	0.149314
0.808566	0.00947788
0.541671	-0.302313
-0.551486	-0.643367
1.52027	-0.116246
0.729189	-0.0680182
-0.339417	0.236982
1.38387	0.521722
-0.447013	0.782399
0.168595	0.119354
1.21286	1.2379
1.78044	1.80121
0.369013	1.45962
0.949559	1.99655
1.07386	1.97299
1.39896	2.11424
3.72004	2.28726
2.66143	2.79334
1.81462	2.35372
1.3533	1.96576
-1.50214	1.77932
-1.72807	1.1425
1.68099	3.20998
4.53187	4.15062
1.82229	2.42776
2.73988	2.71447
-0.599096	-0.159563
-2.07346	-1.02479
-3.08296	-1.20706
-3.40256	-2.25906
-2.71436	-1.925
-1.13657	-0.551735
-1.38701	-0.340152
-1.99038	-1.05554
-1.26203	-1.03867
-1.79974	-1.24769
-2.26716	-0.749329
-1.37536	-0.657944
-0.208052	-0.670521
-2.39255	-0.896383
-0.0782729	0.629938
1.42062	1.64192
1.10231	1.25292
0.785769	2.23872
0.00282663	1.73026
-1.06415	-0.519251
1.61759	0.775303
0.901499	0.560015
-0.50621	0.00439744
1.35799	0.961064
1.40269	1.53583
2.39804	1.66409
2.22807	1.29878
3.4701	2.47022
2.36369	1.4579
0.787474	1.58944
0.14117	1.41758
-0.977266	0.769158
-0.848793	0.584635
1.47554	1.10032
0.866325	1.41576
1.41178	1.94196
0.824242	1.21118
0.809037	1.15546
1.62676	1.44
1.3266	1.268
1.22189	1.04217
1.82784	1.71506
2.43786	1.9246
1.26255	1.25948
0.498943	2.04063
1.14494	0.0103007
-0.530716	-0.311638
0.203733	-0.135415
0.899976	0.329073
0.986843	0.478495
-0.60988	-0.756808
-1.39293	-0.748303
-0.309136	-0.0107156
0.324699	1.11056
2.14334	2.03885
2.18421	1.49641
2.78043	1.41373
2.06244	1.46433
-0.130437	0.419349
-1.05335	-0.669151
2.41533	1.76691
1.63971	1.57484
-0.849495	-0.219151
-0.646378	-0.565878
-0.912237	-1.06153
-0.91184	-1.17358
0.694061	-0.0856321
0.605919	0.385194
-0.232637	-0.293943
0.697651	0.0247569
-0.388353	0.349272
-0.611295	0.87921
2.75087	1.89584
2.92236	2.32418
2.9885	1.54167
0.570017	0.281631
0.376307	0.252086
2.03543	0.386439
0.995638	1.09989
-1.1351	-0.0544124
-0.804181	0.392382
0.261017	0.998663
2.45429	2.01534
2.01949	1.77478
1.41239	1.56757
1.37111	1.87101
1.15003	1.42178
0.962191	1.09263
-0.186068	0.556765
-0.547296	0.25863
0.640936	0.21174
0.711125	0.705442
0.452249	0.830568
0.648479	0.782425
0.547199	0.684752
0.970658	1.43501
0.549832	1.41469
1.34791	1.02391
0.803129	0.763174
0.26156	0.202334
0.180189	0.0603774
0.530548	0.585748
1.20344	1.48823
1.65141	1.93546
-0.577687	-0.0620677
-0.30944	0.0390156
-0.284484	0.246002
0.566607	0.341913
0.75436	0.0205378
0.163825	0.102436
0.204721	0.631074
1.58372	-0.907754
-0.406202	-0.915684
0.167739	-0.461032
-0.0239923	0.0338211
-0.313695	-0.263413
-0.442921	-0.408591
-0.42571	-0.399201
-0.245114	-0.274826
-0.616908	-0.291905
-0.289112	-0.202245
0.025929	0.120019
0.75198	0.931708
0.561269	1.18787
-0.356274	0.914513
0.221052	-0.0214607
0.610032	0.225258
0.902805	0.789286
-0.257438	-0.0173389
-0.783155	-0.485514
-0.398015	-0.113358
0.406689	0.677331
0.227685	0.297245
-0.289452	0.0276849
-1.56655	-0.0854587
-0.682804	-0.193542
-0.714189	0.0909285
0.0512853	-0.0296916
-0.748347	-0.674842
0.717785	0.533362
1.85612	1.31164
2.15836	0.861913
1.54445	0.856738
-0.0170055	-0.0220028
-1.35889	-0.74147
0.364469	0.441612
1.97928	1.48174
1.08131	0.692198
0.489989	-0.162969
-0.682101	0.284011
2.22484	0.481542
0.606238	0.123169
-1.70556	0.99423
-0.174155	1.1392
0.0340561	0.643404
-0.0518311	0.766239
1.48342	1.04585
3.86665	2.32255
3.77572	2.90211
1.87392	2.6726
1.19589	2.48583
1.18639	2.71371
2.74915	2.5928
1.93143	2.35574
1.50446	2.08053
5.53717	3.20097
4.64696	2.1971
3.09252	1.84211
1.52187	1.4166
-0.541691	2.08972
1.38553	3.06648
2.29178	2.28249
-3.96905	-1.65645
-4.48357	-1.71833
-2.98763	-2.03994
-2.13669	-1.55295
-2.42013	-1.48302
-1.09922	-0.191156
1.10858	0.918025
-0.74111	0.789876
-2.89502	-1.23598
-2.89604	-0.641354
-1.4644	-0.0768127
-3.33604	-0.735251
-4.12646	-0.760401
-3.28315	-0.923454
-2.93139	-1.14112
-1.07096	-0.115916
-0.681106	0.617144
-0.25343	0.436412
0.56052	0.194843
-0.903974	-0.0996126
0.0693267	-0.542623
-2.07582	-0.766634
-1.60947	0.304733
-0.74201	0.0832755
-0.0976664	0.698451
0.504808	0.773948
1.75933	1.33916
3.15747	1.59243
2.27588	0.946882
0.262116	1.26675
3.2605	1.35996
3.42902	2.56852
4.18119	2.84746
4.17405	2.43848
2.45759	1.15723
0.861176	1.14554
-1.01275	0.998442
-1.76613	0.21379
-0.433794	1.05904
1.36837	0.994225
1.46199	0.841258
0.837476	1.0995
1.6682	1.3816
1.80151	1.1602
1.96454	1.15146
3.3356	2.97283
2.32986	1.99234
0.541953	1.16744
1.19122	0.789122
-1.73527	-0.609612
0.0142504	-0.0890101
-0.320379	-0.426725
1.30614	1.16854
1.06441	1.12177
4.36863	3.05058
0.670548	0.27231
0.283065	0.0975532
-1.61565	-1.09738
1.19756	0.776
0.622607	0.736212
1.87439	2.11644
1.51568	1.4975
0.874103	-0.181846
0.981989	0.311902
0.169434	0.403265
-0.849837	-1.13946
-1.01988	-1.1754
-0.401052	-0.517006
0.350894	-0.172138
0.580202	0.211481
0.575739	0.677015
0.444508	0.541483
0.807399	0.583038
1.34889	0.856727
1.01796	0.576966
3.00378	2.84808
2.76606	3.2638
1.85081	0.927573
1.09216	0.912254
0.470558	0.462222
0.945607	1.75275
1.97553	0.634263
4.16479	2.88585
-1.20183	0.5828
0.967021	0.83044
-0.280622	0.168272
1.17843	0.607539
0.819089	1.13169
2.2046	1.99235
0.993369	1.54186
0.619563	1.34903
0.999323	0.879945
0.228919	0.5235
-0.0398387	0.106014
-0.315992	0.123495
0.901819	0.928474
2.14454	2.09384
1.69322	1.89835
0.838175	0.883744
0.00468018	0.150967
-0.0681804	-0.0201687
-0.239209	0.112099
-1.0721	-0.333773
0.234266	0.898218
0.646864	0.945282
-0.320463	0.253368
-0.495084	0.114337
1.13911	0.898194
1.02244	1.2796
0.6352	0.664252
0.391047	0.480538
0.181329	0.0775057
0.289842	0.187443
0.507648	0.449272
-0.318775	0.328731
-0.583902	-0.0344083
-1.04721	-0.457001
-0.232272	-0.149054
-0.612645	-0.194272
-0.836559	-0.423401
0.634964	-0.160197
0.261875	-0.0360387
0.614441	-0.181452
1.10879	0.747187
1.04637	0.185596
0.536605	0.00741982
0.406511	0.398065
0.665493	0.0628146
0.0704582	-0.0930763
-0.260091	-0.399783
-0.571895	-0.0808483
-0.076899	0.0823736
0.112649	0.074902
-0.683458	-0.280291
-0.48903	-0.316758
-0.207835	-0.199326
0.0429214	0.100599
0.45912	0.433488
0.0562509	0.0503251
0.714628	0.367646
-0.132452	0.167092
0.422169	0.371638
0.213409	0.487587
0.854462	0.952039
0.111274	0.645366
0.578185	0.643667
0.177406	0.360522
-0.525394	0.311084
0.267642	0.0201838
-0.0237212	-0.10938
-0.146237	0.13178
-1.21254	-0.0690381
0.687388	0.620376
-0.208065	-0.0227965
0.531657	0.0540008
0.413304	0.97035
0.42363	0.431166
0.725903	0.40624
-0.0834733	0.327869
2.29045	1.23274
3.95496	2.10697
2.23005	1.51531
-0.70239	-0.418648
-1.29399	-0.58447
-0.773965	0.165495
-0.214953	0.736827
0.336852	0.841882
0.801139	0.728096
-0.694657	0.0397717
0.095308	1.07263
-0.435389	0.333672
-0.980092	-1.03858
-1.89678	-0.586705
-1.35794	-0.204894
-1.449	-0.331006
-2.02758	-1.6598
-4.02196	-2.24005
-3.37392	-2.78428
-2.41404	-0.738183
0.101725	0.896868
-0.971157	0.272963
-0.987421	-0.161685
-0.807061	-0.0457811
-0.119854	-0.00165693
-0.0476053	0.466252
1.22209	1.39496
2.28272	1.83108
1.72225	1.58618
1.28829	2.07089
0.123573	2.14784
0.0534762	1.81127
0.317783	1.51985
0.492628	1.84813
0.436453	1.92711
2.4478	2.41033
5.22035	4.00169
5.28593	3.42277
2.22902	1.77071
2.98602	1.7286
1.15432	1.47936
1.4676	2.33369
1.12396	1.77101
-2.61729	-1.16629
1.64001	0.806024
1.28195	1.1955
3.23349	1.9474
2.72804	2.3587
0.966771	0.722247
1.57149	-0.712975
1.22185	2.99467
-4.19283	-0.526751
-2.7294	-1.42938
-2.63713	-0.826799
-1.67003	-1.20541
0.881855	-0.00881898
1.09456	0.399636
-1.87835	0.388702
1.59769	0.0626404
1.87774	1.35704
0.902582	0.554568
1.79283	0.530343
-1.01879	-0.0795602
-1.22473	-0.456029
0.624223	0.790619
3.63594	1.22362
1.46664	0.787475
3.42303	1.78483
4.02303	2.44398
2.14558	2.12098
2.63178	1.68531
2.32885	1.26621
4.01352	2.36307
4.09204	2.58453
3.20075	1.88126
5.31156	1.8808
4.55049	1.95622
1.85933	1.33983
3.6358	2.65859
2.06119	0.87954
1.85435	0.34993
2.87893	0.779335
0.542346	0.892449
1.93754	0.132935
-0.422025	-0.322996
-0.502422	0.0395593
-3.07551	-1.27372
-1.02549	-0.62217
-0.954598	-0.325413
0.427903	1.77297
3.1115	2.13498
2.95955	1.25668
-0.246377	0.707479
0.0421593	-0.127923
0.350909	0.169134
0.333465	0.390624
-0.192335	0.48495
-0.90175	-0.152948
-0.97883	-0.602344
0.12597	0.203998
1.03472	0.926975
0.305364	1.07372
0.597833	0.43961
1.28862	0.660548
-1.6214	-0.948353
-1.19657	-0.401993
0.00070318	0.144298
0.191235	0.250823
-0.0281187	0.130936
1.0131	1.44426
1.17688	1.14107
0.672321	1.34084
2.04153	1.63239
1.69536	2.17926
2.51524	2.43975
2.7283	1.69066
1.92946	1.23653
0.796855	2.23922
-0.572946	0.452337
-0.418532	0.35017
1.42692	1.11669
1.08281	0.460288
1.5669	1.61916
1.41676	1.6077
1.21868	1.21052
1.86166	1.46576
0.829753	1.03793
0.966551	1.46679
1.41065	1.55524
1.7424	1.53303
2.15644	1.6544
2.18291	2.52884
0.802588	1.29142
0.234411	-0.0514085
0.0195236	0.455966
0.556452	0.741639
0.199334	0.450248
0.392676	0.381535
0.840185	0.749247
0.643639	0.766455
-0.0870433	-0.112366
0.195267	-0.181802
1.33311	0.560386
1.11612	0.894127
0.625363	0.289592
0.360647	0.0960082
0.101356	0.176999
0.659904	0.138258
-0.0448118	-0.131125
-0.535663	-0.675828
-0.509675	-0.231321
0.277549	0.152571
1.30074	1.00305
0.863454	0.572765
0.748866	0.464691
0.05444	-0.063144
0.293324	0.0763016
0.746298	0.518551
0.378238	0.327332
-0.575861	-0.30407
-0.71485	-0.317948
-0.17913	-0.0257658
0.697111	0.0109668
0.0182476	0.271581
-0.621241	0.123637
-1.21353	0.0965879
-0.129885	0.299663
0.614951	0.475509
0.329642	0.564213
0.368816	0.989328
0.635533	1.10222
0.950607	0.460515
0.614808	0.288929
-0.154515	0.0902307
0.642728	0.460519
0.489794	0.484999
0.268917	0.500504
0.367619	0.528864
-0.187439	0.125344
0.0899496	0.0508849
1.15108	0.690276
0.116126	0.561807
-0.64038	-0.390184
0.402365	0.243641
0.0432654	0.0514484
-1.38325	-0.409386
-0.720351	-0.176846
-0.884222	-0.255476
-0.359853	0.242956
0.715314	1.04328
0.128015	0.359355
0.432647	0.520775
1.39836	1.29908
1.47646	1.67011
0.371905	1.47881
-1.26376	-0.184961
0.618437	1.30118
-1.05515	0.379505
0.169143	0.501153
-0.166717	0.389929
0.737238	0.574511
0.408874	0.00523227
0.678736	0.409943
0.193903	0.628946
-0.251526	0.0354513
-0.929731	-0.107494
-1.04822	-0.599057
-1.62655	-1.09432
-2.9155	-1.01132
-3.3964	-1.49016
-1.96044	-1.16995
-0.32632	-0.90412
-0.905047	-0.267426
-1.97056	-1.40507
-2.09661	-2.01208
-2.97416	-2.27995
-1.5374	-0.719301
0.0324715	0.865521
0.597908	1.62044
0.0380346	1.38444
0.511145	0.906194
0.52563	1.56722
-0.193309	-0.130682
-0.261722	-0.113168
-0.287582	0.259533
-0.182852	0.0358713
0.711467	0.25179
2.8066	1.4017
3.05919	2.33556
1.64203	1.71353
1.45699	1.41619
1.75991	2.4338
2.00229	1.68889
2.733	1.99973
1.84817	1.75721
2.29251	2.17904
2.7319	3.04737
3.36142	2.75756
2.97404	2.04152
2.42375	2.98877
1.98632	3.23629
1.89215	2.30167
1.91687	2.73005
1.1917	2.55198
1.48323	1.66981
0.100229	1.1232
1.69878	1.58035
-0.339799	0.027056
-0.379615	-0.331627
2.85555	1.18905
6.88868	1.62981
4.11334	3.22267
2.9766	3.22474
4.00161	3.47571
2.29516	2.68192
1.69069	2.51851
-1.21137	-0.53407
-0.910814	0.952408
2.84831	1.96853
3.20785	1.45821
3.51027	2.64882
3.81501	3.80593
-0.8096	0.135872
1.36777	1.21025
0.993707	1.41988
1.39476	1.35484
1.97142	0.725487
1.54877	0.51501
2.61545	1.08146
2.80271	1.82046
3.91435	1.95856
1.2512	1.37537
0.819773	1.03392
2.44637	1.51204
2.32966	2.18003
1.47126	0.691348
2.07014	1.15437
2.58272	1.36672
2.68367	1.53236
3.01997	2.28062
1.92129	1.40691
0.545822	1.6748
1.65241	1.38662
1.52957	1.48295
3.87589	1.93067
3.00385	2.49983
1.99743	2.35478
2.23619	2.01728
0.670392	1.70046
3.96844	3.38027
3.01033	3.23568
-0.537318	-0.108266
-1.12706	-0.202824
-0.200169	0.577651
-1.46707	0.11623
-1.04838	-0.604416
0.365712	0.520296
1.88775	1.68515
1.00727	1.39593
1.545	0.612907
0.931103	1.0832
0.555767	0.445739
0.973914	0.211487
0.91373	0.426782
0.885512	0.824682
1.39669	0.671564
-0.529719	1.31975
0.995263	1.2573
1.49588	0.82859
-0.492171	-0.479839
-1.15556	-0.317187
-0.584003	-0.185639
-2.96957	-2.83688
-1.38026	-0.881661
-1.37193	-0.472339
1.86658	0.494755
0.900235	0.995634
1.6885	1.38161
3.14569	2.44392
-0.202209	0.839483
0.332657	0.957857
1.89989	1.57931
-0.788808	-0.159721
-0.113684	0.0548062
1.13259	0.878924
0.622925	0.947268
0.288294	0.712437
0.252948	0.62517
0.907234	0.957456
0.213331	0.724893
1.87423	1.56292
1.55323	1.31707
0.815303	0.870692
1.10429	1.11407
0.851141	1.12269
0.334511	0.559832
0.5035	1.17236
-0.120471	-0.0541615
0.453913	0.152129
0.707193	0.471999
0.835869	0.464127
0.183532	0.288911
0.227181	0.522374
0.0813177	0.314586
0.255725	0.34524
0.021981	0.267454
0.194355	-0.051643
0.332871	0.155225
0.325877	0.564609
0.437083	0.388258
0.0397013	0.168442
-0.321044	0.383236
-0.668409	-0.360191
-0.0362122	-0.312535
-0.245997	-0.209505
0.244689	0.401037
-0.147601	0.336709
1.2197	1.1515
0.713554	0.976102
0.0302325	0.179379
0.381972	0.694778
0.277855	0.515039
0.375094	0.466241
0.487361	0.700516
0.536435	0.598088
-0.171751	-0.0389181
-0.988082	-0.23884
-0.570657	0.186393
0.0518287	0.304656
-0.200759	-0.0413258
0.0285241	-0.0777693
0.703956	0.516455
0.760639	0.513475
0.468231	0.377434
0.352972	0.239367
0.06018	0.325727
0.0716321	0.511928
0.58933	0.75229
0.865673	0.906371
0.288863	0.704631
0.45943	0.397864
0.390587	0.599844
0.316072	0.640494
-0.230131	0.332481
-0.833768	0.000514384
-0.736013	-0.0469937
0.243575	0.381691
1.33057	0.960659
1.21808	1.03606
0.565991	0.569798
0.898698	0.742097
0.782484	0.531592
-0.00812287	0.350875
0.338622	0.357189
-0.120779	0.494443
1.64852	0.66028
2.37858	0.50622
1.08543	1.08285
2.18295	1.65783
2.25149	1.79221
2.67707	2.30635
2.93395	1.96326
4.13112	2.3354
2.2252	1.60295
1.17209	1.91026
0.825483	1.89439
0.826021	1.1474
-0.0219178	0.673156
-0.0672748	0.152143
0.654919	0.24919
0.431324	0.101972
-0.713402	0.0962468
0.094567	-0.0504046
-0.405412	-0.415155
-0.685683	-0.668171
-1.11899	-0.605181
-1.51118	-0.952843
-2.19743	-1.93588
-3.09807	-1.58744
-4.80073	-1.68241
-2.0131	-1.47839
-2.84024	-1.18657
-2.35182	-1.19168
-3.14884	-1.65722
-5.91767	-2.72617
-6.31221	-2.76612
-5.83084	-2.62339
-2.34808	-2.618
-2.86498	-1.59938
-5.45703	-1.13026
-2.47422	-1.91368
-1.76319	-1.52075
-1.28389	-0.960383
-1.07599	-0.687374
-1.55211	-0.662022
-0.979495	-0.878821
-1.3371	-0.987422
-0.209637	-0.452803
0.307953	1.15217
0.317164	1.60821
0.300992	1.16297
-0.187386	0.995002
-0.469736	0.549533
-0.722656	1.09747
0.853214	1.26083
-0.110907	0.285646
-0.805953	-0.166918
-1.74033	-0.940872
-1.31374	-0.112287
1.40175	2.14564
1.6242	2.33144
1.83525	1.44681
1.29331	1.40433
0.497735	0.828233
1.56777	1.27819
2.13799	2.41453
1.48267	2.30915
1.82705	2.27717
1.70606	1.61276
0.426877	1.94391
1.30808	1.2803
1.4163	2.30777
1.82451	2.36855
1.10096	2.09302
0.56574	2.5762
1.56294	1.8821
1.11367	1.69673
1.37439	1.14996
0.680689	0.986747
0.490815	1.48091
4.44103	2.59723
4.03335	2.21665
0.294867	1.52664
3.11069	2.73886
0.995074	1.54019
0.891255	2.41078
2.03445	2.26089
0.663537	1.70369
0.22981	2.42245
2.18068	2.49424
3.10419	1.83987
1.92905	1.19431
1.12257	1.52633
2.00817	2.38692
0.183676	2.1693
-0.00973372	0.989506
0.515875	0.838902
1.41253	1.34168
1.13235	1.364
1.59515	0.851289
0.622823	1.57285
1.84167	1.6415
1.26051	1.2167
0.00275387	0.327955
0.925725	1.02772
1.96168	1.29745
1.57516	1.44405
1.65535	1.40714
3.06467	1.63846
2.57671	2.00022
1.61852	2.09449
-1.31771	0.406961
1.38209	1.18064
3.45551	2.15472
3.88717	2.99741
2.23013	1.54921
0.693739	0.043694
2.38587	1.2523
0.509661	1.25445
1.16274	1.72242
0.299735	0.538978
0.362025	0.952224
0.304393	1.34279
3.29912	1.71467
2.08938	1.88602
1.7624	1.95384
1.21509	1.59376
2.63394	2.35404
2.2584	2.36163
2.33409	2.0347
2.50618	2.47408
2.99098	2.16224
4.64226	2.92933
4.15663	3.21927
-1.17219	0.573004
-0.35758	-0.232209
1.1616	0.563513
-0.591291	0.914738
0.739776	0.104368
0.293986	0.113034
1.20006	1.09815
1.66261	1.25566
1.02396	0.237295
1.79782	1.11109
1.65342	1.76541
0.482654	0.428544
1.6027	1.61662
0.83918	1.7136
1.00966	0.887955
0.39408	0.865082
0.0698567	0.25859
-0.406341	0.665658
0.483502	1.12719
1.26996	1.54857
0.309993	0.731236
1.58914	0.485318
1.15291	0.796911
1.57472	1.25046
0.245747	0.262955
-0.445991	-0.17718
-0.376395	0.308679
0.850399	0.918628
1.33673	1.26606
1.36285	1.31544
0.43262	0.711167
-0.208943	0.547913
0.592119	0.645104
0.53898	0.502516
0.353294	0.82414
0.509879	0.465891
-0.594862	-0.472141
-0.0161735	0.136912
0.220932	0.112446
0.652301	0.412163
1.09835	0.699225
0.746534	0.33163
-0.0538535	0.00986409
0.0580041	-0.0402587
-0.217521	-0.0168921
-0.232118	0.112606
-0.352508	-0.288345
-0.904449	-0.372013
-1.04617	-0.0530305
-0.678114	0.0869462
0.0664189	-0.0794697
-0.104012	-0.0306191
-0.186667	-0.0844174
0.00790376	-0.141397
-0.111454	0.0426616
0.409479	0.563646
-0.590346	0.319375
-0.363968	0.0108249
-0.067666	0.157172
0.270895	-0.169445
1.08132	0.496744
0.203022	0.0975181
-0.127326	0.0323038
-0.794601	-0.341655
-0.150546	-0.011254
-0.537277	0.0135694
-0.195523	0.207986
0.0302753	0.309803
0.802384	0.584448
0.824822	0.515143
0.510789	0.512813
0.0853179	0.10455
-0.0904771	-0.0175609
-0.376515	-0.00828618
0.178802	0.378282
0.332676	0.579162
0.607712	0.655735
0.641671	0.50691
1.21053	1.08257
0.927673	0.729471
0.147975	0.211435
0.0561909	0.147052
0.361835	-0.221126
1.34185	0.473497
0.676687	0.265061
1.02722	0.514272
0.647641	0.482629
0.409996	0.533364
0.678286	0.455933
0.261615	0.478762
0.193195	0.296765
0.0894892	0.352371
0.479335	0.356546
1.14082	0.768084
0.950777	0.833477
1.52789	0.667458
0.897181	0.652199
0.765454	0.615324
0.119203	0.00733572
0.477752	0.132739
1.29262	0.971164
2.04571	1.14974
0.703088	0.572432
1.66606	1.36104
1.16749	1.19543
2.93436	1.64992
2.48431	1.20841
1.0638	0.987551
3.35615	1.99937
3.7059	2.14027
3.06638	1.63608
2.304	1.18009
1.55041	0.407243
0.0925147	0.302344
0.300469	0.743823
2.18631	1.57082
2.75463	1.33251
0.248201	0.229697
0.286244	0.0554049
0.550198	0.45746
0.0500152	0.279338
-0.251472	-0.0223889
-1.07414	-0.774306
-1.40937	-1.40714
-1.49854	-1.48974
-1.81622	-1.2014
-0.952162	-0.824855
-1.64285	-1.29081
-1.09155	-1.19308
-1.85967	-1.41487
-4.27716	-1.98904
-4.20732	-1.97097
-3.72839	-1.72322
-0.968485	-1.25364
-1.54324	-1.90721
-2.49081	-1.52328
-0.723058	-1.67421
-0.0945892	-0.63213
-0.570466	-0.413988
-2.28804	-1.1557
-1.35316	0.0772218
1.71234	1.80812
1.03219	1.63116
0.79991	0.479863
1.10635	0.44288
0.85294	0.63492
0.734584	0.749381
1.76556	1.38353
0.86729	0.507803
-1.3083	-0.120464
-1.16936	-0.7285
-0.264804	0.0974586
2.19778	1.71827
1.79524	2.34858
3.13005	3.08775
0.982745	1.71749
1.22629	2.18287
1.04125	2.33401
0.963348	2.16467
1.46709	1.90447
-0.392936	0.304007
-0.375078	0.165704
1.2804	2.39549
2.00565	1.88212
2.67128	2.35964
2.91168	2.48831
1.25766	2.53911
1.79032	2.06459
1.79692	2.65636
2.23923	2.109
1.18356	1.63021
1.15642	0.072807
1.68108	2.10918
1.67793	1.30346
1.35901	1.27819
1.03115	2.13236
0.713782	1.73952
3.80663	2.31552
2.76798	2.50769
2.57409	2.62865
-0.156683	0.84793
3.01169	3.1964
2.41357	2.20017
1.91998	2.03501
3.28643	2.37332
2.35993	1.20185
1.21791	0.841118
-0.863671	0.678429
-0.448226	0.584375
-0.65654	0.311019
-0.0829876	0.517522
-0.461031	0.440334
0.594905	0.475785
0.688254	1.10147
-0.380249	0.610921
-0.461891	0.274748
-0.700495	-0.716082
0.308226	0.285702
0.0567438	0.0614342
-0.626514	0.35263
3.63505	2.09929
-1.31178	1.17762
2.10416	0.918226
-0.2858	-0.0771587
2.26188	1.37409
3.73246	1.32691
1.97567	1.66496
0.314025	1.84153
1.21418	1.59352
1.10535	1.82456
1.02882	1.24923
2.96206	1.95405
2.66661	1.99148
2.2329	2.17269
4.54724	3.11447
4.87728	3.39499
4.26529	2.97052
5.50759	2.87183
6.69147	3.39136
4.15704	3.50717
3.47911	3.14564
1.96884	2.43184
2.61342	2.21959
1.92394	2.50169
1.85055	1.37817
1.31585	1.37111
0.852861	0.27469
-2.53488	-0.927379
-2.97389	-0.28611
1.03455	0.343249
0.992735	0.436402
0.449084	0.176599
0.846902	0.250965
-0.121198	0.319111
-0.71543	-0.897127
-1.24688	-2.13357
-1.36761	-1.02348
-0.104869	-0.289317
1.107	1.03128
1.58059	0.644465
2.00677	1.46218
2.65261	1.69933
2.63587	0.543275
1.45744	0.983775
1.16574	0.591355
0.606552	0.586881
0.680276	0.600911
0.15451	0.178377
-0.244163	0.245803
0.0563532	0.629853
0.017887	0.601308
-0.146613	0.267056
-0.145585	0.239868
0.000133504	0.427831
-0.345325	0.147264
-0.798139	-0.192232
-0.472592	-0.383742
-1.16497	-0.190392
-0.152099	-0.3739
0.356239	0.286841
0.129095	0.0386925
-0.255861	-0.120886
-0.0541555	-0.000689799
0.499516	0.216851
0.331521	0.142616
0.0259838	-0.0487091
0.0070489	-0.00306011
0.299663	0.49964
0.107889	0.202315
0.00694776	0.125098
0.204275	0.189954
0.100724	0.395594
-0.0919941	0.333379
-0.444302	-0.105747
-0.0388573	0.0464682
0.884206	0.568676
1.16503	0.409945
-0.708245	-0.292726
-0.269634	-0.230939
-0.152511	0.0368626
-0.727431	-0.433427
0.179035	0.0343359
0.287662	0.402866
0.505064	0.681058
0.905886	0.599203
0.0627332	0.229944
0.947965	0.0826309
0.494904	-0.000671527
0.552929	0.600816
0.751531	0.643578
0.8788	0.608033
0.768653	0.524525
0.748725	0.301264
0.287886	0.165992
-0.00170949	0.133081
0.727282	0.857542
0.447416	0.527243
0.682114	0.443037
1.04022	0.770322
0.600052	0.457664
0.461852	0.520555
0.995439	0.614846
1.15483	0.832923
1.02364	0.935259
0.827164	0.634828
1.13989	0.492658
0.871415	0.517036
0.478384	0.451974
0.505373	0.532831
0.571033	0.525327
1.45695	0.743962
0.837	0.64639
1.02457	0.950441
1.22758	0.816554
0.470341	0.612069
0.860889	0.681222
0.509702	0.58775
0.445726	0.601406
0.137973	0.145546
0.350958	0.560915
1.28954	0.93877
1.66203	1.23051
0.956639	0.993581
0.411402	0.26307
0.696406	-0.18516
0.492322	0.079403
1.01538	0.803597
1.4793	0.998521
0.328284	0.754198
1.05101	0.69896
1.85193	1.50604
1.26403	1.12357
1.20366	0.978962
1.7662	0.825721
0.993356	0.325013
1.72097	1.08083
2.16253	1.47127
2.46196	1.9421
1.83911	1.72415
0.590125	1.10651
1.44949	0.571589
2.02372	0.394849
2.22712	0.560204
-1.21789	-1.04715
-1.0741	-1.48916
-0.826822	-1.21846
-0.825983	-0.9429
-0.80159	-0.622217
-0.42641	-0.662822
0.92689	0.00665131
-0.587856	0.110961
0.488427	0.0964634
-0.761608	-0.0656713
-1.27726	-0.354892
0.264951	-0.24694
0.26235	-0.224276
-0.269209	0.0819026
-0.491649	-0.0062055
-0.118697	0.325368
-1.04188	-0.0456925
-1.51954	-0.115094
-1.81412	-0.648353
-0.497213	-0.733625
-1.3872	-0.239227
2.71484	2.38512
4.01113	3.26841
3.18434	3.37697
3.15999	2.81543
2.6846	2.50032
2.62277	2.9025
3.20151	3.85571
3.82772	2.95034
3.43422	2.22485
1.40146	0.525369
0.687803	1.26107
1.0123	1.10649
1.41768	1.82033
1.04659	1.52933
1.73087	1.97409
1.28178	1.24729
1.13286	1.67404
2.80529	1.99321
0.411581	1.68895
0.278517	2.23138
3.00604	2.53273
2.33165	2.32229
1.26224	1.87732
0.788206	1.49063
1.92399	2.15758
3.5974	2.79456
3.6529	2.42213
0.993999	1.27422
3.51423	2.25905
3.48163	1.59279
2.67506	1.83398
2.73335	2.33379
2.36336	0.817127
2.21077	1.54047
1.39648	1.33929
2.5322	1.67466
-0.0623426	-0.0504921
0.654818	0.505058
-0.0405631	-0.0258692
2.25511	1.16946
1.25499	0.936881
0.622279	1.19657
-0.120373	0.374935
0.411491	0.412096
-0.172865	0.417971
-0.474782	-0.118247
-1.17589	-0.0163077
-0.639362	0.384011
0.0473564	0.590221
0.156333	0.800629
1.42664	2.56312
0.719361	1.21763
2.80928	1.96663
2.17007	1.9267
2.15005	2.10653
2.50017	1.81988
-0.304872	0.741853
2.11587	1.44038
1.75106	2.43744
0.261192	1.40462
1.57249	1.67362
1.54344	1.37423
2.10999	1.47628
1.20957	1.39259
0.428225	1.41942
2.46626	2.46821
2.91635	2.71333
3.29754	3.22252
2.8548	2.71456
3.42614	2.36344
1.7579	3.06328
0.687886	3.28108
3.92509	3.09118
3.2857	2.55051
2.60156	2.2488
1.78703	1.68821
0.443896	1.24534
0.590966	1.50552
2.20874	2.32948
1.60956	1.30484
5.9195	2.28733
1.60393	1.14663
-0.640462	0.148617
-0.35115	0.00246117
-0.135431	0.0261753
0.117797	0.525314
0.132798	0.768413
1.75569	1.61565
0.829881	0.423276
1.48084	0.831902
1.39479	0.748078
0.474063	0.121376
-0.248113	0.0974613
-0.162381	0.131061
-0.282911	0.274191
0.180555	0.419562
0.642224	0.610216
0.706405	0.725405
0.182982	0.405386
-0.161366	0.0304024
-0.128962	-0.0709706
-0.251287	0.204229
-0.0500455	0.0628825
-0.386976	-0.0326864
-0.384879	0.0159099
0.531674	0.524023
-0.0144806	0.0935016
-0.582853	-0.309255
-0.421092	-0.186351
-0.0908147	0.0373079
-0.65562	0.0476235
-0.984114	-0.0987253
-0.936262	-0.247492
-0.598636	-0.0943384
0.189497	0.290068
0.370619	0.21836
-0.041955	-0.0139196
-0.148735	0.115892
-0.633983	0.0153761
0.0966139	-0.0119949
-0.236821	0.182782
-0.580198	0.0512092
-0.0880963	0.286215
-0.108079	0.035955
-0.231298	-0.0940762
-0.301973	-0.0077996
-0.404791	-0.344106
0.165142	0.222771
0.463307	0.200675
-0.073424	0.00170956
0.119904	0.0761912
0.398693	0.38388
0.750727	0.360635
0.603476	0.467955
1.50283	0.79308
0.594179	0.621797
0.686961	0.450902
0.797868	0.519169
0.857561	0.464532
1.04819	0.744065
1.25638	0.679534
0.139479	0.146938
0.459259	0.645616
0.691219	0.665365
1.11493	0.639672
0.729578	0.410163
0.907514	0.578722
1.0354	0.711932
1.32338	0.997567
0.998239	0.890163
1.14536	0.745261
0.998746	0.633529
0.520192	0.543893
0.614311	0.483322
0.479851	0.453221
0.44039	0.31384
0.603707	0.512211
0.703701	0.566687
0.493292	0.465521
0.754117	0.551807
1.13425	0.665612
1.10991	0.726873
0.681011	0.570477
0.577582	0.684665
0.31717	0.472871
0.303395	0.604164
1.06539	0.82801
1.08731	0.749865
1.25678	0.623787
-0.156968	0.0534513
0.29118	0.155579
1.01165	0.807656
0.689792	1.02416
-0.361044	0.745699
-0.329434	0.262282
1.20324	1.15454
2.34112	1.32782
1.25733	1.42577
1.54323	1.36815
2.01651	0.801576
1.822	1.33004
2.27913	1.29498
1.98389	0.964239
2.86416	1.09491
2.46094	1.09691
0.838928	0.0276582
1.03325	1.619
1.41353	1.17129
0.114589	0.170681
1.63206	0.54265
1.28335	0.639509
0.56569	0.591013
1.80806	0.906108
0.392807	0.239573
-0.00980437	-0.12259
-0.431993	-0.626198
-1.09266	-0.770691
-1.98346	-1.68031
-0.601038	-1.0218
-1.26831	-1.11304
-1.16214	-0.944487
-1.23886	-1.33515
-0.341478	-1.2601
-1.88888	-1.42766
-0.805158	-1.05613
0.436974	-0.0984426
-1.27529	1.08534
0.615584	1.71895
1.48635	1.97261
1.42718	1.93726
0.0442861	1.00681
-1.88766	-0.35072
-0.731467	-0.153309
0.949227	0.690496
1.85966	1.15013
1.80772	1.59593
1.94445	1.48815
0.0612206	0.556042
1.12602	0.258138
-0.0858493	-0.355326
-1.04018	-0.601258
-0.38677	-0.335378
1.11048	1.03433
1.33721	1.65799
1.48684	1.77903
2.57167	1.70953
3.06125	2.5373
2.83257	2.28591
2.74769	1.97646
3.33897	2.55626
4.09641	3.48964
3.16829	2.9265
1.80895	2.17288
0.190582	1.27798
-0.357135	0.331241
1.81195	2.11715
2.8496	2.43462
1.63493	1.92073
2.69338	2.79708
4.03528	3.73267
3.18545	3.25819
3.53999	2.8008
2.61748	2.80603
0.0892826	0.138514
0.337958	0.441986
2.79663	1.72212
1.59417	1.82338
1.21923	1.37194
1.11848	0.942826
2.11778	1.67777
1.2027	1.39164
1.69474	1.43429
0.884441	2.69504
2.27901	1.53049
3.0879	0.444667
2.03817	0.96875
1.65194	2.83478
2.14702	1.0478
0.264807	0.875605
1.79705	1.48661
-0.131782	-0.39033
-0.261785	-0.482872
-0.642568	0.143294
0.479242	0.792316
1.61749	0.866274
1.10499	0.980392
0.834538	0.744961
0.476076	1.43837
0.0331189	0.679985
-1.52409	0.14407
0.186173	0.271171
-1.12633	-0.517492
0.94558	0.224878
2.11652	1.25381
3.1359	2.55404
3.20653	2.85272
2.35581	2.06552
2.52734	1.13876
0.966068	0.922647
0.592194	0.875521
1.01621	1.02452
2.88012	2.03037
3.06894	2.29696
6.11344	3.93471
4.43042	3.43931
2.63541	2.44117
2.03688	2.0076
2.9056	2.2381
2.31801	1.50646
3.00683	1.94348
2.89159	2.51345
2.88911	2.53693
1.83922	2.05583
2.45931	1.91529
1.28963	1.44517
0.506634	1.06447
3.23638	2.85739
3.06296	2.34742
2.63661	2.56957
4.68672	1.94842
1.17133	1.86219
1.49222	1.57243
2.0269	1.42314
1.27972	1.37968
1.80838	1.79446
-0.0580098	1.03534
3.31284	0.887373
1.00228	0.741234
1.47625	1.81446
0.404852	0.306823
1.54242	1.25423
1.22146	1.12541
1.08354	0.81944
1.0575	0.653856
-0.771637	0.300611
0.146686	0.179751
1.2993	0.916669
2.10523	1.53713
0.899394	0.89875
1.68962	0.871557
1.45291	0.611766
1.48993	0.554282
0.314896	0.198582
-0.375584	-0.176544
-0.0490261	0.0168352
0.263601	0.461303
0.550218	0.470387
0.660286	0.651798
0.692974	0.744327
-0.344192	-0.0321572
0.0407324	0.0944245
-0.0804394	0.0834863
-0.204088	-0.076864
-0.19752	-0.0787228
0.172961	0.151951
0.117772	0.117092
-0.140851	0.0611909
-0.517919	-0.327807
-0.647262	-0.308471
-0.532605	-0.246587
-0.920157	-0.238937
-0.380388	-0.0952814
-0.57402	-0.243369
-0.283853	-0.0489038
-0.200001	0.08299
-0.563116	-0.0157032
-0.285012	-0.231702
-0.0957641	-0.216375
-0.123143	0.0792738
-0.565396	-0.104351
-0.944852	-0.275459
-0.616158	-0.182406
-0.686989	-0.104132
0.0834001	-0.0187242
0.182634	0.112858
[truncated: 26,299 more rows]

## Sheet: S Figure 5
S Figure 5
LAI (m2/m2)	dLSTbio/dLAI
4.49925	-0.0852258
2.25669	-1.14008
0.60961	-1.72373
2.16421	-0.656376
1.66051	-1.0109
4.83975	0.00108301
4.31382	-0.21928
2.89789	-0.497507
3.81562	0.160074
3.72869	-0.122858
3.16133	-0.346034
2.6071	-0.649795
0.308082	-1.49407
2.30531	-0.507714
2.09724	-0.595602
2.24805	-0.678803
1.80015	-1.4146
0.781004	-1.89818
1.73989	-0.909873
1.37857	-1.31541
2.13005	-0.819265
1.31391	-1.37558
0.808613	-1.7879
1.55131	-0.869255
1.05108	-1.04199

## Sheet: S Figure 6
S Figure 6
Blue Line			Red Line			Orange Line
LAI (m2/m2)	Northern Mid Latitude dLSTbio/dLAI		LAI (m2/m2)	Tropical dLSTbio/dLAI		LAI (m2/m2)	Southern Mid Latitude dLSTbio/dLAI
0.643603	-1.18971		2.74121	-0.574974		2.50197	-1.37199
2.21339	-0.73464		2.13036	-1.31274		1.95683	-1.12576
2.20346	-0.438492		2.04555	-1.15777		1.66947	-1.51495
2.33868	-0.312585		1.56102	-1.98478		1.52699	-1.58885
2.38002	-0.357516		2.11701	-0.58221		1.63544	-1.29588
2.37731	-0.455466		1.45823	-1.09425		1.85683	-0.980094
2.26369	-0.68936		1.17696	-1.69371		2.03786	-1.08164
2.1036	-0.606449		3.40525	-0.499586		2.16624	-1.01528
2.15501	-0.566449		3.76933	-0.616506		2.14187	-1.11514
1.99594	-0.485394		4.36055	-0.732989		2.20386	-1.05889
2.06261	-0.805971		4.6257	-0.558502		2.45232	-1.08207
2.14376	-0.622471		4.86373	-0.547476		2.43723	-1.43569
2.34218	-0.859255		3.45599	-0.554613		1.67772	-1.60421
1.57922	-0.858368		2.1655	-1.09797		2.37692	-1.13719
1.57417	-0.778643		1.13268	-0.825662		2.84547	-0.605398
1.46331	-0.902821		0.94394	-2.40648		2.33752	-1.26857
1.82492	-1.08839		0.809567	-4.77445		2.32522	-0.748856
1.13603	-0.5984		0.791235	-4.41596		2.14581	-0.544693
1.90901	-0.858253		0.748597	-4.46		1.78913	-1.0644
1.9568	-0.650531		0.773615	-4.41863		1.59385	-1.00002
2.2001	-0.605886		0.883394	-3.54272		1.60942	-1.4041
2.45585	-0.714136		0.942312	-3.09945		1.6595	-1.27669
1.96628	-0.101804		1.06806	-2.41508		1.71506	-1.15295
1.77809	-0.633785		1.14515	-2.69504		1.79212	-0.93
1.7748	-0.905082		1.18577	-2.10515		1.99292	-0.741204
1.78535	-0.769604		1.18742	-1.41176		1.45172	-0.984948
2.02881	-0.638238		1.20374	-1.24738		1.63424	-1.48235
2.29715	-0.759967		1.31837	-1.47726		1.70212	-1.71858
2.16994	-0.33817		2.07901	-1.52202		1.61201	-1.5109
1.74455	-0.200141		2.4326	-0.844833		1.60069	-1.52487
2.03159	-0.110216		2.05295	-0.895142		1.73356	-1.16048
1.77385	-0.784431		1.40992	-1.11923		1.71014	-1.39728
1.4971	-0.713231		1.37106	-0.107507		1.91258	-1.16697
1.62941	-0.603568		1.39975	-1.74641		1.97547	-0.992719
2.02041	-0.306334		2.08538	-0.876403		1.40461	-0.139986
2.01063	-0.214064		2.45176	-1.12765		1.66297	-0.103932
1.45799	-0.538163		2.47723	-0.576395		1.76998	-0.780265
2.34507	1.03774		1.70788	-1.27475		2.03847	-0.849137
1.84591	-0.122533		3.9026	-0.837243		2.07396	-0.125121
1.81089	-0.569121		1.98572	-1.41997		2.10852	-0.114041
1.60068	-0.81082		1.08439	-1.86012		2.22927	-1.47491
1.29505	-0.796317		2.09484	-1.40416		2.74859	-1.52832
1.28342	-0.674417		2.50133	-0.456076		2.15932	-0.678042
1.3849	-0.840374		3.6132	0.0370289		2.51227	-1.49577
1.92577	-0.457098		2.11891	-0.606161		2.6433	-1.36559
1.9489	-0.22456		3.19164	-1.23416		2.67758	-0.0539505
1.55861	-0.454184		3.76539	-0.85279		2.9424	-0.53709
1.27381	-0.957878		2.54111	-0.631352		0.590377	-1.98219
1.31833	-0.44052		2.65127	-0.687581		0.593328	0.42184
1.41987	-0.33292		3.86151	-0.70805		0.524049	-1.71889
1.45927	-0.120398		3.81759	-0.507971		0.501247	-1.95121
1.8966	-0.142838		3.90538	-0.544777		0.491269	-1.38538
1.86428	-0.048112		3.63856	-0.382264		0.465195	-1.6634
1.1925	-0.75414		4.11053	-0.167549		0.504687	-1.60147
2.69952	0.356037		3.81513	-0.182701		0.518696	-1.46384
2.63295	0.147436		3.77201	-0.320013		0.541605	-0.649367
1.97408	-0.589225		4.24063	-0.419387		0.483459	-2.07765
1.77389	-0.78566		4.06109	-0.299815		0.549981	-1.35171
1.4694	-0.879154		3.51519	-0.562427		0.506301	-1.1541
1.62728	-0.669558		1.59112	-0.727566		0.528735	-1.19545
1.66047	0.508131		2.41754	-0.653752		0.716859	-1.11418
2.33156	0.278191		2.1439	-0.71708		0.712784	-1.14884
2.08946	-0.0565434		2.07495	-0.346728		0.696099	-1.08281
1.64741	-0.131466		1.64576	-1.84386		0.503228	-0.89786
2.49554	-0.49492		2.23238	-1.41923		0.455518	-2.66591
2.55751	-0.0630241		1.55329	-1.71811		0.392632	-1.03865
2.44627	-0.5248		3.80958	-0.55382		0.578897	-0.453087
1.48658	-1.06594		4.2631	-0.751628		0.876466	-1.44725
1.71621	-0.0343788		4.56015	-0.834208		0.831516	-1.13333
1.89974	-0.291178		4.72142	-0.647179		0.712247	-1.85235
2.16473	0.232332		4.76963	-0.521446		0.888006	-1.02533
2.03529	-0.500037		2.88159	-1.23517		0.887276	-0.406607
0.893886	-1.24069		3.15454	-0.872469		0.871821	0.290324
0.647121	-1.22834		1.16859	-1.63507		0.861548	-0.613471
0.800394	-0.89927		1.11678	-3.87465		0.760663	-1.54259
0.853307	-0.526878		0.637973	-3.99583		0.998443	-1.0757
0.697003	-1.06988		0.655834	-3.37616		1.06374	-0.718732
0.900508	-0.728699		0.692735	-3.97138		1.0786	-1.07152
1.22728	-0.51701		0.807829	-4.43579		1.09129	-3.56405
2.38935	-0.357497		0.878083	-3.62427		2.28094	-1.10646
1.4965	-0.756647		0.982134	-3.6089		2.37988	-1.44071
1.94004	-0.498785		1.12863	-3.42457		2.02551	-1.83815
2.06007	-0.25589		1.09421	-3.3292		1.95902	-1.66792
1.97658	-0.306475		1.113	-2.31756		1.51225	-1.95418
1.7248	-0.84142		1.39219	-0.991368		0.787541	-2.55729
1.49057	-0.942703		1.33437	-1.79987		0.731834	-3.12472
1.28659	-1.77977		1.24966	-1.7007		2.81443	-0.57679
1.12621	-1.30748		2.17298	-1.53653		2.94252	0.00663671
1.00013	-0.498832		2.44635	-1.03535		0.306551	-5.19966
0.760016	-0.919071		2.31913	-1.11031		0.309187	-3.89971
0.734277	-0.843361		1.17536	-1.30901		0.277982	-2.56313
0.774341	-0.754051		1.09557	-1.16174		0.269601	-4.66019
0.757838	-0.626127		1.35004	-1.15187		0.243768	-2.08157
0.623997	-0.405637		1.94961	-1.09096		0.228432	-1.15175
0.625566	-0.824252		2.09776	-1.0702		0.24227	-0.313379
0.753241	-1.35911		2.30231	-0.426915		0.28117	0.188851
0.951401	-1.07797		1.43741	-1.18458		0.328222	-3.30033
1.0843	-1.09628		3.28235	-0.655341		0.325725	-4.4685
1.00989	-1.07923		2.90161	-0.678432		0.352641	-5.91301
1.19752	-0.832862		1.43483	-1.51289		0.327407	-4.76267
1.63176	-0.841275		2.82176	-1.10237		0.320274	-2.07202
1.17595	-1.22489		2.56466	-0.889871		0.2913	-1.79706
1.67537	-0.273816		4.26393	-0.975845		0.268755	1.37676
1.38213	-0.469521		3.00248	-0.870254		0.289078	-3.37637
0.980982	-1.6142		3.49176	-0.936073		0.321115	-1.54791
0.95645	-1.40673		3.43826	-0.473424		0.353189	-1.01148
1.0617	-0.67957		3.73693	-0.127915		0.403375	-2.90016
0.882793	-0.828604		3.40653	-0.242903		0.39639	-0.715049
0.688194	-1.49249		2.76209	-0.824679		0.356055	-1.79616
0.714225	-1.08544		2.86922	-0.803218		0.385664	-1.17123
0.749833	-0.814505		3.62557	-1.01303		0.412712	-1.19517
0.570364	-0.282861		3.76906	-0.774751		0.45021	-0.0505509
0.646997	-0.476058		4.36879	-0.30803		0.439708	-2.28661
0.385357	-0.217951		4.30265	-0.0831955		0.5161	-4.52184
0.449941	-1.2428		3.89873	-0.0734114		0.725326	-2.61647
0.641591	-1.17729		4.03809	-0.217319		0.811602	-1.49332
0.94013	-0.622134		3.9822	-0.341942		0.71611	-3.04924
1.18266	-0.811538		2.73566	-0.8172		0.74781	-1.92464
1.53728	-0.44681		3.40956	-0.572258		0.816049	-2.43072
1.96531	-0.271581		3.40869	-0.778217		0.938538	-2.65549
1.44306	-0.509561		3.00411	-0.503691		1.02806	-1.69017
1.02839	-0.853453		1.89322	-1.59085		1.44987	-1.28353
1.08126	-1.61492		1.52314	-1.15806		2.76717	-1.78
1.28078	-0.921157		1.81444	-1.87408		2.39986	-1.8934
1.23325	-0.865367		1.8194	-1.37339		2.35635	-1.33716
0.695549	-1.64208		3.08153	-1.3043		1.96097	-0.994089
0.757204	-0.974967		2.52964	-0.883611		1.56733	-1.50325
0.55807	-0.902511		4.00868	-0.64021		1.4984	-1.29112
0.817139	-1.67953		4.53164	-0.625781		1.81707	-0.937041
1.10069	-0.480896		4.80602	-0.638601		1.91749	-1.15664
1.61726	-0.943965		4.78882	-0.808897		1.94253	-1.22533
1.9717	-0.576783		4.52625	-0.47197		2.03525	-1.33913
1.29923	-0.515616		3.84019	-0.594078		1.98834	-1.33368
1.14153	-0.481425		2.28852	-0.78777		2.22608	-1.37671
1.17655	-1.17778		3.52053	-1.12427		2.39499	-1.30513
1.38932	-0.583011		3.11861	-0.680042		2.20721	-1.44198
0.962481	-1.20756		2.93506	-0.73082		2.60218	-0.333157
1.03231	-2.62849		2.67665	-0.694872		2.79394	-0.658531
1.55661	-0.359069		1.25766	-0.558582		2.40309	-0.904576
2.05349	-0.12588		0.913768	-4.00123		2.14086	-0.911797
1.41447	-0.511677		0.73605	-3.9973		2.09886	-0.622779
1.18597	-0.674954		0.549533	-3.89549		1.73231	0.0373294
1.30756	-1.06003		0.533186	-1.90278		1.4845	-1.04189
1.29463	-1.18848		0.691355	-3.42805		1.69645	-1.16331
0.836336	-0.229953		0.903222	-3.27946		1.51326	-1.54547
0.506807	-0.817771		1.00815	-3.69622		1.7657	-1.4433
0.540068	-1.56982		1.05685	-2.97644		2.21523	-0.895489
0.603393	-1.39061		1.05935	-2.89358		1.91489	-0.804046
0.792307	-0.884667		1.09634	-2.02697		1.66191	-1.32533
1.83303	-0.164279		1.26072	-2.05298		1.6502	-0.966952
1.03194	-1.96074		1.19214	-2.32047		1.81139	-1.21667
0.342629	0.644506		1.17115	-1.61597		1.82836	-1.15119
1.0138	-1.67974		1.93846	-1.44059		1.7122	-1.49131
1.45345	-1.65577		2.22887	-1.35779		1.8743	-1.43237
1.64202	-0.682955		2.1266	-1.23867		1.85171	-0.948757
1.73775	-1.08209		1.76379	-1.19316		1.968	-1.3202
1.20712	-1.41877		1.86496	-0.683328		2.21972	-0.87733
0.989781	-1.87468		1.37474	-0.502085		2.13414	-0.4144
1.06222	-1.28083		1.98854	-2.00048		1.84126	-0.798135
1.10999	-1.63593		1.79178	-1.43443		1.66873	-0.887348
1.18336	-1.07012		1.89585	-0.905263		2.08627	-0.965575
1.04939	-0.983441		3.72587	-0.453819		2.11833	-0.381503
0.919634	-0.750239		1.41753	-0.987895		2.01671	-0.167265
0.736756	-0.906454		2.29445	-0.576218		2.24929	-0.420271
0.436746	1.22183		2.8182	-0.73346		2.51205	-0.794338
0.405116	-0.169114		3.47667	-1.16041		2.29676	-1.04974
0.536714	-2.37458		3.48834	-0.545187		2.61435	-1.03412
0.662754	-1.02885		3.58721	-0.556762		2.55025	-0.836946
0.771658	-1.07516		3.11138	-0.791032		2.4812	-0.807358
0.860973	-1.5295		3.02989	-0.896622		2.54545	-0.82156
1.80894	-0.282026		3.23734	-0.837384		0.506056	-1.46616
1.80007	-0.878974		3.26222	-0.730977		0.473959	-2.1069
1.24882	-1.24653		2.90026	-0.838767		0.433229	-2.48641
2.67211	-0.366204		4.14797	-0.799101		0.419739	-0.586763
0.931708	-1.81656		4.21373	-0.226957		0.417755	-2.20131
1.06442	-1.88258		3.99997	-0.213645		0.461332	-1.92887
1.71051	-1.14386		3.94081	-0.488112		0.488182	-1.7109
1.36827	-0.852488		4.47364	-0.391018		0.448565	-1.97268
1.26683	-1.09304		4.43577	-0.437997		0.424356	-1.52752
1.28482	-1.58658		4.61276	-0.790626		0.479779	-1.76152
1.25007	-1.72099		4.28248	-0.384339		0.482347	-1.89469
1.07833	-1.57794		2.80933	-0.496344		0.54249	-0.572464
1.13153	-1.48712		3.65197	-0.58395		0.635228	0.106925
1.13374	-1.55396		3.68332	-0.536909		0.570062	-1.55575
1.06422	-1.16573		2.847	-0.576249		0.588495	-1.8609
1.07448	-0.237999		2.19581	-1.30059		0.543975	-1.60017
0.960004	-1.05311		2.28789	-2.4625		0.559707	-2.6023
0.67958	-0.612084		1.76033	-2.00997		0.838507	-1.26327
0.472125	-1.23819		1.96748	-1.40383		0.73354	-0.667258
0.460451	-1.13103		1.92162	-1.04197		0.674622	-1.49434
0.563351	-1.68067		1.84892	-1.9074		0.884511	-1.5553
0.474927	-0.271128		1.76695	-1.31917		0.874979	-0.786467
0.639845	0.675898		1.25612	-2.42008		0.727349	-2.01035
0.916602	-0.686953		0.73969	-0.303417		0.905786	-0.935811
1.88688	-1.04921		2.86342	-0.793454		1.01189	-2.51236
2.90472	-0.890496		2.44125	-0.666994		1.05321	-1.58231
1.91089	-1.16944		2.72704	-0.56283		1.1992	-1.33118
1.08343	-0.727893		2.87293	-0.466287		1.17426	-2.61492
1.02907	-1.84703		2.279	-0.490231		0.977128	-3.7996
1.18196	-0.968877		2.49316	-0.549451		1.71033	-2.09189
1.44697	-1.0478		2.66733	-0.634901		1.93182	-2.15291
1.25223	-1.60299		2.99759	-0.668175		1.89168	-1.91342
1.21246	-1.2703		3.8526	-0.479868		1.33047	-2.17073
0.885488	-1.1214		4.75598	-0.575952		1.2131	-1.57296
0.655606	-1.42063		4.8842	-0.513264		1.53336	-1.91728
0.795938	-1.28441		4.7034	-0.591954		1.07525	-2.1103
0.833385	-1.44045		3.7367	-0.599884		0.549436	-1.15677
1.05866	-0.80414		3.5106	-0.817883		0.629139	-2.09293
0.97243	-0.324251		2.90079	-0.440081		3.04642	-0.140268
0.682929	0.00475817		1.56029	-1.08156		2.73547	-0.620667
0.475106	-0.138006		1.1316	-3.02981		0.278818	-0.34092
0.593722	0.146952		0.624531	-3.99966		0.296708	-0.977842
0.675457	-0.865113		0.699405	-4.51993		0.277094	-0.447525
0.441511	1.99269		0.630864	-3.35614		0.294295	0.50241
0.341594	-0.0411585		0.577799	-3.78263		0.318177	-3.95134
0.635732	-0.659148		0.748302	-4.29041		0.310291	-4.97465
1.71028	-0.379633		0.952309	-2.7023		0.304934	-4.60861
0.980227	-0.929823		0.966517	-1.38242		0.27983	-2.31258
0.848203	-2.14092		1.04548	-2.489		0.279334	-3.43321
1.85539	-1.21942		1.17012	-1.39704		0.29368	-1.8584
1.2291	-0.371174		1.1024	-1.41305		0.257165	1.19001
1.13055	-1.66377		1.07563	-2.17246		0.330255	-2.06273
1.13456	-1.93274		1.18667	-2.14593		0.344374	-0.864487
1.4365	-1.72034		1.90774	-1.28854		0.372804	-0.210482
1.23232	-1.57611		1.8341	-1.5722		0.417854	-1.17934
1.09865	-1.73529		2.03974	-1.66018		0.508773	-5.54946
1.03672	-1.44604		1.78791	-0.993776		0.716688	-2.51279
1.38057	-1.43942		2.00294	-0.391179		0.715394	-3.62852
0.985904	-0.239343		1.8411	-0.877477		0.647251	-3.29011
0.908694	-0.547242		1.69499	-1.99042		0.731318	-2.35063
0.99795	-1.05861		1.25832	-1.2297		0.640344	-3.24442
1.169	-1.05155		1.51322	-0.719557		0.794187	-2.34654
1.22229	-1.37585		1.88251	-1.19377		1.50069	-2.69327
1.00364	-0.788324		3.14104	-0.59614		2.16698	-1.75107
0.864799	-0.958583		2.49228	-0.910242		2.19935	-1.71162
0.522853	0.0653094		4.24032	-0.0717508		2.16526	-0.986139
0.402139	0.429175		3.38274	-0.514621		1.82461	-0.842449
1.11974	-0.567207		3.02049	-0.608553		1.66121	-1.19867
0.97555	-3.01759		2.57248	-0.733997		1.67546	-1.1548
1.07187	-2.40845		2.63504	-0.963805		1.6747	-1.41837
1.11125	-2.16282		2.71031	-0.707775		1.71553	-1.33008
1.19167	-1.28724		2.88443	-1.1074		1.79302	-1.39053
2.68509	-0.669517		2.99971	-0.649479		1.86604	-1.47985
1.24737	-0.960817		3.25237	-0.686736		1.85168	-1.18269
1.10763	-1.47967		3.39165	-0.530936		2.01855	-1.36418
0.861579	-1.43738		3.03035	-0.483964		2.10471	-1.29767
0.871668	-1.84438		2.56168	-1.50849		2.26182	-0.968117
1.09881	-1.32871		2.39201	-0.932103		2.45694	-0.570729
1.11328	-1.80188		2.19951	-0.61685		2.64668	-0.20048
1.19422	-1.4326		3.61487	-0.531323		2.14423	-0.443625
1.08662	-1.11851		3.78499	-0.950619		2.17956	-0.868173
0.822886	-1.01519		3.93456	-0.612789		1.81712	-1.1003
0.59024	-1.15917		2.88402	-0.457611		1.67732	-0.669161
0.624461	-0.263964		1.65578	-1.28789		1.64339	-1.00433
0.522236	-0.0569419		1.60356	-1.58865		1.85369	-0.806233
0.418965	-1.73105		1.44739	-2.30182		1.81694	-1.28429
1.05025	-1.11219		1.13596	-1.54885		1.82907	-1.2299
1.31021	-1.00071		4.3741	-0.226023		1.96301	-0.888671
1.35295	-1.31005		3.1448	-0.729156		1.73156	-1.63827
1.58628	-1.72392		2.76992	-0.718102		1.80457	-1.12551
1.15658	-0.828408		2.62319	-0.352706		1.8218	-1.52528
1.14035	-1.15973		2.9621	-0.173043		1.66177	-1.75455
0.303509	-2.43882		2.98697	-0.441196		1.71383	-0.959728
1.45887	-1.34636		2.79655	-0.416417		1.87384	-1.23411
0.923592	-2.3819		2.73935	-0.402613		1.77969	-1.06436
1.16892	-1.71407		2.65404	-0.413114		1.77753	-1.12379
1.06845	-0.82822		2.42852	-0.471186		1.8037	-1.64211
2.72927	0.58025		2.82446	-0.496145		2.23525	-0.524344
2.20021	-0.849218		3.61062	-0.671279		2.43159	0.241152
1.06503	-0.719086		4.71189	-0.631778		2.24744	-0.699195
0.803859	-1.15269		4.88422	-0.960937		1.88862	-0.658236
0.757831	-0.509997		4.73131	-0.573322		2.11268	-0.13984
0.85677	-1.54367		3.5691	-0.588868		1.83672	-0.794828
0.748184	-1.63664		1.69576	-1.92806		1.70011	-1.00159
0.729875	-0.765974		1.49296	-2.36983		2.26892	-0.615534
0.612398	-0.47742		0.70601	-3.86357		2.34697	-0.387066
0.670698	-0.392019		0.768853	-4.07119		2.15668	-0.718087
0.967709	-1.02033		0.552297	-4.02448		2.30002	-1.12504
0.990351	-0.944396		0.615526	-4.13575		2.1276	-1.45929
1.28657	-0.608478		0.843634	-3.13433		1.88472	-1.18672
1.25215	-0.487578		0.968606	-3.54971		0.420257	-2.30927
1.09527	0.558249		0.937676	-1.78293		0.40753	-2.17704
1.18498	-1.039		1.02465	-1.94078		0.459709	-2.03672
1.33556	-0.931155		0.972824	-2.16986		0.511198	-0.704451
0.500154	-2.28755		0.979744	-2.27318		0.567026	-0.944305
0.639	-2.66309		1.07586	-1.92809		0.48579	-1.62223
0.724026	-2.40644		1.63544	-1.24965		0.466337	-1.73158
0.300292	-3.37765		1.65468	-1.43396		0.436602	-1.41273
0.485537	-1.43675		1.98732	-1.57567		0.420895	-2.24858
0.881892	-3.03766		2.96921	-1.39047		0.481533	-2.3823
0.674823	-2.56146		2.58974	-0.565585		0.465454	-1.65246
0.919459	-2.13349		1.88678	-1.25754		0.536868	0.516808
0.789779	-1.25087		1.33615	-1.0987		0.472295	-1.07065
1.3627	0.145392		1.52546	-1.37369		0.484553	-1.76573
2.52346	-0.710397		3.33598	-0.647595		0.561641	-1.69115
2.62281	-0.418016		1.7776	-0.588919		0.53725	-2.02413
2.65891	-0.743518		4.18913	-0.15771		0.447457	0.23504
2.70137	-0.100161		3.78372	-0.864205		0.559197	-1.2015
2.52083	-0.523917		2.67918	-0.300953		0.563646	-0.515981
2.3084	-0.673479		2.91824	-0.506035		0.62201	-0.140748
2.14887	-0.476882		3.16689	-0.903811		0.808299	-1.04263
0.615958	-1.13776		2.69982	-1.00728		0.72774	-2.42905
1.1269	-0.984058		3.22745	-0.602465		0.729546	-2.54605
1.06251	-0.956853		2.82302	-0.815167		0.538497	-4.00923
0.840864	-0.936307		2.4666	-0.9875		0.72524	-3.04066
0.636056	-1.14998		2.18746	-0.988667		0.860447	-4.42905
1.00746	-1.04786		1.25537	-0.976965		0.97782	-3.1921
0.980337	-1.27412		1.28058	-1.13859		0.926307	-3.42674
0.474451	-2.05932		1.26377	-1.34118		0.971256	-4.1799
0.383102	-1.78925		1.82661	-0.890603		1.01137	-3.19012
0.385828	-3.29734		3.21715	-0.852815		1.0141	-5.46564
0.463125	-2.64209		3.84066	-0.83769		1.07278	-3.99323
0.409438	-2.405		3.90809	-0.537637		1.54233	-1.68257
0.333048	-2.71527		3.24591	-0.239443		1.84684	-2.53188
0.512769	-2.45849		4.17799	-0.334096		1.54844	-2.4241
0.397892	-3.67127		2.65186	-0.963003		1.66877	-2.32275
0.374729	-2.07654		2.32069	-0.618453		1.74579	-1.79475
0.315769	-2.35429		4.54025	-0.43072		0.926524	-2.02934
0.383207	-4.69084		3.55649	-0.528652		0.82752	-1.82544
0.818753	-1.08846		3.74797	-0.379473		0.634221	-1.60808
0.642095	-2.39289		4.33408	-0.457889		0.59638	-1.60919
1.03407	-1.90016		3.71581	-0.122665		2.21541	-1.75368
1.17235	-1.76967		3.2808	-0.487556		2.9644	-0.659822
0.654827	-1.2177		3.65932	-0.839267		2.31675	-0.950918
0.808722	-1.65516		3.81744	-0.258734		0.309317	-1.53896
1.09336	-0.472688		3.97772	-0.919306		0.368703	-4.18079
1.33842	-0.777634		3.99705	-0.683905		0.356075	-3.33245
1.49893	0.0138597		3.29677	-0.587258		0.299388	-1.01128
2.3181	-0.356675		4.18243	-0.542748		0.308906	-0.443299
2.57615	-0.0142661		4.63593	-0.974861		0.303102	-4.46896
2.46447	0.17457		4.5087	-0.401304		0.2868	-3.06598
1.91708	-0.983656		4.2695	-0.757177		0.303804	-3.95744
2.14285	-0.465721		1.80108	-1.48849		0.323752	-3.75318
2.51268	-0.283695		1.00205	-3.30028		0.329225	-3.49211
2.60285	0.0331825		0.5004	-3.92816		0.350304	-2.90866
2.69796	-0.556531		0.601742	-4.06828		0.376531	-5.76342
2.62936	-0.682045		0.649426	-2.09835		0.467828	-5.49369
2.30517	-0.614054		0.858557	-2.49185		0.551339	-4.21552
2.17124	-0.435291		1.02506	-2.59306		0.528833	-3.84178
2.23008	-0.696879		0.897785	-2.03025		0.608725	-2.77158
2.33187	-0.802027		0.893374	-2.39836		0.611978	-3.59637
2.42739	-0.671027		0.932914	-2.57815		0.700229	-2.88477
2.25966	-0.755073		1.03226	-1.88149		1.15654	-2.4892
2.25409	-0.373983		1.23117	-1.77815		2.91413	-0.821344
2.22021	-0.507256		1.56498	-1.6109		3.35846	-0.612466
1.86828	-0.900217		1.90004	-1.26252		2.68956	-0.855825
1.74167	-0.697559		1.84226	-1.34698		2.65081	-1.18923
0.685067	-1.59011		1.85544	-1.45189		2.00516	-1.05831
0.67236	-0.97584		3.16589	-0.722642		1.46071	-1.07732
0.501368	0.177982		1.1866	-1.30387		1.55567	-1.31641
0.603705	0.301319		1.23355	-1.52421		1.59781	-1.21117
0.773356	-0.0501199		1.99707	-1.1334		1.67651	-1.46035
0.811248	0.422922		1.01147	-1.27596		1.77752	-1.15184
1.00196	-0.101648		2.40466	-0.813635		1.76647	-1.35966
0.734901	-0.876208		2.70174	-0.543236		1.79851	-1.31787
0.698551	-0.0743034		3.50409	-0.996872		1.98077	-1.20135
0.614515	-0.599589		3.02398	-0.907716		2.22615	-1.0181
0.517988	-1.54198		2.46087	-0.736098		2.31439	-1.05637
1.07737	-1.5504		1.59277	-1.46979		2.17533	-0.342144
0.522322	-1.44883		1.93758	-1.28071		2.32483	-0.935848
0.407805	-2.80073		3.09338	-0.803234		2.1713	0.451985
0.399721	-1.33714		2.72845	-0.405616		2.22727	-0.583783
0.854854	-1.79686		2.46308	-0.9552		2.03745	-0.105031
0.568736	-3.02789		1.63321	-1.06167		1.82522	-1.00319
0.579317	-1.44794		1.53201	-1.20026		1.81671	-1.23021
0.946804	-1.56063		1.19434	-1.0597		1.95799	-1.0532
0.484119	-3.35867		1.74485	-0.928265		1.76683	-1.37024
0.612606	-1.68991		1.29142	-1.09299		1.82824	-0.957649
0.713929	-1.03336		1.54969	-0.578052		1.89283	-0.984983
0.784356	-2.01036		3.24034	-0.628356		1.50014	-1.31502
0.977575	-1.04062		3.97827	-0.453355		1.64606	-1.74988
1.05365	-1.27344		4.3032	-0.176203		1.82709	-0.785343
1.02461	-1.17699		4.06006	-0.114656		1.89612	-1.23033
1.25474	-0.886851		2.13402	-1.03312		1.74857	-1.333
1.42102	-0.612098		2.46073	-0.85928		1.77979	-1.48036
1.73408	0.133553		2.56448	-0.404521		1.7869	-1.18577
1.57372	-0.239725		1.56921	-1.56724		1.85869	-0.914052
1.76692	-0.176991		3.14394	-1.64421		1.90336	-1.14433
2.27488	-0.775489		3.38524	-0.883875		2.22291	-0.670932
2.4893	-0.470976		2.55801	-1.12548		2.12683	-1.09325
2.65295	-0.515431		3.28875	-0.810004		2.28649	-0.135528
2.80985	-0.363757		4.10977	-0.318668		2.32941	0.179495
2.34525	-0.518082		4.71486	-0.301563		2.27543	-0.345567
2.03186	-0.634241		4.00107	-0.438084		2.22777	-0.82647
2.37926	0.0737429		3.14387	-0.589104		2.00589	-0.958337
2.63687	-0.131821		3.29996	-0.568054		1.95474	-0.981519
2.49399	-0.257789		3.93046	-0.545915		2.5891	-0.326372
2.08331	-0.474512		4.64615	-0.699261		2.37178	-0.192532
2.21288	-0.152352		0.280462	-2.68259		2.45251	-0.628216
2.34763	-0.292976		1.88162	-1.0225		2.27876	-1.48744
2.52698	0.276307		1.22093	-3.62455		2.47524	-1.20807
2.39834	-0.163059		0.873078	-4.06787		1.38816	-1.01034
2.12465	-0.108864		0.592751	-3.76151		0.470419	-4.02408
2.42804	-0.70695		0.418601	-3.1756		0.508871	-1.0559
2.59523	-0.551952		0.54679	-2.67641		0.489495	-1.32618
2.16829	-0.8686		0.793078	-2.8243		0.532725	-1.82515
2.15376	-0.30249		0.756358	-2.54054		0.429513	-0.899586
2.31751	0.0616407		0.886572	-3.66803		0.359498	-0.481846
2.49536	-0.48072		0.852374	-3.39072		0.380151	-2.41227
1.85442	-0.977951		0.758582	-2.47581		0.428257	-1.27306
2.00452	-0.749552		0.873739	-2.308		0.440702	-1.01299
1.89246	-1.21209		1.06817	-2.31747		0.411773	-1.9243
2.03285	-1.07474		1.28828	-1.53981		0.422242	-2.91886
2.10865	-0.467812		1.38488	-1.37598		0.401948	-2.32168
0.556919	-1.84574		1.27459	-1.19719		0.427979	-1.49174
0.468292	0.439908		1.62816	-0.999224		0.52146	-0.9613
0.372496	-0.660487		1.83643	-1.07349		0.527225	-0.322852
0.411687	-2.80939		1.32619	-1.19942		0.545422	-0.500585
0.311005	-1.21189		1.18781	-1.23711		0.565713	-1.53791
0.25508	-2.55038		0.988594	-1.36708		0.625479	-1.61046
0.992425	-1.8392		1.62315	-0.473564		0.735472	-1.91723
0.456078	-1.81791		2.36809	-1.21192		0.768011	-3.67184
0.844251	-2.159		1.73226	-1.46464		0.679973	-2.14165
0.796315	-1.31807		1.46572	-1.74502		0.739507	-3.83314
0.685337	-2.16199		3.10032	-0.735199		0.622955	-6.05651
0.522042	-1.08898		3.07494	-0.186887		0.577637	-6.88574
0.639429	-2.15569		1.76744	-1.03391		0.614033	-6.47862
0.683258	-1.45032		1.31185	-0.792231		0.731535	-5.86097
0.790131	-1.52774		1.21898	-0.810345		0.87315	-3.52547
0.952089	-1.06749		1.70858	-0.707098		0.955966	-4.72243
1.08621	-0.934021		2.32331	-0.742105		1.08278	-4.5941
1.06066	-1.13345		1.76654	-0.499767		1.34129	-2.91005
1.32457	-0.481352		1.95981	-0.888926		1.35032	-2.68878
1.52998	-0.684908		3.46728	-0.982991		1.27363	-2.56909
1.68014	-0.411827		3.97928	-0.738682		1.64445	-2.80238
1.77924	0.559768		3.52643	-0.396337		1.8139	-1.43134
1.75656	0.273397		2.32768	-0.84772		1.73401	-1.3222
1.78491	-0.417493		4.42648	-0.718788		1.15183	-1.31595
2.16218	0.317595		2.7543	-0.633353		1.24975	-1.98804
2.16065	-0.258061		2.39312	-1.22517		0.954444	-2.48871
2.14349	-0.987362		1.9327	-1.36881		0.864964	-3.37649
2.02014	-1.39857		2.2023	-1.05838		0.591792	-2.207
1.93285	-1.20056		4.58905	-0.280989		2.67311	-0.682231
1.69529	-1.23216		4.1496	-0.22614		0.264338	-3.46118
2.15784	-0.438189		3.33486	-0.350245		0.289938	-2.06638
2.40344	-0.431055		3.65715	-0.47803		0.30916	-2.91039
2.30418	-0.149872		4.20211	0.164307		0.291788	-1.90318
2.63999	0.0979909		4.1448	-0.514821		0.267475	-0.18306
2.36821	-0.547024		0.306769	-3.66789		0.310492	-2.67779
2.29551	-0.375517		0.388024	-3.29657		0.284915	-2.79062
2.2515	-0.457912		0.216979	-3.57805		0.290954	-0.151277
2.61021	-0.695749		2.04204	-1.072		0.288395	-0.425289
2.32869	-0.422273		1.44399	-2.46449		0.244955	-1.73164
2.32085	0.0142186		0.909069	-3.31415		0.283019	-4.04751
2.72389	0.271245		0.756495	-3.21136		0.309104	-4.60951
2.70452	1.26452		0.534814	-2.12569		0.332279	-4.32779
2.70664	0.756815		0.513872	-2.74812		0.329025	-3.85172
2.43986	-0.778382		0.690791	-2.48999		0.319838	-2.73718
2.13686	-0.865901		0.697992	-2.52504		0.362438	-5.82398
2.14343	-1.02269		0.705124	-3.08421		0.428574	-5.81283
1.7236	-1.04234		0.820825	-2.68133		0.561518	-4.62452
2.22701	-0.410942		1.29305	-1.35465		0.553167	-3.2443
2.42523	-0.81771		0.987641	-1.85069		0.546007	-3.73248
2.00311	-0.718886		1.15521	-2.16153		0.597349	-3.62818
1.83176	-0.915006		1.1469	-2.33599		0.759636	-3.00028
1.90498	-0.313826		1.29582	-1.56576		1.1876	-1.35639
1.92547	-0.657051		1.15387	-1.30585		2.14987	-1.27281
2.27445	-0.431189		1.11352	-1.07944		3.53235	0.37199
2.10301	-0.360111		1.14653	-1.40722		2.8682	-0.775892
1.34126	-1.7479		1.8437	-0.516412		2.137	-1.33443
0.641351	-1.21328		3.34342	-1.02315		1.61111	-1.4206
0.583304	0.400523		3.36652	-1.0484		1.65951	-1.64747
0.514336	-2.12171		1.54197	-1.37005		1.64424	-1.29422
0.279786	0.945897		1.36899	-1.83223		1.7495	-1.32656
0.278697	-0.894402		2.0548	-1.45734		1.65831	-1.61723
0.213265	-3.07893		2.95408	-0.85026		1.47173	-1.89705
0.490025	-0.948702		2.76591	-0.508739		1.4302	-1.67809
1.25754	-0.83903		1.55052	-1.14506		1.77542	-1.21577
1.46545	-0.712693		1.1217	-1.21411		2.20855	-1.144
0.767297	-0.857604		1.15014	-1.398		2.40886	-1.1139
0.990165	-1.50414		1.20919	-1.03787		2.38331	-0.513172
0.549474	0.337155		1.47748	-0.980655		2.33835	-0.469347
0.575535	-0.539915		1.68822	-0.67646		2.43468	-0.422997
0.62111	-1.87684		1.57959	-1.03648		2.64106	-0.32752
0.673946	-1.31646		2.40333	-0.771519		1.99605	-0.212978
0.823318	-0.763007		3.66374	-0.739342		1.79188	-1.35819
0.854519	-1.11123		3.92613	-0.497646		1.74393	-1.62616
1.03559	-1.19089		3.08855	-0.0141401		1.81913	-2.07517
1.15677	-1.28434		2.90726	-0.459357		1.93323	-1.57304
1.25904	-1.04164		3.60044	-0.792803		1.89705	-1.28301
1.51396	-0.274188		4.20087	-0.703854		1.74533	-1.01732
1.75379	-0.00540011		2.72512	-1.47949		1.81088	-1.2951
1.89883	0.348341		4.43906	-0.785458		1.78927	-1.49334
2.22524	-0.203746		3.962	-1.03152		1.89025	-0.788396
2.48054	0.34172		4.02985	-0.26579		1.79967	-1.14174
2.56828	-0.192848		4.1958	-0.618182		1.96676	-0.773291
2.64513	-0.0963542		3.95907	-0.437577		2.21657	-1.03631
2.46767	-0.739291		3.43978	-0.00683602		2.07936	-1.18073
2.37401	-0.970614		4.25282	-1.05009		1.84448	-0.773768
1.78801	-1.11772		4.11637	-0.898848		2.09584	-0.940548
1.4753	-1.00367		2.2301	-1.49696		2.15799	-0.772427
1.57281	-0.401375		1.04473	-2.67615		2.01155	-1.47087
1.49269	-0.740112		0.616956	-3.5511		2.27268	-0.236249
1.61308	-0.456018		0.52446	-2.14834		2.33709	0.171146
2.08593	-0.369149		0.523319	-2.3565		2.23733	-0.375508
2.41583	-0.164031		0.884794	-2.8826		2.73819	-1.16752
2.26734	-0.538987		0.702666	-2.31758		2.78454	-0.942775
2.43267	-0.434852		0.650778	-2.47863		2.55035	-1.0877
2.17213	-0.539209		0.64104	-2.7298		2.5872	-1.01062
1.92434	-1.03791		1.72921	-2.24768		2.14495	-0.646116
1.76332	-1.03277		0.779532	-3.17093		0.441955	-3.84068
2.461	-0.6092		0.886622	-2.53641		0.443883	-2.25422
2.36573	-0.101514		0.921023	-1.98735		0.407415	-0.433753
2.4772	-0.276055		3.54882	-0.711374		0.365661	-1.31787
2.50221	-0.816553		4.29499	-0.512491		0.341015	-1.2711
2.76384	0.188249		3.76892	-0.640051		0.363489	-2.45395
2.67071	0.208082		1.48537	-1.76202		0.383667	-2.4915
2.66135	-0.0344166		1.26825	-1.57749		0.40004	-2.87084
2.16763	-1.24648		1.5751	-0.975689		0.423918	-2.0894
1.97648	-0.773648		2.00209	-0.802161		0.445872	-1.86585
2.39945	-0.373462		1.62115	-1.63762		0.449689	-1.76758
2.39484	-0.163724		1.19031	-0.871397		0.467908	-1.51077
2.31582	-0.445885		1.06302	-1.20221		0.511281	-2.13177
2.16706	-0.803453		1.10976	-1.24652		0.565953	-2.48705
2.0697	-0.660061		1.18089	-1.2591		0.675106	-3.8065
1.85644	-0.670362		1.25813	-0.806397		0.818613	-2.50718
2.21186	-0.818794		1.1965	-0.828166		0.760939	-3.94931
2.3426	-0.354345		1.46345	-0.930677		0.728855	-2.94603
2.64639	-0.478876		2.7663	-0.912966		0.702534	-4.33268
2.31408	-0.690598		2.84565	-1.13556		0.584066	-6.44579
0.925608	-1.94349		4.41438	-1.30601		0.536387	-5.9016
1.05197	-2.01015		4.3695	0.0517662		0.581217	-4.69932
0.992551	-1.33848		4.16149	-0.187475		0.640219	-3.91613
0.51749	-1.34555		2.31887	-0.710106		0.818341	-3.7295
0.567336	0.516271		2.58802	-0.688798		1.10605	-2.10366
0.421246	1.47104		1.74641	-1.30519		1.28382	-3.07434
0.222383	2.592		3.23585	-0.641125		0.978814	-2.73963
0.982498	-1.02635		3.49256	-0.997817		1.08414	-2.85468
0.415289	-0.951986		3.1488	-0.503141		1.1828	-3.05335
0.331735	-4.62463		3.15784	-0.740313		1.48187	-2.23389
0.54546	-2.24382		3.1816	-0.870946		1.77219	-1.55612
0.63153	-1.45215		3.28559	-0.489041		1.86737	-1.14623
0.637331	-1.89929		3.45247	-0.403122		1.71473	-1.27063
0.540475	1.96186		4.65982	-0.217981		1.04014	-2.77668
0.580976	-0.316668		4.71644	-0.674265		1.03539	-1.44734
0.58369	-0.812971		2.68743	-0.698762		0.816579	-1.8917
0.643751	-1.50272		0.446797	1.48618		0.732673	-2.23422
0.733	-1.25874		0.438119	0.701792		3.36028	-0.788076
0.822556	-1.25108		0.402465	-0.243028		2.37802	-1.14179
1.02197	-0.96168		0.470916	0.142073		0.242382	-1.95381
1.13428	-0.90611		0.515192	0.479313		0.272975	-3.98555
1.26085	-0.901512		0.479683	-0.94026		0.280891	-3.63392
1.44443	-0.543486		0.359382	0.320007		0.301701	-0.48344
1.66224	-0.449374		0.493755	-0.676601		0.294806	0.232927
2.00576	-0.721994		0.437547	-0.045962		0.298844	-0.588498
2.1619	-0.518739		0.480927	2.46079		0.271171	-1.57306
2.36457	-0.863749		0.439655	-1.8894		0.274465	-2.2923
2.45842	-0.471891		0.321994	-4.21368		0.279641	-1.04982
2.47161	-0.522513		0.420503	-4.15432		0.262464	-1.74938
2.30793	-0.719789		0.297467	-5.3476		0.236224	-0.21736
2.48425	-0.554385		0.234964	-4.37489		0.232242	-3.07132
2.44993	-0.701313		2.89552	-0.642855		0.210914	-2.46085
1.51434	-0.688482		2.15591	-1.45576		0.285382	-5.00864
1.76677	-0.573552		0.703193	-2.88038		0.318465	-4.48422
1.36118	-1.03865		0.533268	-2.00939		0.337442	-3.80226
1.52731	-0.805901		0.684681	-2.18869		0.39958	-2.92759
2.34731	-0.371077		0.841029	-2.91537		0.493866	-3.46054
2.36399	-0.3138		0.559071	-2.26289		0.583828	-3.16186
2.08524	-0.776778		0.616983	-2.44268		0.557239	-4.06993
2.50138	-0.337265		0.615625	-3.6805		0.553064	-4.32832
2.49302	-0.196869		1.43237	-2.28223		0.699845	-3.10817
2.48732	-0.598985		0.943837	-2.39851		0.826138	-2.66862
2.27185	-0.632552		0.756194	-2.5327		1.40142	-1.69539
2.19517	-0.722422		3.92257	-0.449803		3.33306	-0.308719
2.21079	-0.577566		4.45965	-0.469066		2.00451	-1.06975
2.35736	-0.765828		1.70837	-2.15218		1.9888	-1.19063
2.24771	-0.681481		1.57982	-1.80333		1.64472	-1.59767
2.10011	-0.92066		1.68956	-1.53745		1.60275	-2.02153
2.16174	-1.02343		1.72951	-1.11858		1.7326	-1.85831
2.27452	-0.785161		1.22982	-1.70463		1.71565	-1.6072
2.09483	-0.732127		1.17169	-1.20133		1.6934	-1.66698
2.3577	-0.820675		1.25507	-0.924444		1.59508	-1.86138
2.38925	-0.667759		1.28777	-0.727214		1.60009	-1.77204
2.2287	-1.27084		1.24163	-0.503868		1.76779	-1.25864
2.21546	-0.969978		1.15764	-0.661037		2.05203	-1.45601
1.98798	-0.940775		1.30489	-0.944995		2.31289	-1.11058
2.19151	-0.989076		1.23956	-1.05264		2.58202	-0.113038
2.12079	-0.330909		2.344	-0.693673		2.68107	-0.474714
2.24842	-0.517247		4.45824	-0.0284276		2.45834	-0.530922
2.60834	-0.746221		4.22928	0.163878		2.96042	-0.161134
0.79369	-1.40685		4.03964	0.0418325		2.31247	-0.35859
0.940986	-1.1044		1.73763	-1.35124		1.91929	-1.02782
0.801057	-1.36136		2.85289	-0.97143		1.91602	-1.47073
0.701959	-1.54253		1.93102	-1.64352		1.94729	-1.7685
0.896407	-1.69832		2.65009	-1.02467		2.11438	-1.18451
0.904631	-1.5526		2.85848	-0.874367		2.02577	-0.920282
0.542576	-2.3141		2.77811	-0.608973		1.86477	-0.974443
0.608487	-0.904379		2.17183	-0.351552		2.09499	-1.48586
0.58542	-1.1081		2.25687	-0.820438		1.79695	-1.41779
0.602011	-1.57261		2.6895	-1.11686		1.7451	-0.768106
0.708874	-1.02949		3.35123	-0.810836		1.60284	-0.864083
0.8389	-1.44057		4.65861	-0.0740505		1.7384	-0.695118
1.01847	-1.77062		4.62294	-0.660371		1.85623	-1.51824
1.16994	-1.29493		3.47623	-0.626712		2.25471	-0.436184
1.26467	-0.915942		2.52579	-0.731344		2.25545	-0.84916
1.29252	-1.00937		0.503599	1.97542		2.08824	-0.562352
1.45756	-1.03674		0.600996	-0.162814		1.83843	-0.990742
1.59907	-0.651893		0.606884	-1.22198		1.44681	-1.5593
1.8426	-0.618115		0.687944	-0.825456		2.22083	-0.815756
2.05912	-0.548774		0.738772	-2.29141		2.56228	-0.364926
2.2518	-0.764564		0.735962	-1.24624		2.76179	-0.235052
2.24516	-0.650411		0.622379	0.689699		2.59505	-0.850506
2.58728	-0.483348		0.56577	1.71819		2.69813	-0.882316
2.65939	-0.449286		0.575666	0.442483		2.07477	-0.731517
2.66235	-0.554228		0.584485	0.15723		0.376282	-3.23884
2.31263	-0.614016		0.684348	-0.0801992		0.354498	-3.89579
1.61061	-0.559605		0.670017	0.548181		0.302863	-4.1672
1.27893	-1.3508		0.607324	-0.364514		0.320248	-3.40315
1.58705	-1.15065		0.518555	-0.657662		0.339614	-3.10619
2.48667	-0.475917		0.569989	1.81485		0.352502	-2.41974
2.3665	-0.145455		0.571563	3.83181		0.375771	-2.12509
2.17338	-0.606087		0.577492	3.10932		0.365253	-2.14794
2.46596	-0.882627		0.478728	0.0446955		0.378777	-1.72518
2.61319	-0.500304		0.584656	-4.1961		0.396362	-1.99138
2.45172	-0.401464		0.441435	-3.82323		0.409999	-1.3293
2.31918	-1.18529		0.283386	-1.57725		0.384861	-1.61388
2.34965	-0.722869		0.339124	-5.08681		0.476558	-1.77799
2.44658	-1.17048		0.417266	-5.43107		0.543965	-1.80676
2.47204	-0.528547		0.519535	-5.41504		0.683533	-2.14299
2.093	-1.02501		0.45744	-1.54478		0.77698	-2.59237
2.10636	-0.604927		2.81681	-0.821548		0.760218	-2.11282
2.40129	-0.636717		1.15458	-3.24218		0.735117	-2.56084
2.52219	-0.641508		0.788871	-3.28624		0.681853	-3.94003
2.32435	-1.14225		0.686705	-2.2993		0.678414	-5.53147
2.15416	-1.23068		0.533881	-2.27		0.662769	-4.60502
1.89938	-1.07866		0.522668	-0.59471		0.758358	-4.20268
2.25873	-0.699106		0.60925	-2.44214		1.20803	-4.19442
2.1592	-0.615187		0.489895	-3.48444		1.14292	-3.13255
2.29655	-0.456683		1.04767	-2.90206		0.966908	-3.01472
2.34641	-0.572112		0.93074	-2.86681		1.34847	-2.50911
0.840493	-1.86697		0.830953	-3.02193		1.16711	-2.76004
0.747077	-0.362172		3.94695	-0.65881		0.935817	-2.74441
0.767973	-1.20551		3.59922	-0.921354		0.809718	-3.17449
0.830715	-0.73262		2.77738	-1.17424		1.22846	-2.55587
0.385814	-4.01668		1.57533	-1.99639		1.73364	-2.07363
0.463275	-3.25425		1.55478	-1.2627		2.10506	-1.33338
0.699401	-1.20296		1.5246	-1.24262		2.24274	-1.42989
0.203108	-3.27843		2.25254	-1.02093		1.14389	-2.14643
0.292532	-4.62552		1.97157	-1.25818		0.933332	-2.55791
0.352598	-3.06241		1.58187	-0.830791		0.839298	-1.89353
0.379441	-1.00948		1.27189	-0.829177		0.579835	-1.91753
0.477254	-1.91312		1.08621	-0.923543		2.28575	-0.727796
0.498354	-0.734396		1.15518	-0.772592		2.00483	-0.80221
0.612891	-1.27251		1.27428	-0.727564		0.282318	-4.09828
0.59975	-1.49516		1.39158	-0.596476		0.288329	-5.81815
0.62804	-1.16893		1.67521	-0.600776		0.27695	-1.42315
0.81051	-1.70011		2.57297	-1.33453		0.285065	-3.55977
0.92334	-1.56992		4.19694	-0.730196		0.275225	-3.92943
1.08062	-1.62065		3.34172	-0.842443		0.25436	-2.13465
1.12969	-1.22321		4.39417	-0.685843		0.236734	-2.26027
1.02702	-1.79663		3.81275	-0.0705028		0.22245	-0.502754
0.941734	-1.77912		4.25562	-0.280248		0.20207	-2.27322
1.23494	-0.932507		3.56884	-0.714175		0.316159	-4.16112
1.51375	-0.408829		2.90909	-1.15258		0.334876	-4.10187
1.81974	-0.572231		2.12744	-0.835433		0.367525	-4.1386
2.16269	-0.631393		2.60107	-0.788844		0.344365	-3.81169
2.25903	-0.68419		2.41624	-0.429246		0.401138	-4.13365
2.1903	-0.56079		2.38496	-0.81188		0.494073	-4.69481
2.67917	-0.577905		2.34165	-0.77767		0.557921	-3.25321
2.70276	-0.57088		2.85629	-1.07066		0.628475	-3.82535
2.55525	-0.72516		3.70794	-0.46964		0.611699	-4.42112
2.39145	-0.755154		4.82958	-0.331438		0.766501	-3.92257
1.38428	-0.685538		4.87465	0.00858228		0.753875	-2.94964
1.29078	-0.926023		4.62765	-0.267422		0.957745	-2.45362
1.90583	-0.473926		3.48593	-0.519341		1.07836	-1.68384
2.61402	-0.479236		0.604645	0.743412		1.47969	-0.940894
2.70363	-0.392957		0.740831	0.456804		2.15098	-1.05525
2.37717	-0.483114		0.768669	-0.021502		1.70433	-1.38277
2.38371	-0.612172		0.869984	0.143207		1.6352	-1.27152
2.49149	-0.953078		0.929212	-1.15241		1.60024	-1.28984
2.5007	-0.734586		0.952095	-1.12237		1.55622	-1.94103
2.26628	-1.03661		0.908389	-1.5992		1.82444	-2.15158
2.48611	-0.469632		0.877317	-0.574385		1.77706	-1.74759
2.64148	-0.282956		0.908507	-1.6577		1.96824	-1.84707
2.37573	-0.546148		0.793157	0.0740496		1.97559	-1.60472
2.30669	-0.565493		0.95572	-0.175178		1.82644	-1.71313
2.12853	-0.476983		0.880498	-1.00389		1.97293	-1.47545
2.5334	-0.423865		0.770382	0.317514		2.05292	-1.55212
2.36867	-0.862745		0.744812	1.43916		2.2086	-1.45395
2.4159	-0.862958		0.805155	1.89045		2.35697	-0.50461
2.01896	-0.927387		0.669598	1.80418		2.38915	-0.516435
2.27008	-0.554691		0.57044	1.73133		2.5949	-0.608064
2.12523	-0.484077		0.575087	0.507802		3.03833	-0.714534
2.36831	-0.413337		0.510727	-4.42104		2.44424	-0.28935
2.38839	-0.779202		0.418573	-4.34481		1.7376	-1.04122
2.79235	-0.713134		0.341107	-1.68808		1.87995	-1.13304
0.843258	-0.997108		0.336266	-0.656804		2.06192	-0.971485
0.874178	-0.237058		0.350301	-0.885207		1.97242	-0.339443
0.754758	-1.0134		0.394589	-0.411408		1.94569	-1.26195
0.543773	-1.79829		0.48555	-2.68613		1.93399	-1.23133
0.567708	-2.33645		0.661671	-3.41034		1.84537	-1.38286
0.561036	-2.34098		2.63771	-0.5058		1.86512	-1.10123
0.34742	-5.40365		1.65371	-2.03262		1.87881	-1.14409
0.484062	-3.1327		1.21782	-2.74157		1.99277	-1.76494
0.624345	-1.29971		0.864111	-2.88608		2.09493	-1.64634
0.827952	-1.67109		0.522461	-1.61421		2.08501	-0.630096
0.299701	-3.24894		0.553103	-2.14356		1.92663	-0.594639
0.27658	-2.8958		0.658276	-1.22783		2.43598	-0.690664
0.378109	-3.05144		0.711858	-1.9477		2.50696	-0.639604
0.453145	-2.28075		0.939361	-2.42636		1.89666	-0.993134
0.483511	-2.112		1.1785	-1.89654		2.11142	-0.808976
0.548394	-0.799454		0.886816	-1.70446		2.31733	-0.637837
0.596977	-1.17003		3.47787	-0.54294		2.72067	-0.557782
0.651918	-1.11209		4.16185	-1.18781		2.32427	-0.627252
0.843083	-1.43211		2.53588	-1.58237		3.09957	-0.374152
0.93949	-0.879308		1.42121	-2.25952		0.300279	-2.94238
1.03739	-0.757422		1.32012	-1.11787		0.312299	-4.99903
1.13002	-1.02688		1.40268	-1.12223		0.333544	-3.38646
1.35875	-0.939341		2.72705	-0.959425		0.353156	-2.52548
1.68861	-0.60211		3.15647	-0.489134		0.351041	-2.42108
2.09569	-0.803646		3.73243	-1.32968		0.346876	-2.21282
2.15877	-1.21636		2.42102	-1.35323		0.357664	-1.85079
2.40219	-1.23584		1.77358	-1.20607		0.418449	-1.92236
2.26837	-0.873422		2.54136	-1.23741		0.458653	-2.23697
2.60557	-0.728047		3.23565	-0.837848		0.45818	-1.96757
2.6171	-1.03677		2.71593	-0.90055		0.547558	-2.37922
2.42022	-1.17695		3.52275	-0.942929		0.597381	-2.56124
1.76149	-0.965357		2.80515	-0.68301		0.628231	-4.67943
1.5716	-0.797149		3.4931	-0.742991		0.64304	-3.39322
1.97685	-0.288381		4.6109	-0.633649		0.661053	-4.07178
2.23308	-0.906737		4.50519	-0.855978		0.686524	-4.9434
2.63589	-0.563949		3.34784	-1.05763		0.717293	-3.66367
2.59262	-0.259075		3.58179	-0.457072		0.71771	-2.35367
2.61414	-0.484077		3.74061	-0.685137		0.967073	-3.01184
2.54119	-0.664331		2.66102	-1.36521		1.53097	-3.07441
2.48019	-0.761316		2.65073	-1.12435		0.914194	-4.54804
2.71964	-0.146473		2.33522	-1.59327		0.808778	-3.42008
2.44029	-0.496994		2.19724	-0.871375		0.981462	-2.80192
2.48957	-1.04876		2.20654	-1.6215		1.08552	-2.80813
2.38791	-0.918313		2.90767	-0.969112		1.31794	-2.24363
2.3257	-0.840681		3.37443	-0.547557		1.15497	-2.60401
2.45664	-0.960756		3.94634	-0.360745		1.15527	-2.62716
2.38736	-0.634202		3.85747	-0.317283		1.46969	-2.30495
2.16949	-1.25943		4.02444	-0.357076		2.00985	-1.44955
2.38836	-0.766488		3.05068	-0.492696		2.12935	-1.50236
2.23345	-0.520053		0.816268	-0.759852		1.08623	-2.31217
2.19968	-0.720767		0.755621	-0.580735		0.899496	-2.14317
2.16402	-0.671461		0.82971	-1.08634		0.555771	-2.04829
2.47637	-0.433517		0.89675	-3.55006		1.90561	-1.29724
2.40613	-0.676551		0.96249	-2.57536		2.84608	-0.563407
2.12533	-0.891359		0.968878	-3.13185		0.259699	-0.189456
0.808333	-0.433852		1.09033	-3.23037		0.293494	-3.50005
0.720563	-0.852497		1.07465	-3.66517		0.262299	-3.15968
0.527153	-2.15961		1.10513	-3.22132		0.227952	-1.30777
0.554749	-3.61032		1.11439	-2.6284		0.2092	-0.405806
0.472809	-2.97193		1.02716	-3.09897		0.363816	-3.51304
0.549838	-1.49682		1.0391	-1.76383		0.368965	-3.19656
0.695283	-0.744451		1.08014	-1.30642		0.448327	-4.43221
0.34636	-3.09752		0.99221	-1.83031		0.58065	-4.47801
0.363525	-3.19647		0.979513	-2.22285		0.569789	-3.26157
0.383536	-3.55269		0.968571	-1.42168		0.643831	-3.81195
0.469209	-3.11319		0.720757	-0.957063		0.705739	-3.37047
0.433634	-2.44448		0.595588	0.175352		0.635393	-3.59722
0.474389	-2.99608		0.626362	-0.21897		0.630023	-3.43027
0.640534	-1.8038		0.588886	1.22708		0.736656	-2.47957
0.785235	-2.04356		0.43065	-3.52349		0.99795	-2.448
0.851629	-1.31493		0.440209	0.758325		1.10067	-1.25029
1.14637	-1.17915		0.53056	-3.93766		2.79481	-0.306194
0.307821	-1.64296		1.07642	-2.745		2.12828	-0.833316
0.351699	-0.853547		0.245391	-4.87147		1.79145	-1.30465
0.378616	-0.713109		0.321758	-5.87339		1.45731	-1.83185
0.467165	-0.0516071		0.317216	-3.74898		1.69202	-2.20003
0.570313	0.582992		0.388127	-1.1498		1.78252	-1.27788
0.69129	-0.483806		0.39728	-1.88643		1.91783	-1.10811
0.779317	-1.87586		0.421357	-1.99618		1.97108	-1.33407
0.937065	-1.8406		0.456548	-3.13492		2.07195	-1.40091
1.01026	-0.59416		0.568867	-2.80613		2.0061	-1.60711
1.13324	-1.23708		0.916983	-3.54988		1.84008	-1.51273
1.07551	-1.18607		0.923523	-3.06342		1.94969	-1.41697
1.16681	-0.993041		2.47451	-0.542089		2.02688	-1.69514
1.18256	-0.844997		1.86229	-1.58961		2.15415	-1.19401
1.48495	-0.991283		0.749487	-2.73182		2.19653	-0.911354
1.84091	-0.892131		0.658876	-3.28488		2.39311	-0.559302
1.91677	-1.32811		0.714071	-3.83811		2.74504	-0.455208
2.00622	-0.734612		0.747084	-1.839		2.84547	-0.922496
2.32819	-0.700762		0.755034	-2.15154		2.77143	-0.516521
2.17868	-0.925192		0.793788	-3.3596		2.04413	-0.781031
2.56069	-0.888939		1.57063	-1.57033		2.20516	-1.10392
2.83195	-0.543103		1.118	-1.73155		2.00576	-0.614882
2.51876	-1.00482		4.56553	-0.715188		1.98836	-1.04013
1.8002	-1.31882		2.96319	-1.46326		1.98477	-1.69913
1.84456	-0.738156		1.62082	-1.63104		2.02656	-1.44267
2.61645	-0.514798		1.13636	-0.918394		1.99498	-0.907484
2.21394	-0.987644		1.24938	-0.969374		2.16945	-0.647565
2.71125	-0.570294		1.78513	-0.942898		2.31988	-0.859215
2.72426	-0.24104		1.78001	-0.90852		2.72694	-1.1286
2.62835	-0.437173		1.42905	-0.670087		2.49368	-1.20413
2.85327	-0.275626		1.03729	-0.559369		2.18415	-0.892116
2.60146	-0.350737		1.93707	-1.03757		2.06918	-1.15035
2.4032	-0.513303		2.96333	-0.886725		2.42323	-0.875502
2.38838	-0.649819		2.72825	-0.656094		2.68711	-0.688741
2.13178	-0.845164		3.0023	-0.863409		2.78973	-1.02232
2.46025	-0.519405		3.41927	-0.609242		3.29	-0.462081
2.40206	-0.808998		3.02325	-0.577572		0.243474	-4.50313
2.26896	-0.962946		3.18475	-0.694342		0.253852	-2.69893
2.16938	-0.955565		3.28413	-0.791641		0.282451	-2.59521
1.98073	-0.846028		2.50296	-0.919869		0.336942	-3.1893
2.13526	-0.644834		2.2727	-0.73912		0.325818	-4.03105
2.33879	-0.690744		3.61701	-0.297558		0.340882	-3.42322
2.09012	-0.850541		2.00375	-1.71373		0.338295	-3.40804
2.17364	-0.817147		2.50065	-0.964774		0.419867	-2.09407
2.34875	-0.811705		2.63064	-1.00733		0.46564	-2.62888
0.505172	-0.612077		3.24216	-0.454355		0.538352	-2.50191
0.356838	-1.70906		3.06155	-0.283287		0.642937	-3.76617
0.782602	-3.22922		3.13698	-0.167241		0.659582	-3.32288
0.431476	-1.33283		3.86448	-0.336104		0.656307	-3.39063
0.371603	-3.83891		3.67915	-0.551521		0.706993	-3.69832
0.234919	-5.14346		1.25686	-0.30776		0.832138	-0.856173
0.456575	-3.39941		1.26121	-1.73652		0.829578	-1.78126
0.484127	-2.72075		1.25797	-1.52061		0.76231	-3.23324
0.603935	-2.27487		1.15867	-2.7832		0.60327	-3.55266
0.814163	-1.9897		1.05682	-1.97192		0.973855	-2.78391
0.995149	-1.31328		1.1227	-3.23708		1.89066	-1.74168
1.05104	-0.685446		1.25076	-3.27704		0.935493	-4.49967
1.07294	-0.667527		1.24729	-2.66179		0.756591	-3.61402
1.01816	-1.25822		1.27043	-1.79673		0.888592	-3.43195
1.17576	-1.09901		1.26427	-2.80366		1.02221	-2.07719
1.48485	-0.391517		1.25333	-0.875934		1.13888	-2.54374
0.208687	-0.536042		1.21994	-2.51982		1.24397	-2.31286
0.255387	-1.08876		1.10128	-0.515972		1.28022	-2.12904
0.284966	-0.520537		1.09745	-2.08239		1.28197	-1.4998
0.318002	-1.403		1.03537	-2.38504		1.60047	-1.13544
0.379569	-1.36349		1.09983	-1.68232		1.45459	-1.23111
0.460541	-1.16599		0.871825	-0.796602		0.857417	-2.37695
0.623296	-1.32075		0.726839	-0.801161		0.722793	-1.1339
0.651727	-1.43573		0.705438	0.530407		0.58299	-2.74503
0.734888	-1.75976		0.612227	2.46072		0.639233	-5.67564
0.852795	-1.60622		0.578445	1.40994		0.896777	-4.23263
1.03074	-1.1626		0.617957	-2.15372		3.27473	-0.621544
1.03193	-1.90484		0.579934	-0.849768		0.273291	-2.60481
1.14464	-0.866796		0.468086	3.73737		0.277539	-3.01338
1.15535	-0.878343		1.12213	-2.64958		0.236088	-1.66441
1.28051	-0.924121		1.4719	-2.08261		0.204903	-0.980444
1.68996	-0.842681		1.0032	-3.25395		0.195831	-0.478792
2.01277	-0.727282		0.46162	-3.14235		0.401077	-2.78013
2.36226	-0.674587		0.433131	-3.96522		0.460942	-4.04705
2.37149	-0.73801		0.375631	-5.1142		0.541183	-3.19669
2.50274	-0.474598		0.423372	-2.74895		0.560352	-3.96709
2.66161	-1.1497		0.492185	-3.23965		0.623361	-2.83946
2.56692	-0.55241		0.423808	-3.1874		0.685298	-1.87685
2.75903	-0.811614		0.537627	-2.41795		0.650629	-2.8746
2.74867	-0.760868		0.960782	-1.57313		0.64768	-2.27517
1.92383	-0.873123		1.13286	-0.968926		1.26358	-2.23888
2.45227	-0.500037		0.427087	-1.98466		0.870344	-2.13669
2.89383	-0.280833		3.03626	-0.395157		1.09669	-1.66244
2.63557	-0.467797		2.37054	-1.25634		1.23773	-0.922415
2.51861	-0.443908		0.998437	-3.34067		2.22536	-0.814585
2.5532	-0.865951		1.00996	-3.59071		2.54605	-0.988237
2.6829	-0.47527		0.996219	-2.6571		1.67205	-1.23698
2.81635	-0.328671		0.822099	-1.44467		1.53471	-1.82191
2.79298	-0.491186		0.815307	-1.84303		1.69472	-1.81639
2.8109	-0.395439		1.186	-1.2415		1.75613	-1.10619
2.73234	-0.418022		1.20516	-1.77969		1.83219	-0.964298
2.55823	-0.654337		1.27916	-1.54904		1.8334	-1.33983
2.44024	-0.687192		4.16408	-0.6724		2.01151	-1.23437
2.38358	-1.14718		4.33171	-0.629794		2.13997	-1.18165
2.16943	-0.960855		2.40253	-1.35263		2.05371	-1.41439
1.95843	-0.850685		2.16104	-0.716108		1.96715	-1.80972
1.86764	-0.940363		3.58107	-0.704183		2.04557	-1.83286
2.06215	-0.909529		2.71365	-0.984237		2.11641	-1.29616
2.22993	-1.01096		1.86269	-0.744921		1.99187	-1.35986
2.25677	-0.814219		1.54282	-0.737798		2.19039	-0.788102
2.65803	-0.673225		1.52651	-0.793018		2.54139	-0.345307
0.397246	-3.09324		1.70545	-0.76957		2.78106	-0.655928
0.468607	-1.99472		2.88022	-0.816587		3.03165	-0.46178
0.472746	-2.53668		3.47374	-0.801569		3.41143	-0.301084
0.564606	-1.90469		4.22713	-0.581319		2.28126	-0.712738
0.83759	-1.88817		2.82882	-0.61589		2.1764	-1.07466
0.845955	-1.81215		2.56679	-0.866615		1.92522	-1.35507
1.03752	-1.45262		2.33383	-1.13031		1.97561	-1.32597
0.913813	-1.31857		2.13291	-1.21861		1.94894	-1.35292
1.42243	-0.777721		2.51507	-1.28821		2.36584	-1.69761
1.62563	-0.381333		3.32687	-0.341952		2.33333	-0.781243
1.38537	-0.379715		2.4188	-1.68003		2.81929	-0.949406
1.63856	-0.853673		2.29227	-1.198		3.50799	-0.495742
0.23646	-1.12271		2.93717	-1.24377		3.24156	-0.909153
0.256722	-1.94901		3.05528	-0.463539		2.80499	-0.513921
0.292631	-1.48568		2.88701	-0.300431		3.42722	-0.581128
0.375181	-2.29195		3.33172	-0.101145		3.6044	-0.768834
0.505823	-1.91986		4.11427	-0.135737		4.22924	-0.317672
0.589697	-1.13096		1.31953	-1.37774		4.48415	-0.234075
0.655471	-2.33499		1.48709	-1.60371		4.62896	0.0457846
0.791856	-1.86886		1.70912	-2.04633		0.233492	-2.34521
0.903041	-1.24725		1.57792	-2.10009		0.235834	-2.02005
1.06072	-1.40067		1.50499	-1.52057		0.240558	-1.82066
1.01319	-1.56172		1.50481	-1.74339		0.334642	-2.56026
1.02909	-1.43002		1.39884	-2.39037		0.338429	-3.06544
1.12707	-1.30601		1.37102	-1.42723		0.351699	-3.11142
1.46079	-1.19245		1.35979	-1.07182		0.484006	-3.68625
1.74474	-0.932106		1.33586	-2.72445		0.643705	-3.32444
1.96596	-0.787358		1.29676	-1.47488		0.65815	-1.65284
2.53249	-0.547512		1.34453	-2.42433		0.636391	-3.18303
2.60743	-0.791323		1.29127	-1.59087		0.700952	-4.29612
2.65024	-0.58129		1.19071	-1.47191		0.771261	-3.83684
2.67737	-0.946402		1.18504	-1.64366		0.873346	0.780673
2.64317	-0.812209		1.20896	-1.63262		0.82751	0.922264
2.687	-0.888481		1.00573	-0.802211		0.858155	-1.94527
2.13917	-0.847516		0.862735	-2.60295		0.814953	-2.02631
2.01025	-0.906849		0.843325	-1.36299		0.751503	-1.58124
2.94209	-0.665211		0.781458	-1.047		1.20565	-2.52304
2.78271	-0.293826		0.785206	-0.670767		1.00463	-2.78916
2.48985	-0.951668		0.714748	-1.61422		0.850277	-4.99489
2.51371	-0.815585		0.66674	-2.22319		0.841452	-4.69576
2.45581	-0.992123		0.711539	-1.98911		1.04742	-2.71465
2.77035	-0.569197		0.716254	-4.66662		1.1705	-2.47658
2.67394	-0.469979		0.61552	-1.68961		1.13872	-2.6802
2.62426	-0.513699		0.6006	-1.14085		1.47349	-1.44859
2.40622	-0.929063		0.470486	-4.28408		1.6679	-1.0693
2.67504	-0.557626		0.484712	-2.51718		1.79992	-0.858223
2.26723	-0.962944		1.17514	-3.01233		1.55966	-0.982523
2.0882	-1.01863		0.561971	-4.88835		0.884097	-3.06573
1.8277	-1.0601		0.582154	-0.306291		0.545119	-1.54103
1.79814	-0.508827		0.506658	-0.55864		0.527358	-3.07091
1.9452	-0.611868		0.617909	-3.14987		0.74	-3.94398
1.86028	-0.958912		0.545381	-4.66079		0.708306	-3.38536
2.06546	-0.995503		0.513299	0.700776		0.265358	-2.93537
2.46385	-0.769358		0.564379	0.441584		0.233526	-2.34792
2.32421	-0.859835		0.528577	-0.813003		0.245996	-0.159691
2.6618	-0.531762		0.591412	-0.58941		0.228346	-1.34406
1.67393	-0.9281		0.548381	-1.03257		0.217035	-0.856345
1.77421	-0.85456		0.382308	-3.82188		0.212302	-0.0581381
1.57584	-0.759165		0.393728	-2.84473		0.188266	-2.15545
0.279613	-3.77999		0.432126	-2.68909		0.265271	-3.22667
0.536171	-2.38901		0.569996	-1.73757		0.435683	-3.77207
0.724192	-2.16991		0.738914	-3.77999		0.624965	-4.65339
0.833524	-1.88497		0.86619	-3.6155		0.696407	-1.74539
0.794702	-1.60726		0.895924	-1.32378		0.757177	-1.19371
0.971651	-1.4677		1.10488	-1.2644		0.797032	-1.7955
0.82088	-1.26232		1.2512	-1.97605		0.741404	-3.81691
1.49309	-0.487575		2.91759	-1.01668		0.716583	-3.60606
1.5061	-0.488273		3.01084	-0.752276		1.16754	-2.17687
1.25105	-0.644385		1.13973	-1.82257		0.885853	-1.48453
1.3905	-0.455089		1.07352	-2.31142		0.809908	-2.39326
1.66826	-0.0172784		1.17178	-1.45123		1.46776	-1.78898
0.271269	-4.96319		0.966415	-0.859791		1.87692	-0.869612
0.354172	-4.01443		1.03506	-0.98033		1.88782	-0.905323
0.446072	-3.33301		1.76879	-1.25257		1.95432	-1.10697
0.541048	-1.77622		1.29953	-1.81532		2.31704	-0.752706
0.602621	-1.26217		1.06336	-1.88403		1.94526	-0.836587
0.744642	-1.36558		4.60917	-0.421172		1.42591	-1.24527
0.901192	-0.858119		2.65179	-0.907072		1.58314	-1.18201
0.97076	-0.847955		2.26604	-0.847258		1.70878	-1.05059
1.04378	-1.54698		2.50397	-0.718908		1.82683	-0.912433
1.1268	-1.23638		3.39364	-0.786388		1.79118	-0.991665
1.08786	-1.3127		3.16986	-1.04118		1.91652	-1.66067
1.20611	-0.928694		1.82586	-0.799113		2.03707	-1.31432
1.55942	-1.13753		1.43642	-1.01365		2.07893	-1.17979
1.63998	-1.08891		1.19924	-0.766698		2.18131	-1.16185
2.09088	-0.755781		2.64796	-0.794938		2.09418	-1.40202
2.43902	-1.05228		3.49912	-0.665372		2.05928	-1.46322
2.7177	-1.00237		2.25506	-1.24252		2.09761	-1.44379
2.72329	-0.809446		3.00754	-0.82658		2.00896	-1.22238
2.80242	-0.77189		3.29378	-0.85296		1.95997	-0.62918
2.68235	-0.798709		2.83106	-1.19281		2.31125	-0.28798
2.77557	-0.729564		2.43469	-1.15631		2.73078	-0.692095
2.04976	-0.973691		3.22743	-0.214445		2.82393	-0.399234
2.16708	-0.773092		2.17768	-1.58568		2.75374	-0.302501
2.41694	-0.96714		2.31153	-1.643		2.32468	-0.502031
2.70912	-1.06677		2.88196	-0.79607		2.35465	-0.648891
2.46243	-1.00418		2.839	-0.386894		2.10058	-0.949686
2.56925	-0.938233		2.80505	-0.138357		2.16882	-1.46811
2.64487	-0.861459		1.72705	-1.66318		2.63162	-1.07519
2.78131	-0.773032		2.05075	-1.77918		2.68441	-0.198286
2.14371	-1.23183		2.03102	-2.02038		2.5775	0.531843
2.47363	-0.855112		1.92526	-2.31393		2.96668	-0.74438
2.19943	-1.0328		1.73238	-2.57285		3.01753	-0.210017
2.21306	-1.32121		1.5919	-1.83484		2.46491	-1.08167
2.21475	-0.993226		1.74198	-1.36552		3.05902	-0.281068
2.35812	-0.684404		1.65038	-2.12332		3.96459	0.066546
2.07097	-0.66584		1.60479	-1.9113		4.45387	-0.298667
2.17617	-0.650377		1.63964	-1.87584		4.36946	0.172383
2.33245	-0.718434		1.57955	-0.924942		4.02482	0.0807193
2.21619	-0.634682		1.45825	-1.18678		0.331735	-2.28051
2.30121	-0.964452		1.35358	-1.29537		0.331427	-2.73131
2.93474	-0.362737		1.35051	-1.4964		0.359495	-3.00624
2.68801	-0.360356		1.22406	-1.02558		0.475013	-1.77892
2.51647	-0.51133		1.0233	1.58431		0.663668	-2.36524
0.898037	-1.22081		1.00018	-1.98186		0.655202	-2.37644
1.4886	-0.938632		0.992638	-2.58552		0.72354	-2.87142
1.74602	-1.40058		0.928894	-2.57296		0.770925	-3.48235
1.58983	-1.7871		0.909132	-3.68821		0.85823	-0.940421
0.527677	-3.00046		0.858669	-2.97452		0.859935	0.217767
0.577115	-1.54824		0.790777	-1.65992		0.804566	-2.03807
0.85421	-1.82227		0.841041	-1.77531		0.77426	-5.91612
0.957188	-1.45509		0.774884	-1.766		0.719239	-4.79509
0.875922	-1.34042		0.795611	-3.07797		0.630109	-4.52065
0.985048	-1.3275		0.757068	-2.55444		0.845625	-3.29204
1.17157	-0.819655		0.700235	-1.46778		1.26148	-3.34222
1.47038	-0.643718		0.558912	-0.274054		0.98848	-3.85414
1.48772	-0.492172		0.620993	-0.851345		1.19453	-2.07174
1.35278	-0.602963		0.780339	-1.37847		1.25421	-2.28224
1.4968	-0.687088		0.859335	-2.26224		1.36718	-1.73849
1.2171	-0.878394		0.780557	-0.929729		1.39063	-1.58673
1.66846	-0.476579		0.983654	-1.7061		1.59842	-0.788572
1.00018	-0.072182		0.878787	-0.629353		0.846623	-3.52518
0.866605	-2.42407		0.575139	0.349911		0.797496	-3.34725
0.711945	-1.57195		0.658037	0.343566		0.723379	-2.75342
0.342934	-4.5736		0.650024	2.47088		0.756664	-3.45056
0.415407	-3.43268		0.534118	-1.09801		0.944935	-3.08643
0.552259	-2.17051		0.570885	0.857724		0.23996	1.79992
0.648664	-1.11551		0.53753	-2.22783		0.254411	2.08906
0.751936	-1.26197		0.646494	-1.51273		0.245437	-0.894082
1.01749	-1.57634		0.6142	-3.58475		0.222113	-2.79
1.11283	-1.50044		0.710235	-3.95235		0.214579	-3.06003
1.13507	-1.03474		0.613759	-4.23186		0.178154	0.209977
1.17987	-1.53071		0.731094	-3.16008		0.180359	-1.97589
1.12961	-1.04876		0.747467	-2.06477		0.385603	-4.64335
1.48097	-1.10865		0.698779	-3.59939		0.540062	-3.17881
1.54562	-1.28551		0.63514	-3.03691		0.838438	-1.85749
1.6454	-0.999523		0.702059	-1.10621		0.982409	-1.55358
1.91012	-1.22881		0.418388	-1.85593		1.24401	-0.945217
2.22019	-1.08492		0.545254	-2.76263		1.48068	-0.987622
2.6581	-0.788575		0.573833	-2.60981		0.948011	-2.34336
2.43377	-0.764889		0.418106	-2.61212		1.01543	-2.63729
2.36573	-1.05842		0.38237	-2.8763		0.890355	-2.10524
1.90106	-1.05511		0.424689	-3.05672		0.808808	-2.88728
1.69785	-1.43064		0.443275	-1.43711		1.17624	-1.70867
1.57269	-1.46861		0.45425	-2.17475		1.90535	-0.827366
2.24654	-1.13828		0.631897	-1.39181		2.13245	-0.870771
2.35474	-0.818909		0.920476	-2.35735		1.68859	-0.931367
2.72127	-0.661322		1.08522	-2.64562		1.55459	-1.31325
2.99418	-0.538116		1.15818	-1.86207		2.19426	-0.577117
2.42767	-0.956752		0.722728	-3.92274		1.70849	-1.38017
2.71431	-0.794296		0.769778	-2.535		1.48527	-1.65379
2.36999	-0.871456		3.34176	-0.530388		1.57115	-1.06189
2.34126	-0.785686		1.58468	-1.66585		1.60771	-0.987919
2.63486	-0.729871		1.0681	-2.64576		1.71107	-1.05214
1.90308	-0.930168		1.23976	-2.47935		1.83719	-1.06577
0.943337	-1.44195		1.63564	-2.29249		1.93455	-1.3347
0.648667	-2.37874		1.08388	-2.56394		2.03319	-1.24451
0.518925	-2.2004		1.57936	-1.61103		2.13725	-1.22592
0.944533	-1.65612		1.10822	-1.71332		2.18982	-1.23388
0.949906	-1.87133		1.10827	-1.64957		2.36292	-0.828917
0.91238	-1.69566		3.36641	-0.321366		2.19496	-1.01231
0.894541	-2.0381		4.13397	-0.475633		2.13507	-1.1226
0.82674	-2.11661		2.94386	-1.01503		1.9613	-0.872678
1.12527	-1.53975		3.93662	-0.702085		2.29572	-0.373081
1.21739	-1.00643		4.31128	-0.578959		2.45656	-0.320541
1.22887	-0.851605		3.35633	-0.765918		2.90314	-0.272636
1.39943	-0.845747		2.56917	-0.840939		2.26083	-0.523597
1.43812	-0.640137		1.08096	-0.733645		2.33065	-0.76649
1.1891	-0.791011		1.49685	-0.734641		2.21932	-0.951692
1.19937	-0.989736		2.35832	-0.751456		2.21685	-1.04788
1.62708	-0.928342		2.62855	-0.843333		3.45626	-0.55887
1.93877	-0.161281		3.59877	-0.752128		2.77665	-0.52751
2.22226	-0.615704		3.88772	-0.447769		3.00002	-0.363696
2.206	-0.465755		3.31156	-0.699612		2.70459	-0.243595
2.12795	-0.490428		3.90672	-0.385129		2.58741	0.0618065
1.91881	-0.369723		4.66875	-0.793451		3.46026	0.107501
0.787339	-2.37339		2.91636	-0.257335		2.63669	-0.343134
1.14186	-0.890117		2.94066	-0.254629		2.328	-1.0347
0.281098	-0.367361		0.661571	-1.78661		3.36322	-0.450064
0.309305	-1.51547		0.475165	-0.862056		3.05773	0.000566936
0.313523	-1.34069		2.39894	-1.26054		4.54998	-0.315401
0.456865	-1.94036		2.00393	-1.80467		0.335036	-3.3899
0.743206	-1.20498		1.93354	-1.9704		0.369943	-3.23499
1.03861	-0.513613		1.99805	-1.60069		0.480322	-1.08057
1.28067	-0.46701		2.02657	-1.34432		0.560546	-2.67991
1.28995	0.233887		1.94939	-1.53279		0.676434	-2.85508
1.20459	-0.725758		1.84504	-1.74694		0.754479	-4.49834
1.18283	-1.11656		1.83517	-1.48713		0.717631	-4.5463
1.35805	-0.923832		1.72494	-1.74504		0.758158	-4.10439
1.58094	-1.12093		1.57362	-1.19545		0.768954	-3.79605
1.66523	-0.989868		1.46321	-1.44699		0.723142	-5.76914
1.61948	-0.679664		1.21185	-1.69665		0.730298	-3.84173
1.21806	-0.923801		1.15297	-1.36643		0.861775	-4.51888
1.5868	-1.05886		1.0981	-0.567001		0.888972	-2.80711
1.61017	-0.943857		1.13557	-1.45851		1.02323	-1.1815
1.37198	-0.889347		1.09646	-1.2029		2.22147	-0.295395
2.16977	-0.82128		1.0025	-1.71825		1.39442	-2.36235
2.66281	-0.652087		1.00994	-1.8489		1.15326	-2.31541
2.12804	-0.753225		0.983133	-1.51008		1.30533	-2.00333
2.35295	-0.923006		0.966115	-2.13952		1.7613	-1.8337
2.38993	-0.824619		0.958683	-1.73747		1.95886	-1.30544
0.846204	-1.0685		0.851171	-1.01455		0.650122	-2.54726
0.899059	-1.67932		0.890812	-0.536747		0.81232	-2.63353
1.01666	-2.04124		0.881075	-1.49024		0.853091	-2.77335
0.82705	-2.36817		0.878182	-1.58174		0.298113	0.961733
0.719631	-2.77195		0.893772	-1.12009		0.198696	-2.70703
0.711897	-2.81306		0.905371	-0.718492		0.208857	0.685233
0.604903	-2.55791		0.759729	-1.11038		0.176715	-3.35037
0.772487	-2.43332		0.633318	-1.22959		0.376011	-3.76392
0.975912	-2.05219		0.67007	-1.45252		0.431909	-2.27551
1.07096	-1.5345		0.717024	-0.153523		0.441361	-1.67645
1.18259	-1.42565		0.953433	-1.13518		0.647831	-4.20852
1.22969	-1.2552		1.01692	-2.04705		0.927368	-2.10572
1.30662	-0.900819		0.832708	-1.88773		1.12097	-1.16879
1.24917	-0.833903		1.11815	-1.736		1.36035	-0.850426
1.26259	-0.805145		1.08555	-1.73352		1.13246	-0.54806
1.50561	-0.319111		0.884789	-0.694389		1.48665	-1.31965
1.69202	-0.449023		0.701024	-0.432712		1.15548	-1.19942
1.47359	-0.877176		0.575519	-0.139863		1.03547	-1.84512
2.22703	-0.462647		0.881811	-1.31558		1.10137	-1.74106
2.92861	-0.402806		0.907333	-0.284788		1.21056	-1.84851
2.77793	-0.462965		0.875111	-1.56193		1.64558	-1.14533
2.28148	-0.533195		0.90793	-0.204959		1.91519	-0.838764
2.23298	-0.910876		0.767073	0.566014		1.71782	-0.856118
2.26772	-0.63042		0.670515	0.171124		1.62807	-1.11008
2.29471	-0.586146		0.684673	-3.56394		1.51198	-1.19445
1.8193	-0.695356		0.539165	0.669285		1.5678	-0.90163
1.9422	-0.668658		0.618725	-1.19627		1.628	-0.745712
2.14997	-0.924192		0.631283	-0.863442		1.70782	-1.07709
0.441223	-4.28096		0.627767	0.222231		1.80057	-1.04397
0.624999	-2.99523		0.822277	-3.7558		1.89741	-0.865489
0.82237	-1.22318		0.718883	-4.18667		1.82731	-1.12743
0.915835	-1.48045		0.663874	-1.35957		2.17472	-1.00899
1.09632	-0.86526		0.698448	-1.91471		2.41056	-0.823586
1.03495	0.186785		0.639369	-2.08283		2.45362	-0.480146
0.505745	-2.30867		0.642421	-1.28897		2.2138	-0.801204
0.540087	-1.45829		0.791404	-3.448		2.02168	-1.01359
0.663633	-1.62261		0.806566	-1.90525		1.9833	-0.6632
0.904473	-2.15887		0.833251	-3.01988		2.32053	0.260028
1.04807	-2.22532		0.912099	-3.47098		2.52765	0.0273149
1.20233	-1.55546		0.875586	-4.89082		2.69738	0.0990504
1.11955	-2.0708		0.88859	-4.03104		2.54591	-0.429726
1.17134	-1.78186		0.869483	-3.6578		2.41482	-0.801932
1.358	-1.9658		0.824308	-2.85439		2.58969	-0.767315
1.58191	-1.46671		0.31411	-0.63818		4.38654	-0.59057
1.69566	-1.15084		0.49841	-0.014106		2.9817	-0.628342
1.44423	-1.24162		0.75369	-1.40098		2.4654	-0.570969
1.91122	-0.96808		0.749946	-1.91774		2.50559	-0.618671
1.41449	-1.05525		0.729896	-1.75687		2.61767	-0.824555
2.32381	-0.635565		0.72394	-3.55805		2.87313	0.0506152
1.95339	-1.12811		0.700023	-1.82848		3.86802	0.264438
2.63569	-0.790515		0.547615	-3.5299		2.97372	-0.51614
2.20472	-0.667953		0.453332	-2.35467		2.80017	-0.577957
0.789853	-1.37677		0.603091	-3.03268		2.5746	-0.471582
0.830994	-2.19068		0.468366	-1.98036		2.69643	-0.540593
0.673393	-3.03634		0.597003	-2.68033		4.30868	0.424578
0.888722	-1.99683		0.643099	-1.9219		0.29663	-1.63162
1.04171	-1.30372		0.90295	-1.94976		0.351048	-1.83919
1.0673	-1.42863		1.14564	-0.80875		0.383601	-2.25483
1.17838	-1.39024		1.57829	-3.0465		0.487325	-3.50411
1.24918	-0.8187		1.63761	-2.64848		0.503275	-3.74318
1.17852	-0.250952		1.20309	-0.930717		0.583023	-4.60598
1.30339	-0.903501		0.923476	-2.79182		0.734006	-0.629153
1.94606	-0.680867		3.27966	-0.594289		0.779151	0.316822
2.16638	-0.760887		2.7998	-0.964098		0.775455	-3.72422
1.61052	-1.13357		1.37941	-2.72049		0.846808	-2.64996
1.46935	-0.851235		1.4101	-2.41172		0.766979	-4.24092
1.5289	-1.1258		1.65663	-2.03468		0.718322	-1.01194
1.51104	-0.467772		1.66946	-1.89947		1.11473	-0.607655
1.51886	-1.15615		1.08646	-2.13588		1.88967	-0.66121
2.28803	-0.788843		4.45036	-0.340863		2.03944	-0.504835
2.74871	-0.365248		4.66211	-0.729794		1.37126	-1.57199
2.60388	-0.173831		4.33727	-0.43238		1.27371	-1.84884
2.33379	-0.773417		2.42036	-0.883178		0.20417	-0.257197
1.75801	-0.838572		0.956438	-1.17815		0.204909	-1.38586
1.73914	-0.958015		0.995475	-0.904371		0.19209	-3.18278
1.65988	-0.909562		1.70379	-0.914672		0.188703	-3.2293
2.22523	-0.491566		2.72888	-0.752279		0.317584	-3.06092
2.25361	-0.848488		2.71215	-0.547764		0.408751	-3.54667
0.215048	-1.482		3.08588	-0.481034		0.436095	-2.64371
0.274921	-3.36074		3.59902	-0.558721		0.458279	-2.60776
0.595227	-2.65227		4.46849	-0.102342		0.534644	-3.44244
1.04731	-0.916242		2.88747	-0.323467		0.715119	-4.30189
1.2441	-1.49965		3.94546	-0.00831464		0.815302	-2.26301
1.15774	-1.44053		2.46094	-1.36825		0.802114	-2.32187
1.03617	-0.506607		2.25886	-1.37299		0.84425	-0.998487
0.651907	-2.82005		2.62372	-0.797118		0.989278	-1.13319
1.0052	-1.25061		2.5125	-0.869238		0.722212	-2.45392
0.790938	-1.39303		2.31385	-1.20412		0.856405	-2.55331
0.594785	-1.97607		2.02439	-1.89461		1.0699	-1.79182
0.777174	-2.43273		2.17809	-1.80558		1.2203	-1.8232
0.936563	-2.82325		2.34921	-1.57062		1.22993	-1.2873
1.09393	-2.71276		2.20256	-0.992306		2.05893	-0.679927
1.11693	-2.35595		1.80883	-0.895268		2.45645	-0.58721
1.10443	-1.74652		1.71284	-1.48798		2.12093	-1.44065
1.37257	-1.92272		1.81096	-1.56294		1.57163	-1.42021
1.63227	-1.22543		1.60212	-0.828987		1.54329	-0.893329
1.34924	-1.57439		1.68019	-1.03271		1.6029	-1.1189
1.16748	-1.60768		1.62766	-1.00998		1.67572	-0.984309
2.09488	-0.680956		1.15999	-0.981774		1.58235	-1.1859
1.64183	-1.29834		1.09902	-0.289384		1.58562	-1.27556
1.81289	-1.19425		1.11835	-0.691284		1.75878	-0.97645
0.685092	-1.18308		1.22451	-2.04839		1.8507	-1.31029
0.786321	-1.9015		1.05963	-1.72192		2.03474	-1.04063
0.653349	-2.78827		1.13559	-1.91461		2.33139	-0.712771
0.830299	-2.76995		1.11503	-1.60839		2.22707	-0.716344
0.829362	-2.15752		1.05574	-0.202887		2.10344	-0.7763
1.06566	-1.40545		1.08638	-2.0816		1.98216	-0.799883
1.12346	-0.640657		1.03871	-3.02151		1.80477	-0.22405
1.10871	-1.13547		0.904349	-1.41857		2.08755	0.0814415
1.14352	-0.826665		0.992729	-1.79321		2.37085	0.194605
1.29992	-0.64964		0.99005	-1.47089		2.48897	0.0209596
1.59831	-0.171758		0.92573	-1.48065		3.33651	0.0943718
2.21819	0.247479		0.990277	-1.19628		2.47346	-0.907182
2.28233	-0.553944		1.06004	-0.965466		3.1151	-0.625098
2.32283	-0.296689		1.04279	-0.577596		4.77748	-0.269378
1.29378	-0.791024		0.84973	-0.699391		3.79764	-0.201548
1.37038	-0.79099		0.816666	-0.682445		2.59178	0.353797
2.0465	-0.499439		0.805291	0.773759		2.40092	-0.270052
2.33876	-0.746286		0.989521	0.828398		2.65876	-0.387045
2.06628	-0.779136		1.10212	-1.45912		3.5363	0.0967677
1.95933	-0.569544		1.18172	-1.6146		3.53907	-0.182034
2.39887	-0.289114		1.10151	-1.67328		3.01108	-0.301818
2.25744	-0.412284		1.01478	-1.2461		2.79795	-0.336974
2.0991	-0.948015		1.11956	-1.92293		3.01604	-0.306176
2.59366	-0.871227		1.12188	-1.32888		3.72681	-0.0467936
1.95122	-0.839349		0.824823	-0.997653		3.44478	-0.209861
0.584966	-3.2441		0.938495	-1.37624		0.400329	-3.06879
0.977923	-1.59373		0.900014	-0.0364361		0.502946	-1.90542
1.45779	-0.442279		0.906583	-0.546021		0.747203	-1.23319
1.35917	-0.0278495		0.9861	-0.85439		1.07569	-0.172123
1.20753	0.266164		0.996688	-0.34051		1.2938	-1.60315
0.946272	-0.918584		0.819873	0.532312		1.56336	-1.62783
0.669422	-0.804654		0.759405	-2.24666		1.55031	-1.31563
0.413962	-2.79401		0.822968	-2.92664		1.50036	-1.49898
1.08464	-1.6688		0.791258	0.490215		1.85132	-1.19778
0.659043	-2.93843		0.687158	1.17073		0.190441	0.311111
0.651542	-2.02473		0.64787	1.01835		0.192175	1.62807
0.678182	-2.27301		0.564096	2.34107		0.257573	-2.34877
0.740477	-2.69029		0.643832	-0.0603636		0.288958	-2.2923
0.949463	-2.86657		0.704792	-0.677299		0.376744	-2.67037
0.975642	-2.47478		0.784943	-1.74183		0.465138	-3.00894
1.15883	-1.75437		0.877304	-2.09945		0.527801	-3.4965
1.25537	-1.77021		0.955281	-2.32194		0.652795	-3.26135
1.42088	-0.893748		0.763684	-2.04343		0.735894	-3.35832
2.04654	-1.3604		0.744937	-2.97238		0.699584	-3.16638
1.87001	-1.15922		0.839888	-4.37663		0.668377	-2.23914
1.70972	-1.25727		0.820065	-2.40748		0.709432	-2.69196
0.336908	-3.79341		0.897661	-1.79218		0.761357	-2.21771
0.555213	-2.8946		0.87026	-2.87615		0.914478	-1.38925
0.486822	-3.1039		0.866351	-2.80502		1.28727	-0.353492
0.518856	-3.15496		0.843552	-3.14184		1.10901	-0.818731
0.686315	-2.75718		0.880608	-1.62972		1.19564	-0.617611
0.411858	-3.25782		0.931832	-1.61132		2.10966	-0.455812
0.681912	-1.49634		0.998108	-1.35801		2.84051	-0.758748
0.789404	-2.25115		0.992219	-2.00302		1.61117	-1.30637
0.781967	-1.69325		0.891101	-3.05457		1.34988	-0.848256
0.803	-1.84378		0.808809	-4.06246		1.4737	-0.528068
0.980402	-1.60969		0.959452	-0.931417		1.60484	-1.35762
0.985671	-1.69003		0.980077	-1.76441		1.6632	-0.994951
0.915723	-1.30311		0.95671	-1.79831		1.49334	-1.13093
0.925476	-1.23496		0.856935	-1.92945		1.45269	-1.31565
1.10646	-1.0867		0.713471	-1.53825		1.49702	-1.44896
1.44104	-0.588855		0.643606	-2.48714		1.59953	-1.41186
1.29428	-0.162378		0.408372	3.28109		1.7918	-1.41316
1.50074	-0.0673351		0.455447	0.204679		2.21334	-1.01975
2.12836	-0.568771		0.622877	-2.75168		2.23535	-0.527717
3.98678	-0.168953		0.766369	-1.90492		2.11095	-0.63391
3.77302	0.100396		0.82449	-2.25823		1.98949	-1.01209
1.9061	-0.0122584		0.894237	-2.39549		1.85661	-0.575294
1.78184	-0.568298		0.916989	-3.25025		1.99204	-0.268585
2.36888	-0.505626		0.751466	-2.81727		2.12171	-0.380378
1.99849	-0.716003		0.746277	-2.77974		2.30821	-0.146016
1.41575	-0.841378		0.725121	-1.66045		2.65566	-0.232281
1.21979	-0.509588		0.754759	-2.73223		2.48356	-0.81697
1.45055	-0.461582		0.604442	-2.26381		4.01287	-0.114978
1.67992	-0.70173		0.783868	-2.4198		4.45105	0.0224254
1.84089	-0.996845		0.935845	-3.47475		3.88346	-0.182588
1.94307	-0.798181		1.06809	-1.66661		2.59649	-0.418815
2.45231	-0.622683		1.42687	-1.09588		2.60864	-0.347452
3.04552	-0.746984		1.97808	-3.11536		2.65749	-0.286775
2.7519	-0.372505		1.91823	-2.81641		2.96084	0.00165475
2.52442	-0.395016		1.28142	-1.86603		3.47666	-0.0802625
2.48089	-0.608407		0.802428	-2.14572		3.4105	-0.138711
2.19694	-0.992958		1.02042	-2.43847		3.72318	-0.142304
0.577603	-3.12638		1.21112	-2.73383		4.04552	0.139496
0.776246	-3.22115		1.24727	-2.19916		3.96974	-0.236114
1.44806	-0.742226		1.16221	-2.39358		0.688866	-0.835144
1.52362	-0.745437		1.24673	-1.71491		0.692792	-3.56395
0.987369	0.69665		4.24465	-0.280785		0.862228	-1.93539
0.854695	0.333959		4.1491	-0.461562		0.859125	-1.79036
0.31994	-3.47676		3.6625	-0.553534		0.878524	-1.56648
0.562556	-3.33584		2.6681	-0.739688		1.1275	0.417166
0.534106	-2.93938		1.04379	-1.22598		1.69817	-0.562335
0.621652	-1.90074		1.16036	-1.01038		1.51168	-0.846434
0.73673	-2.14771		1.05819	-1.15902		1.42251	-1.90425
0.822641	-2.6396		2.07127	-0.738347		1.75326	-1.7265
0.962419	-2.95565		2.65065	-0.751449		1.97239	-0.915346
1.13484	-2.00409		3.15996	-0.921963		0.169799	-1.05222
0.945355	-1.57992		2.78638	-0.905246		0.271249	-1.1254
1.53568	-1.09494		4.2105	-0.545643		0.227459	-4.70819
1.71459	-0.900884		3.07189	-0.378489		0.247356	-3.38996
1.82706	-0.772512		4.10272	-0.366755		0.279512	-3.63539
1.93087	-0.791613		4.21707	0.0964935		0.440534	-3.50305
0.404992	-2.69795		2.03413	-1.37539		0.529504	-3.05469
0.645816	-2.79049		3.64463	-0.701051		0.551288	-2.74583
0.579243	-3.3688		3.05248	-1.07671		0.57679	-1.58168
0.359596	-3.84989		1.25772	-1.48392		0.65415	-2.75113
0.594399	-2.22175		1.6403	-1.22422		0.647388	-2.08217
0.611559	-0.909089		2.32158	-0.840546		0.663586	-2.31327
0.745426	-1.41002		1.68285	-1.14313		0.722432	-2.04239
0.734918	-1.4567		1.53417	-2.09229		0.90498	-1.95083
0.822044	-2.5145		3.21253	-0.394314		1.53953	-1.41846
0.84965	-1.53236		3.34631	-0.746893		2.25008	-0.262683
0.861119	-1.56075		2.14182	-1.51885		3.40467	-1.20272
0.866122	-1.2706		2.33141	-1.32261		1.90509	-1.00576
0.802597	-1.06212		2.44068	-1.21554		1.32461	-1.38522
0.909202	-1.747		2.23982	-1.21013		1.17738	-0.990995
1.03082	-1.44482		2.22651	-1.1933		1.25589	-0.680356
1.03841	-0.89477		1.98665	-1.84762		1.54126	-1.18453
0.940853	-0.605404		1.88438	-2.03355		1.54454	-1.28943
1.21027	-0.850374		1.86542	-2.25672		1.48937	-1.32475
1.63933	-0.748957		2.03232	-2.56977		1.33529	-0.934571
2.02918	0.048741		1.65321	-1.62358		1.31328	-0.952577
3.80381	0.246534		1.34103	0.127016		1.57678	-1.22396
3.09996	0.122785		1.35726	0.128519		1.88073	-1.08456
1.94335	0.0404183		1.41986	-1.31943		2.00797	-0.812042
2.18511	-0.284636		1.47398	-2.09616		1.96237	-0.590197
1.47765	-0.10428		1.24947	-1.94611		2.01138	-0.718911
1.4763	-0.735724		1.27194	-1.77844		1.86083	-0.773464
1.49388	-0.55213		1.26579	-1.87079		1.73945	-0.43193
1.67774	-0.582954		1.10004	-0.606064		1.77699	-0.552592
1.82756	-0.725719		1.05391	-2.42461		1.94382	-0.438533
2.07322	-0.913388		1.03731	-1.87511		1.96955	-0.644085
1.92333	-0.717329		1.04945	-2.12094		2.38621	-1.12028
1.66109	-0.875499		1.09512	-1.62024		3.68949	-0.189621
2.06659	-0.156062		1.08793	-2.45317		3.70631	-0.150422
1.92423	-0.877398		0.899927	-1.50105		3.35553	-0.648204
2.32009	-0.441963		1.11975	-1.70535		3.05171	-0.258623
2.81438	0.135277		1.1337	-2.24976		2.52722	-0.210284
3.14874	0.134639		1.0367	-1.26468		2.65676	-0.451923
2.68798	-0.323386		1.01977	-0.55439		2.64461	-0.851359
2.6857	-0.625605		0.931719	-0.453349		2.79375	-0.601599
2.63179	-0.389		0.876831	0.653839		2.59264	-0.20279
2.15118	-0.916009		0.961633	-0.307188		2.69677	-0.63064
0.795437	-2.041		1.17998	-1.33038		3.51579	-0.13214
0.967644	-1.65421		1.37516	-2.80098		2.97544	-0.177239
1.45895	-0.615579		1.25897	-1.79571		4.19302	0.283777
1.52825	-0.131943		1.13832	-1.93808		3.61821	-0.0826344
1.23863	-1.44192		1.30266	-1.91555		0.338858	-1.52777
0.946305	-0.422651		1.20299	-2.02092		0.696948	-3.07951
0.78306	0.356525		1.0038	-0.978405		0.940351	0.385229
0.534828	-1.92915		0.988419	-0.610995		1.09128	0.276841
0.405733	-2.18691		1.04764	-1.47055		1.5319	-0.544262
0.600792	-2.92482		1.13118	-1.73598		1.34746	-1.40936
0.656173	-2.46679		1.1225	-0.0302907		1.32608	-1.62799
0.668012	-2.43631		0.993466	-0.707025		1.71543	-1.82515
0.720671	-2.76237		0.928953	-0.0830171		0.440636	-5.15021
0.877653	-2.50423		0.973374	-0.447982		0.213382	-1.2376
1.04038	-1.6869		1.08871	-1.05212		0.175098	-2.34506
1.07101	-1.49607		1.03433	-2.68383		0.225633	-4.16001
1.70378	-0.830777		0.89478	0.279077		0.203479	-2.03379
1.99029	-0.692822		0.877657	0.62028		0.229584	-5.52231
1.86296	-0.643193		0.799347	-0.469899		0.268462	-3.40211
1.98196	-0.813016		0.791121	-1.62542		0.343454	-3.1492
0.510331	-2.05395		0.717255	1.24968		0.406451	-3.11037
0.654482	-2.27269		0.865733	-0.948314		0.443825	-2.87961
0.348259	-2.65077		0.839108	-1.08325		0.487694	-3.83914
0.464534	-3.61797		0.905122	-0.465858		0.534804	-2.95645
0.567363	-3.10507		0.893391	-1.89372		0.510891	-2.5041
0.6877	-0.793485		0.665435	-3.43222		0.575139	-2.61203
0.782582	-1.28324		0.75819	-3.94501		0.610697	-2.02885
0.745864	-1.73211		0.800093	-2.88472		0.58322	-1.81675
0.711561	-2.28355		0.946949	-2.30232		0.754481	-2.11044
0.763174	-2.05608		0.932808	-2.21344		0.647451	-1.95005
0.740678	-1.76657		0.959004	-2.77288		1.07625	-2.42323
0.793759	-1.13834		0.963214	-3.22055		1.93794	-0.619328
0.803182	-1.69011		1.04515	-2.78479		2.49169	-0.851342
0.786576	-1.8314		1.12446	-3.35162		1.4836	-2.05284
0.890744	-1.86035		1.12404	-2.92045		1.26006	-1.64381
0.954435	-1.35038		1.09848	-2.61135		1.25935	-1.87127
0.984949	-0.722844		0.993376	-2.2637		1.30092	-1.21887
1.0294	-0.926119		0.920708	-2.55006		1.53411	-1.33193
1.12646	-1.07801		0.932245	-1.44308		1.52504	-1.35758
1.02367	-1.47298		0.991651	-1.80644		1.34709	-1.03462
1.12869	-0.791966		1.02939	-1.66465		1.26488	-1.19908
1.31428	-0.577636		0.946056	-0.558892		1.18223	-0.798511
1.71509	-0.344276		0.865424	-0.355		1.43809	-1.14047
2.00368	-0.552814		0.848843	-1.54556		1.79113	-0.691173
2.1	-0.654007		0.8073	-0.32705		1.87326	-0.895752
2.30598	-0.531442		0.712807	0.992407		1.90296	-0.663036
1.75967	-0.095001		0.633733	-0.776429		1.93213	-0.632058
1.35805	-0.0457548		0.63627	-2.90647		1.81336	-0.528416
2.37109	-0.212514		0.639214	-2.31765		1.74431	-0.536076
3.74127	-0.353316		0.610754	-0.118371		1.77065	-0.316224
4.0497	-0.0699667		0.680893	-1.4116		2.26752	-0.621684
4.23425	0.388522		0.654083	0.514152		2.85591	-0.174831
1.43797	-0.399788		0.584864	-0.332206		3.12001	-0.431689
1.60467	-1.03121		0.653469	-1.70866		2.44698	-0.612458
1.84368	-1.02475		0.735708	-1.4376		2.07358	-0.853461
1.64313	-0.770685		0.843603	-0.168924		2.03517	-0.396321
1.75815	-1.3205		0.921089	-2.29651		2.11147	-0.428275
1.76876	-0.455979		0.968117	-1.50685		2.02172	-0.299568
1.7891	-0.484554		0.901389	-2.71462		2.22835	-0.450619
2.33641	-0.765605		0.855627	-2.97889		2.41936	-0.319159
2.37018	-0.73783		0.900052	-2.70131		2.7629	0.0942892
1.73648	-0.944446		0.956119	-3.28363		2.76894	-0.198172
1.9708	-0.558377		0.920407	-2.58393		2.88599	-0.516239
2.23122	-0.302347		0.846601	-2.04105		3.48065	-0.280979
2.50021	-0.545659		1.01577	-2.32667		3.83503	-0.270194
2.04819	-0.554698		1.17849	-2.64951		0.685184	-2.02659
2.59869	0.168474		1.45537	-1.92267		0.867412	-1.93103
2.69595	-0.296378		1.83438	-1.93679		0.722675	-2.11417
2.4248	-0.375661		2.11884	-2.46175		0.874225	-0.881645
2.54156	-0.262733		1.83044	-2.02244		1.05117	-0.221424
2.54816	0.0057255		0.51784	-4.5886		0.854801	-3.17704
2.27957	-0.44579		2.49879	-0.944758		1.21085	-1.47721
2.18806	-0.394861		2.18092	-1.08366		1.51235	-1.21037
0.712632	-1.89957		0.96394	-2.3298		1.22539	-1.05584
1.26523	-0.476325		0.655779	-2.80348		1.66487	-1.26463
0.924859	-0.529484		0.839144	-3.09858		0.169826	-1.18489
0.421446	-2.06479		0.955167	-2.63725		0.186689	-1.68006
0.486936	-2.81669		1.39803	-1.9543		0.344089	-2.05798
1.04074	-2.38608		1.21353	-1.44198		0.222004	-3.75964
0.704426	-2.37474		4.10663	-0.715876		0.249881	-3.72598
0.709137	-2.16916		3.12076	-0.375408		0.251324	-4.08634
0.879053	-1.82704		2.45824	-0.622909		0.296969	-4.7957
0.952682	-1.36334		1.24552	-1.06334		0.32735	-2.7717
1.10926	-1.06881		1.6478	-0.95887		0.349169	-2.96914
1.43989	-1.0554		1.66176	-0.85924		0.390677	-2.91615
1.83098	-1.01672		1.51587	-0.856053		0.470872	-3.04984
1.98507	-0.617597		2.42776	-0.800326		0.508307	-2.73256
0.616136	-2.98572		2.12708	-0.509792		0.535504	-2.30271
0.371158	-3.59905		2.64536	-0.483066		0.619892	-3.00776
0.477672	-3.29044		3.45857	0.209712		0.599868	-1.61035
0.462316	-1.757		2.58662	-1.22061		0.657338	-1.97589
0.481723	-1.62882		2.41447	-1.56504		0.879439	-2.05444
0.482164	-1.59444		2.87825	-1.25645		0.828392	-1.39727
0.514378	-2.14569		2.70914	-1.2679		0.870804	-2.46375
0.61463	-1.17624		2.43155	-1.47029		1.70687	-0.887157
0.638314	-1.26648		2.30894	-1.0815		1.53481	-0.969358
0.617765	-2.49222		3.28804	-1.02559		1.72962	-1.18081
0.662488	-2.22629		1.38247	-1.68659		1.36294	-1.36545
0.700998	-1.78343		0.746496	-2.50828		1.12982	-1.59896
0.745436	-1.75701		4.43229	-0.0593954		1.14859	-1.39098
0.80737	-1.38569		4.21803	-0.946908		1.44564	-1.2232
0.77156	-1.93447		3.84268	-0.590227		1.51692	-1.10943
0.823586	-1.65154		2.13976	-1.89162		1.1888	-0.710719
0.852774	-1.79778		2.3218	-1.6884		1.15144	-1.43806
0.991907	-1.85356		2.18328	-1.24409		1.14572	-1.37701
0.99319	-1.24528		2.44806	-1.30943		1.30239	-0.673659
1.02742	-0.793986		2.42238	-1.05986		1.64396	-0.592584
1.01436	-1.06007		2.25556	-1.43962		1.96116	-0.889237
0.996257	-1.01246		2.16459	-1.86308		1.8586	-0.844118
1.07317	-1.21413		2.35016	-1.47366		1.90554	-0.769047
0.947935	-0.65764		2.06623	-3.01311		1.82059	-0.631129
1.01038	-0.972932		1.74842	-2.88804		1.80758	-0.309753
1.05593	-1.02661		1.73464	-2.58235		1.661	-0.690877
1.06768	-1.07175		1.77218	-2.15143		2.32604	-0.556547
1.28841	-0.900907		1.78982	-2.27661		2.30726	-0.699485
1.95845	-0.30631		1.6388	-2.2193		2.13913	-0.39547
1.89155	-0.459589		1.41259	-1.86266		2.03055	-0.545276
2.00496	-0.413871		1.25479	-1.95238		1.97836	-0.719416
2.52661	-0.626162		1.26542	-2.385		2.0063	-0.623253
2.90911	-0.537526		1.18505	-2.25613		2.01462	-0.421197
2.38185	-0.274129		1.14626	-1.87823		2.08423	-0.294727
2.01612	-0.3419		1.22115	-1.77589		2.12897	-0.583483
1.65548	0.228465		1.24735	-2.11008		2.29491	-0.305526
2.20819	-0.233139		1.21865	-2.69509		2.06275	-0.1915
1.62383	0.0659436		1.0375	-2.04478		2.61022	0.0584025
1.81099	-0.145425		1.19161	-1.89144		2.44553	-0.0846208
3.16986	-0.0311985		1.25458	-2.71658		2.99833	0.0791819
4.16423	0.268917		1.14745	-1.91799		3.55105	-0.547038
4.25018	-0.0789402		1.07116	-0.0325631		0.223261	-3.23192
4.24597	0.489853		1.01907	-0.751958		0.483961	-2.62526
4.63674	-0.0954594		1.06615	-0.910736		0.740173	-1.29188
1.8294	-0.37001		1.1476	-1.82138		0.607808	-1.59102
1.65634	-0.347496		1.22092	-1.26311		0.916737	0.190213
1.8492	-1.01945		1.3544	-0.9009		1.03621	-1.37273
1.84692	-0.455336		1.39461	-1.42837		1.00174	-0.788682
1.98719	-2.10925		1.29837	-1.65766		0.846662	-1.19941
1.85519	-1.41121		1.30636	-1.22239		1.17967	-0.832941
1.46577	-1.94387		1.48516	-1.60608		1.28432	-1.50104
1.29742	-1.82871		1.2186	-1.24043		2.02261	-0.716738
1.77023	-0.659009		0.964065	-1.92399		0.704608	0.338704
2.04709	-0.539328		1.1116	-1.83465		0.195443	-2.12949
1.89396	-1.00626		1.14452	-1.84439		0.205998	-3.84483
2.22492	0.0655567		1.21538	-0.643649		0.219957	-3.31438
1.83229	-1.00665		1.1887	-1.25327		0.240555	-3.42905
2.04935	-0.530344		1.14655	-1.40442		0.272589	-3.68442
1.67236	-0.600002		1.19453	-1.22893		0.339346	-3.48087
1.65847	-0.960336		1.04345	-0.396314		0.376275	-1.62648
1.44424	-0.78612		0.880702	0.447664		0.403916	-2.55614
1.82244	-0.471381		0.781904	-0.219362		0.469546	-1.88088
2.29135	-0.570406		0.906597	0.677934		0.489128	-1.95997
2.6841	-0.594791		0.895408	-1.2079		0.489781	-2.23792
1.87685	-0.686146		0.654495	-1.00673		0.55695	-1.70336
2.27112	-0.289065		0.738104	-2.33273		0.61227	-1.58749
2.50688	-0.273871		0.815206	0.391555		0.785147	-2.13769
2.22068	-0.78447		0.915501	-0.944426		0.991275	-1.6842
2.50646	0.267148		0.873314	-1.29764		1.00932	-2.77616
2.89331	-0.394775		1.03287	-1.4676		1.99584	-1.09253
2.77476	-0.399078		1.15126	-2.08291		2.74954	-0.620902
2.47525	-0.587652		1.1648	-2.79919		3.3958	-0.638775
2.58668	-0.207335		1.25361	-3.44382		1.57286	-1.36199
2.56517	-0.427106		1.216	-3.22236		1.15761	-2.00264
1.02122	-0.803328		1.14492	-3.2072		0.613347	-1.8051
1.73685	-0.0332847		0.998137	-2.33484		0.952403	-1.33106
2.04012	-0.266817		1.02596	-2.87154		1.33431	-0.995609
1.54066	-0.360488		1.0358	-2.00901		1.39695	-1.53712
1.05538	1.66127		0.997697	-1.40317		1.30423	-1.49929
0.879343	2.76777		1.07333	-2.36776		1.32445	-1.48
1.1426	-1.27047		1.09188	-2.02098		1.29147	-1.49481
1.40724	-2.12828		1.07894	-2.50998		1.14033	-1.15711
0.748017	-2.71976		1.01618	-3.4299		1.68076	-0.793533
0.765613	-1.28893		1.00971	-2.76338		1.72479	-0.876907
0.793181	-1.16108		0.971722	-2.60369		1.76646	-1.13577
0.882397	-0.794416		0.900349	-1.44916		1.81737	-0.577756
1.78963	-0.712078		0.874762	-3.23008		1.80996	-0.299717
1.1954	-0.54033		0.878807	-2.18914		1.6971	-0.101255
0.609529	-2.20323		0.836582	-3.22631		1.73551	-0.378361
0.484482	-3.27846		0.917968	-4.05796		1.81542	-0.39346
0.358972	-0.704569		0.915758	-3.14305		1.77489	-0.586715
0.484702	-2.90584		0.799491	-2.37033		1.65391	-0.787524
0.513476	-2.77815		0.842883	-3.9186		2.16464	-0.782436
0.520106	-2.08015		0.964145	-3.69909		2.09381	-0.459471
0.552561	-2.06697		0.974534	-2.73082		2.02397	-0.534701
0.557514	-0.783391		1.03089	-2.55515		1.95889	-0.56027
0.58633	-1.22614		1.05819	-2.0089		1.91789	-0.783295
0.606209	-1.30998		1.02386	-2.3648		2.16144	-0.539762
0.641617	-1.6892		1.0294	-2.27214		2.68946	-0.51457
0.674358	-2.66825		1.00286	-2.6591		2.80395	-0.131894
0.694327	-1.89972		1.07307	-3.28613		2.96335	-0.0314329
0.676267	-1.81765		0.989779	-1.41734		2.89607	0.0397894
0.738375	-1.26947		1.00261	-2.48692		2.86295	0.179182
0.71668	-0.767032		1.09096	-2.5518		2.95598	0.202906
0.736641	-0.650669		1.50091	-2.03116		0.237673	-2.28069
0.774963	-1.38031		1.99245	-1.30317		0.534089	-2.66617
0.912525	-2.33414		1.95925	-1.42318		0.653745	-3.26395
0.948367	-1.87047		2.10023	-2.07155		0.763389	-4.13426
0.969002	-1.56061		2.09385	-2.36361		0.998011	-3.5438
1.01753	-0.927703		1.83894	-2.44874		0.960617	-3.07033
0.96537	-0.94082		0.502144	-4.96605		1.85675	-0.733797
0.977072	-1.09989		1.69263	-2.11426		1.86586	-0.828887
0.977309	-1.17024		1.44479	-2.00979		0.846309	1.15601
0.908696	-1.02155		0.920705	-2.14031		0.184559	-3.14598
0.984238	-0.983471		1.18599	-1.53556		0.24642	-3.02982
1.0005	-1.25593		3.74324	-0.489731		0.257839	-1.27651
0.98166	-1.01708		1.99089	-0.563317		0.304214	-0.759476
1.07362	-0.819631		2.12274	-0.706977		0.309069	-3.3261
1.25621	-0.736564		2.38573	-0.753193		0.340843	-2.86873
1.15638	-0.809488		3.14585	-0.211089		0.354646	-2.29378
1.4029	-0.805346		2.60443	-0.764597		0.416996	-1.97503
1.428	-0.298637		2.51156	-1.29773		0.435438	-2.64544
1.43998	-0.484482		2.27884	-1.05404		0.454082	-2.17499
1.51499	-0.27363		2.89385	-0.912801		0.448365	-1.85499
1.3016	-0.329678		3.42981	-0.867631		0.535833	-2.02064
1.26156	0.0770913		2.72201	-1.02922		0.634584	-1.50732
1.03239	-0.236775		2.96616	-0.815336		0.711139	-1.41932
1.72497	0.0659517		2.63004	-1.6287		0.850893	-1.45421
1.58921	0.00783518		3.1008	-0.693066		0.973303	-1.76773
1.8205	-0.348481		2.49165	-1.42674		1.26735	-3.16403
3.5556	-0.458584		2.19287	-1.41542		2.89285	-0.554906
3.24691	-0.315258		2.18608	-1.61765		2.92036	-0.399385
3.40609	-0.243105		2.3315	-0.767458		3.01169	-0.503461
4.32454	-0.24336		2.2708	-1.10003		1.08818	-2.2357
4.05611	-0.280056		2.61521	-1.00818		0.735554	-2.61078
4.17226	-0.349089		2.59906	-0.858914		0.450264	-2.64843
4.53532	-0.119593		2.74396	-0.799569		1.07631	-2.71092
4.68787	-0.572851		2.09995	-1.56443		1.2035	-0.413262
1.91907	-0.143237		2.22723	-1.01854		1.17815	-1.48036
1.6246	-1.55479		2.66291	-0.959648		1.17099	-0.944552
1.40638	-3.71258		4.32668	-0.363558		1.25456	-1.02504
1.36352	-0.314973		4.63612	-0.0863615		1.24516	-1.18064
1.63492	-0.0594592		4.14394	-0.175132		1.24382	-1.19771
1.80464	-1.34571		2.10926	-1.40631		1.78762	-1.23878
1.74341	-0.466665		2.29325	-1.05528		1.57504	-1.34396
1.84657	-0.6548		2.41062	-1.21514		1.90587	-1.29355
2.10739	-0.286381		2.53668	-0.998482		1.80954	-1.13348
2.28131	-0.511082		2.46195	-0.845191		1.80722	-0.989296
2.35582	-0.250827		2.24461	-1.61418		1.67174	-0.550489
2.03303	-0.442566		2.32499	-1.00272		1.74173	-0.245188
2.1037	-0.675979		2.24992	-1.48163		1.66085	-0.34714
2.1866	-0.392048		2.11902	-1.4554		1.43619	-0.859188
1.75264	-0.868799		2.04134	-1.64151		1.716	-0.519428
2.02344	-0.782425		2.02338	-1.50513		1.97082	-0.708916
2.73603	0.0133044		1.97262	-1.77649		2.32206	-0.317931
2.04275	-0.563214		1.92741	-2.09711		2.30247	-0.479253
1.79671	-0.862519		1.63306	-2.32832		2.1913	-0.608667
1.97221	-0.665016		1.40368	-1.65539		2.46515	-0.448428
2.239	-0.928437		1.37524	-1.85837		2.96115	-0.227919
2.73525	-0.265392		1.34629	-1.8237		3.54241	0.0993794
2.91991	-0.316742		1.38495	-1.74907		3.42236	0.0990301
2.57557	-0.531385		1.36838	-1.91212		3.4251	0.334887
2.5945	-0.168098		1.34599	-2.80161		3.14366	0.0853081
2.49947	-0.470655		1.35216	-2.74805		3.22245	-0.0558345
2.38237	-0.514268		1.20106	-2.71566		0.404727	-3.39291
0.866727	-2.1729		1.31274	-2.1005		0.515523	-1.66722
1.12064	-2.31867		1.50844	-1.57502		0.539999	-4.76672
1.99509	-0.75858		1.20654	-1.48338		0.639298	-3.44228
1.01707	0.860031		1.07037	-0.625068		0.711703	-3.77457
0.759289	-0.212227		1.22806	-1.2338		2.07307	-0.285931
0.382076	-4.02196		1.23292	-1.74489		2.0002	-0.580951
1.00893	-1.71267		1.30302	-1.5509		0.238502	-4.77925
1.16861	-2.00391		1.1483	-1.25175		0.315245	-3.1922
0.718169	-3.11986		1.30055	-1.2421		0.332433	-2.65939
0.801123	-2.62349		1.70582	-1.73108		0.338264	-0.715805
0.761907	-1.64965		1.40206	-1.69994		0.340227	-0.505636
0.764261	-1.45017		1.337	-1.98137		0.367012	-1.14314
0.719612	-2.45122		1.55493	-1.64832		0.344425	-1.4608
0.475998	-3.07118		1.42394	-1.86227		0.384196	-2.32232
0.445146	-2.99211		1.24924	-1.95354		0.440379	-2.50638
0.58826	-1.47155		1.31981	-2.1377		0.538995	-1.69089
0.579629	-1.37706		1.1969	-2.59848		0.665423	-1.759
0.595215	-1.75551		1.19322	-1.68306		0.687452	-1.6353
0.61516	-2.70784		1.09568	-0.985596		0.808686	-2.09043
0.615936	-2.1534		1.39265	-1.75495		0.849513	-2.01871
0.681901	-2.06145		1.33584	-1.44285		1.02555	-1.14213
0.722918	-2.86965		1.31755	-0.63575		1.48722	-1.6968
0.926295	-2.83623		1.03435	0.782695		3.37081	-0.870818
0.798155	-2.36664		1.10906	-0.859476		3.05353	-0.379452
0.808022	-3.01614		0.982767	-1.05544		2.97291	-0.0643463
0.802483	-2.53673		0.838392	0.645712		0.503507	-3.13207
0.687253	-2.42853		0.95051	-1.05717		0.414262	-0.952991
0.668802	-1.89833		0.907761	-1.04795		0.438464	-1.78094
0.671122	-0.64141		1.07118	-1.32999		0.826051	-3.33397
0.735247	0.169393		0.935116	-2.57103		1.14567	-2.67413
0.806725	-2.07241		0.881415	-2.33782		1.11599	-0.459622
0.902194	-1.23011		0.926141	-2.49239		1.06086	-1.0885
0.918007	-1.20041		0.910531	-1.37413		1.08475	-1.34261
0.920766	-1.44656		0.69756	0.724927		1.23113	-1.1925
0.979786	-0.620057		0.829094	0.432238		1.08719	-1.21458
0.935459	-0.0736863		0.934668	-1.07735		1.44068	-1.7031
0.882949	0.0255478		1.31137	-1.77075		1.57533	-1.22231
0.894009	-0.976933		1.2859	-1.24988		1.8953	-0.920716
0.850659	-1.54541		1.30939	-2.57291		1.90823	-0.947324
0.958178	-1.76395		1.21405	-2.45309		1.76373	-0.864006
0.951845	-1.42897		1.07716	-3.14631		1.8296	-0.783758
1.1507	-0.765629		1.17835	-1.90172		1.69928	-0.425334
1.32157	-0.931762		1.09314	-2.27556		1.46121	-0.499768
1.16865	-0.808996		1.11715	-2.355		1.62716	-1.14044
1.28112	-1.12171		1.11724	-1.34997		1.67187	-1.09803
1.35265	-0.568257		1.20532	-0.695355		1.78498	-0.826354
1.38367	-0.259795		1.22821	-3.00012		1.94885	-0.408887
0.972902	-0.0250991		1.25434	-2.05229		2.11651	-0.714788
2.58569	-0.710443		1.23832	-2.98352		2.40601	-0.645611
2.8372	-0.149654		1.21008	-2.78684		2.34915	-0.447115
3.05458	-0.317738		1.11999	-5.06211		2.65118	-0.289964
2.8618	-0.64285		1.08875	-4.97665		2.3878	-0.211706
2.97977	0.133483		1.10786	-4.77792		2.7461	-0.367483
2.89988	-0.521248		1.05071	-3.7342		2.30093	-0.400233
3.44498	-0.470522		0.966107	-4.63602		2.84551	-0.391
3.151	-0.297677		0.954467	-4.86753		3.24644	-0.609591
4.11318	-0.134896		0.952375	-1.95444		0.325319	-2.06852
4.10511	-0.703389		0.987353	-1.40623		0.354961	-3.31303
4.1547	-0.48195		1.04389	-3.46846		0.486176	-3.1478
4.37907	-1.1454		1.12511	-4.05816		1.51939	-1.0736
4.50717	-0.557025		1.16297	-3.1299		2.06004	-0.358581
2.27569	-0.532264		1.01627	-3.08978		1.73017	-0.535912
2.08527	-0.698609		0.927202	-3.42469		0.709202	-1.36756
1.97613	-0.348651		1.18315	-3.56274		0.361556	-4.51795
2.19804	-0.721303		1.05149	-1.68059		0.332007	-4.32656
1.424	-1.05224		1.08447	-2.11752		0.280307	-2.02188
2.05489	-1.22075		1.02516	-2.39249		0.244969	-3.60282
1.95449	-0.382591		0.997481	-2.19064		0.256801	-1.65024
1.55746	-0.600433		1.16341	-3.97977		0.272734	0.526333
1.40618	-0.742657		1.25895	-3.03964		0.315884	-0.358727
1.59193	-0.0893333		1.88642	-1.37136		0.356792	-0.949093
1.83169	-1.64829		1.90089	-1.2017		0.33733	-0.322707
1.74302	-1.57695		1.91754	-2.00834		0.318998	-0.661791
1.78479	-1.51484		2.11417	-1.93947		0.407247	-1.58482
1.97191	-0.646775		2.23327	-1.62119		0.430754	-1.59101
1.94612	-0.341707		2.02256	-1.5892		0.44232	-1.86498
1.99809	-0.734269		1.04625	-1.87408		0.526373	-1.46298
2.09096	-0.0779397		0.469698	-4.11844		0.64801	-1.34022
2.41431	-0.562492		0.299208	-4.09929		0.662695	-1.50275
2.17243	-1.32295		3.16587	-0.336184		0.954097	-1.643
2.11044	-1.3154		1.1253	-2.86046		1.02071	-2.30232
2.61059	-0.277875		0.875304	-3.21499		1.16848	-2.44087
2.78636	0.507059		0.787608	-2.22628		1.78827	-1.71038
2.22571	-0.554791		4.02156	-0.461489		3.54502	-0.626538
2.11441	-0.406842		1.74328	-0.899144		2.99335	-0.909229
2.18968	-0.732567		2.22592	-0.785019		0.641648	-3.72016
1.71501	-0.992615		1.78076	-0.742061		0.474309	-2.64422
1.83688	-0.740974		2.78045	-0.451949		0.359964	-1.79913
2.13465	-0.761002		4.67779	1.02253		0.721587	-2.70261
2.74766	0.126286		3.67393	0.160957		1.1236	-3.40027
2.86584	-0.117623		3.83127	0.00758092		1.28864	-1.24529
1.71384	-1.22156		4.2493	0.632937		0.924017	-1.54082
2.37189	-0.473401		2.62312	-0.904811		1.49114	-0.968898
2.3881	-0.705754		2.45695	-1.08088		1.34159	-1.25952
2.75924	-0.392284		1.89437	-1.11157		1.46299	-1.29497
2.85242	-0.462589		2.54832	-1.04778		1.44784	-1.13409
3.0524	-0.19392		2.57904	-0.844813		1.94294	-0.889157
2.56303	-0.230684		3.81315	0.215917		1.89566	-0.796273
2.90842	-0.364613		3.02122	-0.62296		1.81859	-0.420971
2.8713	-0.0125758		3.17488	-0.793007		1.76152	-0.381602
2.16757	-0.358811		2.10035	-1.36028		1.64377	-0.822704
0.314212	-4.41077		2.17454	-1.0012		1.7333	-0.881567
1.34407	-1.71139		2.5363	-1.46833		1.69103	-1.30344
2.16606	-0.920522		2.05044	-1.34117		1.9171	-1.37053
1.94406	-0.780898		1.84039	-1.10983		1.98567	-0.455382
1.3138	-0.0484453		1.96875	-1.35241		1.72422	-0.400694
1.54241	-1.25302		1.81093	-1.02891		1.83629	-0.341098
0.993333	-2.08724		1.88925	-0.59523		2.10024	-0.887386
0.846236	-2.16947		2.39389	-0.785293		2.12818	-0.719583
0.936781	-1.53629		2.46206	-0.952183		2.16658	-0.667436
0.592021	-0.98354		1.66233	-0.520569		2.56661	-0.586217
0.645247	-3.44254		1.46333	-0.87067		2.68738	-0.9139
0.436297	-3.51806		1.4665	-0.775028		0.844932	-2.16352
0.45202	-5.01325		2.34504	-0.69437		1.07917	-0.922603
0.491997	-3.99961		3.17359	-0.584102		1.52456	-1.06622
0.607885	-3.14553		3.56303	-0.206015		2.15646	-0.680634
0.74152	-1.37126		4.45956	-0.561873		0.873526	-1.19411
0.633777	-1.6969		2.55785	-0.463041		0.608184	-0.597355
0.708594	-1.75308		2.24819	-1.23833		0.37329	-4.47468
0.633663	-2.14746		2.51784	-1.23168		0.368807	-2.03911
0.731166	-2.56667		2.8355	-0.574234		0.430722	-1.50688
0.899039	-2.13539		2.48281	-0.663195		0.324341	-0.261906
0.72378	-3.24918		2.44459	-0.707334		0.305612	-0.538798
0.806457	-1.7241		2.48598	-0.942136		0.263857	0.691091
0.815825	-1.70198		2.28489	-1.08841		0.230776	0.445462
0.791419	-1.62453		2.11434	-1.32434		0.228186	-1.85097
0.746792	-2.02403		1.96327	-2.14585		0.239617	-0.340774
0.720033	-2.3801		2.03238	-1.5954		0.24857	1.03417
0.712096	-1.86329		2.04299	-2.09344		0.264779	0.597712
0.660665	-1.99417		1.80862	-2.25446		0.266791	-0.445473
0.875666	-1.1703		1.83727	-2.0458		0.248755	-0.581395
0.794332	-0.522253		1.51271	-2.04877		0.249815	2.95727
0.797679	-0.643686		1.56794	-1.2867		0.189096	0.420109
0.847153	-0.544645		1.61997	-1.52535		0.21669	0.157355
0.811918	-1.21178		1.65345	-1.9999		0.216918	0.500912
0.949119	-0.576714		1.78377	-1.83415		0.247108	0.761273
1.01565	-0.874681		1.66085	-1.78101		0.272314	-0.304585
1.05168	-1.21174		1.38814	-2.54191		0.301925	3.23948
0.96524	-1.30952		1.44552	-2.30728		0.370802	2.05526
0.950988	-1.72115		1.58515	-1.83797		0.483547	-1.66558
0.844063	-1.16396		1.23463	-1.66989		0.49942	-2.2463
1.10852	-0.937117		1.25343	-1.95677		0.442656	-1.83744
0.922338	-1.14399		1.35115	-1.8038		0.507713	-1.69071
0.911624	-1.25515		1.3849	-1.40257		0.511156	-1.11813
1.18274	-0.327814		1.61889	-0.970675		0.623014	-0.916698
1.13017	-1.44697		1.64912	-1.01658		0.741804	-2.34174
1.18015	-0.706072		1.80723	-1.86804		0.84096	-1.58678
1.37709	-0.376483		1.6858	-1.61161		1.36842	-2.61912
1.22596	-0.370292		1.49031	-1.86626		1.24837	-2.16357
2.46375	-0.683469		1.43801	-1.77146		1.32455	-2.5194
2.78772	0.140593		1.40847	-2.01392		1.74639	-2.30508
2.40832	-0.254293		1.56283	-2.07951		2.79282	-1.15838
3.76042	0.0519973		1.28896	-1.46091		4.20946	-0.943354
4.01289	0.428525		1.3824	-1.60716		0.664645	-2.27346
3.30121	0.0109372		1.30497	-2.17247		0.6542	-1.56965
4.23356	-0.279597		1.16332	-1.67176		0.862482	-2.5113
4.17165	-0.361058		1.3373	-2.06783		0.956809	-1.8652
3.81501	-0.194147		1.40262	-1.87285		1.24373	-1.51955
3.71763	-0.17156		1.4658	-2.03975		1.2782	-1.01458
2.97322	-0.574227		1.45728	-2.36433		1.06585	-1.49376
3.38985	0.266323		0.932028	-1.97573		1.6586	-0.743925
2.23213	-1.15387		1.10631	-1.50204		1.47958	-1.0427
2.25731	-0.96035		1.19892	-0.927526		1.36736	-1.44072
1.57676	-0.993913		1.11488	-1.04125		1.54602	-0.680912
2.01514	-1.30582		0.986807	-1.22459		1.9402	-1.19664
2.17517	-1.28688		0.935206	-1.40933		1.8832	-1.15143
2.20539	-0.499305		1.00406	-0.44879		1.8252	-0.447335
1.75076	-0.795081		1.07547	-1.41708		1.73238	-0.95124
1.69606	-0.246037		0.971289	-2.42006		1.74307	-0.986081
1.45362	-0.546602		0.990636	-3.12189		1.75816	-0.999712
1.88982	-0.858487		1.11514	-2.92346		1.84363	-1.4768
1.88308	-0.817374		1.25333	-2.16634		1.94281	-0.815274
1.73134	-0.869759		0.994711	-1.73292		1.94473	-0.72245
1.84426	-0.410544		0.784839	-0.0742564		1.76602	-0.626245
2.19883	0.0743839		1.15424	-1.47095		2.3087	-0.414871
2.18049	-1.38906		1.23787	-1.90271		2.52376	-0.606258
2.33775	-0.265957		1.62536	-2.06239		2.39616	-1.23857
2.27616	-0.137349		1.30353	-2.28688		2.84512	-0.388004
2.44847	-0.563098		1.24145	-3.74274		2.66217	-0.544198
2.67449	-0.854234		1.15921	-2.92643		2.21152	-0.740377
2.415	-0.54274		1.16213	-1.96614		1.00854	-1.61783
2.73277	-0.469973		1.35335	-2.22908		1.06882	-1.3626
1.79771	-1.47967		1.56478	-2.75152		1.04988	-1.47672
2.60546	-0.478034		1.6302	-1.71531		1.642	-0.553218
2.20475	-0.700784		1.51029	-1.48043		0.872849	-0.312467
2.42954	-0.710928		1.48921	-1.82082		0.830023	-0.27439
2.37985	-0.698135		1.54907	-2.30486		0.565811	-1.94699
1.88436	-0.786158		1.68963	-1.19043		0.628123	-1.48693
2.36195	-0.539499		1.52207	-1.38928		0.474231	-0.921626
2.79699	-0.4173		1.34611	-3.77224		0.297854	0.575421
2.50502	-0.701903		1.35646	-3.77412		0.251497	0.327452
2.17612	-0.882772		1.31676	-4.36518		0.238377	-1.77274
2.7266	-0.248857		1.22084	-3.34502		0.248758	-0.44104
2.87563	-0.428		1.14197	-3.59092		0.247133	-0.71667
2.86691	-0.479164		1.02088	-4.10932		0.24382	-0.2862
3.12403	-0.338259		0.966632	-1.65553		0.208205	-1.3066
2.85921	-0.0637785		0.946848	-2.31419		0.188528	1.9827
2.47421	0.0772482		1.00617	-3.27964		0.196506	1.09821
2.26115	-0.835001		1.07456	-4.53041		0.225628	-1.47769
1.97581	-0.778647		1.03105	-3.21739		0.242047	-0.118197
0.891473	-1.4141		1.18979	-2.63255		0.230752	1.46293
1.47931	-1.80621		1.24553	-2.75251		0.461677	0.466411
1.07738	1.54375		1.3534	-2.71153		0.592424	-2.64687
1.64775	-1.58282		1.40135	-2.84899		0.724938	-4.03698
2.22032	-0.953166		1.31014	-2.00119		0.711567	-3.09789
1.36121	-1.12		1.11509	-2		0.448396	-1.37704
0.399671	-4.25294		1.13883	-2.59321		0.692279	-2.38389
0.450975	-3.19626		1.24337	-2.45453		0.640909	-0.726082
0.341559	-3.95399		1.39264	-2.59109		0.839245	-1.43048
0.453301	-3.00359		2.24938	-0.753946		1.09492	-2.33013
0.584675	-3.74382		2.13655	-1.04566		1.11629	-1.54622
0.681463	-3.45067		2.08616	-1.64617		0.95994	-1.2533
0.877964	-1.44292		2.11342	-2.01133		1.0968	-2.20157
0.751015	-1.81806		2.04256	-1.80229		1.35085	-2.8044
0.800385	-2.13627		1.96309	-1.51393		1.699	-1.15979
0.846953	-1.53578		1.47157	-0.12946		3.53075	-0.0732878
0.752713	-1.87459		1.15476	-1.74244		3.74199	-0.463274
0.658696	-1.36819		1.05561	-2.70906		0.583438	-1.16925
0.828556	-2.13797		0.564042	-3.39194		0.693568	-0.123734
0.861631	-2.46946		1.12891	-3.17481		0.894094	-0.761228
0.93549	-1.58319		0.892714	-3.97681		1.23441	-0.640701
0.884371	-0.79334		0.495683	-2.28854		1.29119	-1.14092
0.870804	-1.10846		3.13671	-0.62238		1.24612	-0.512386
0.838221	-1.62708		0.722073	-2.91407		1.35278	-0.734126
0.852382	-1.63807		0.690438	-2.84059		1.56137	-0.532848
0.925708	-2.23323		4.13604	-0.537243		1.61808	-0.662957
0.922842	-1.56136		2.5157	-0.468074		1.48903	-1.38829
0.94634	-1.06427		3.34821	-0.554818		1.42245	-0.831224
1.02233	-0.738659		3.54666	-0.292241		1.71161	-1.59487
0.81494	-0.656048		4.42645	0.358079		1.9156	-1.2866
0.749762	-1.20083		2.77835	-0.616919		1.76722	-0.957265
0.797665	-2.18143		2.71436	-0.79292		1.85229	-0.61959
0.930589	-0.528114		2.41911	-0.689508		1.67329	-1.36033
1.05187	-1.03929		2.44172	-0.476861		1.77585	-1.15055
0.904612	-1.30304		2.79325	-0.747479		1.77959	-1.27921
0.884947	-1.70301		2.8057	-0.738155		1.88565	-1.68629
0.956716	-1.5405		4.16947	-0.47762		2.70429	-0.732718
1.36715	-0.758107		4.08586	0.00996945		2.29072	-0.903825
0.967854	-0.798008		2.527	-0.419315		1.86586	-1.01318
0.891026	-1.21267		2.75787	-0.279337		2.09552	-0.527004
1.19281	-1.31759		2.88892	-1.30912		2.29333	-1.01138
1.14614	-1.2109		2.52223	-0.96828		2.73374	-1.01831
1.1162	-1.10019		2.57194	-0.970594		2.48907	-0.343908
1.14393	-0.982237		2.57322	-1.13798		2.44158	-0.85742
1.33951	-0.632325		2.46206	-1.12222		0.922187	-1.00061
1.19028	-0.0626056		2.19213	-1.1555		1.28757	-1.05264
1.55165	-0.900424		1.41271	-1.25224		1.18709	-1.38678
1.40399	-0.58008		1.07275	-2.09762		1.40968	-1.07651
1.1436	-0.388549		1.59486	-1.46107		1.77693	-0.439184
1.41923	-0.656707		1.7367	-1.1124		0.966008	-0.268491
1.91199	-0.370313		2.07979	-1.17772		1.02773	-0.0366848
4.1128	-0.023765		2.13398	-0.679084		0.365074	-1.27621
3.43669	-0.587799		1.16917	-0.310298		0.492247	1.65346
3.49384	-0.419333		1.26391	-0.78095		0.580779	-0.62759
3.52123	-0.418111		1.8134	-1.05758		0.607089	-1.935
4.17932	-0.620363		1.56357	-1.22794		0.678727	-2.00808
3.95241	-0.27626		2.02546	-0.968643		0.614472	-1.07307
4.48874	-0.418208		3.09269	-0.406913		0.411099	-1.40588
4.09873	-0.340818		4.1214	-0.27603		0.244864	-0.762191
3.1855	-0.324959		2.41948	-0.924534		0.25517	-1.83433
2.70077	-0.135114		2.21914	-1.4528		0.291296	-4.71835
2.52448	-0.672891		2.91596	-0.623301		0.30173	-3.22374
2.13248	-1.45323		2.99546	-0.409605		0.299084	-4.20704
2.58763	-0.886472		2.62784	-0.446279		0.244326	-0.58628
2.27079	-0.626644		2.53974	-0.938014		0.24797	-0.723664
2.09544	-0.447701		2.92355	-0.353155		0.282902	-1.66329
1.99707	-0.181412		2.59535	-0.637486		0.268532	0.935102
1.57298	-0.362375		2.38168	-1.64308		0.305669	0.576006
1.42089	-0.794289		1.91594	-1.85387		0.374832	-1.65352
2.07845	-0.75699		2.13851	-1.72393		0.487308	-3.14642
2.40581	-0.575331		2.12825	-1.9673		0.64931	-3.59105
2.29523	-0.616638		2.20802	-1.93588		0.756389	-3.81605
2.49987	-0.65612		1.92321	-1.5998		0.735247	-2.55078
2.36988	-0.210238		1.87159	-1.67084		0.585493	-2.11504
2.36924	-0.411278		1.83933	-1.98055		0.751135	-1.82153
2.27064	-0.628371		1.95865	-1.93432		0.702354	-1.00593
2.26487	-0.723545		1.93616	-1.74777		0.841405	-1.07531
1.9422	-0.378334		1.97488	-1.89025		1.27188	-0.673165
2.36526	-0.404346		1.91692	-1.8646		1.0676	-0.731026
2.45137	-0.449319		1.76371	-2.08278		0.893085	-0.859826
2.12716	-1.07329		1.67262	-1.57797		1.07128	-1.30696
2.21753	-0.580076		1.53526	-2.09031		1.74435	-2.24894
2.64873	-0.568649		1.3725	-2.09872		3.89417	-0.0315831
2.5158	-0.596041		1.37716	-1.68597		3.43598	-0.596305
2.62131	-0.79908		1.38532	-1.50174		0.564077	-4.26568
2.62929	-0.374893		1.46487	-1.61748		0.74131	-3.00311
2.60339	-0.523836		1.89761	-1.29726		0.932016	-2.80372
3.14292	-0.447193		1.73162	-1.1463		1.20393	-0.67759
2.815	0.0334666		1.96607	-1.59997		1.19847	-0.946549
2.68276	-0.121947		1.86034	-1.98803		1.30874	-0.665373
2.54883	-0.518028		1.70962	-1.53784		1.28625	-1.09292
2.95853	-0.791609		1.54038	-1.87803		1.27011	-0.97087
2.76765	-0.494897		1.6886	-1.67816		1.38371	-0.930255
2.86283	-0.355911		1.63783	-2.48701		1.42797	-0.76165
2.25082	-0.381296		1.52284	-1.99151		1.47558	-0.49648
2.13689	-0.926557		1.5875	-0.791515		1.67356	-1.22684
0.958741	-1.85492		1.35655	-1.58115		1.77326	-1.31237
0.567592	-2.23476		1.2848	-0.933164		1.4537	-0.947997
0.307846	-3.22921		1.50498	-2.26687		2.02964	-0.516408
1.76163	-1.7687		1.6324	-1.86407		1.92481	-0.565593
1.56146	-1.51999		1.34504	-1.69799		1.76401	-0.924569
1.41917	-1.20205		1.38345	-2.05769		1.74904	-0.898863
0.237455	-3.72526		1.34057	-2.12621		1.94486	-0.871544
0.648487	-2.9765		1.15378	-2.22556		2.33659	-0.819051
0.816447	-2.28518		1.14084	-1.4771		2.14076	-0.671076
0.846448	-2.16898		1.25309	-0.991272		2.12813	-0.55209
0.999713	-2.08002		1.18502	-0.0492		2.0453	-0.716439
0.729902	-3.01262		1.26572	-1.50456		2.29262	-0.903325
0.864461	-2.01715		1.10302	-2.32512		2.60834	-1.06246
0.962931	-2.06946		1.35683	-1.02033		2.34142	-0.76064
0.957526	-1.2199		1.17339	-0.718412		0.333952	-1.46907
0.864768	-1.70393		1.18692	-1.46222		0.66233	-3.59535
0.935539	-2.03315		1.44473	-2.44944		1.03389	-0.893839
0.86328	-2.15378		1.29316	-1.99581		1.02989	-1.35698
0.984287	-1.47952		1.19926	-2.08811		1.20432	-1.14153
0.935017	-1.17966		1.0036	-1.76458		2.24608	-0.145727
0.980955	-1.49109		0.992759	-1.93405		1.41175	-0.86156
0.991221	-1.47448		1.05951	-1.97688		0.86929	-0.260527
0.987252	-1.98177		1.30219	-1.21939		0.464291	-0.805992
0.90996	-1.45097		1.37637	-1.45306		0.503237	-0.56306
0.901593	-1.16941		1.45342	-2.04893		0.620267	-0.495117
1.01801	-1.30007		1.74388	-2.33305		0.518935	-3.0106
0.903689	-0.778106		1.8982	-2.42589		0.632809	-3.78458
1.00554	-1.41794		1.97146	-2.20027		0.751282	-2.71092
0.98841	-0.975816		1.95311	-2.29609		0.728038	-2.55844
0.815518	-1.36115		2.02472	-2.68993		0.584729	-2.94937
0.985628	-1.52122		1.9633	-2.24293		0.349931	-2.07093
1.0211	-0.882741		2.01816	-2.96077		0.254754	-2.74391
1.06943	-0.641244		1.99177	-2.18074		0.391295	-2.99088
1.34759	-1.16836		1.83614	-1.23266		0.31317	-3.61132
1.24829	-0.925738		1.81851	-1.84644		0.364134	-0.83118
0.899221	-0.827109		1.84178	-1.98778		0.250859	0.0103682
0.726657	-0.525688		1.80681	-2.57215		0.268112	-2.08498
0.820031	-0.526011		1.75273	-2.61596		0.26869	1.01047
1.12251	-1.12607		1.51401	-2.69612		0.309146	1.99072
1.07431	-1.92352		1.32313	-2.85268		0.386229	-1.53165
1.11053	-0.803394		1.27427	-1.76305		0.443763	-2.44249
1.2564	-0.62289		1.16455	-2.84495		0.569046	-3.00652
1.23289	-0.754105		0.976001	-2.23283		0.647905	-1.84385
1.12776	-0.310216		0.909539	-3.39107		0.710376	-3.23202
1.57096	-1.11481		1.18595	-3.54709		0.628531	-2.15308
1.49584	-0.6698		1.16666	-2.85793		0.61456	-1.64391
1.18482	-0.669032		1.33213	-2.70253		0.74959	-1.28906
2.19179	-0.642998		1.23586	-1.84509		0.732472	-1.64289
2.93599	-0.500892		1.3382	-0.765789		0.880502	-1.93238
4.05666	-0.596506		1.43124	-1.46754		1.07204	-1.07442
4.45221	-0.356164		1.30565	-1.64212		1.29733	-0.997932
3.6983	-0.279177		1.31385	-2.32402		1.45312	-0.868668
3.36057	-0.302457		1.63098	-1.84284		1.59163	-0.927188
3.84304	-0.395971		1.44754	-1.86819		2.05224	-1.55063
3.59564	-0.544157		1.61085	-2.0853		3.43199	-0.427893
2.75815	-0.0155113		2.25978	-2.16786		3.66145	-0.349329
3.14242	-0.160793		2.29498	-1.79611		0.436335	-2.27896
3.49708	-0.0558286		2.61957	-1.36449		0.665617	-5.71624
3.21471	-0.253706		2.29294	-1.47502		0.936512	-1.83945
2.85355	-0.152609		1.78398	-1.879		1.15508	-1.55063
2.33682	0.174257		1.82432	-1.86208		1.22208	-1.2031
2.54705	-0.302165		0.861781	-2.41818		1.31907	-0.678478
3.05398	0.0601972		0.600379	-4.01276		1.28557	-0.874088
2.21112	-0.535805		1.11025	-3.40616		1.23048	-0.780001
2.23753	-0.681069		0.946203	-2.40206		1.36185	-0.889065
1.63793	-0.391254		0.973545	-2.83698		1.32823	-0.981852
1.85983	-0.880959		0.650961	-2.69826		1.49629	-0.760524
1.98963	-0.615862		0.431339	-2.91624		1.5645	-0.958067
2.35332	-0.51882		0.791343	-3.1859		1.54319	-1.04296
2.3924	-0.909412		2.98369	-0.66191		1.48366	-0.967895
2.68859	-0.399709		3.04802	-0.750603		1.81	-0.719131
2.60383	-0.555853		3.83908	-0.43034		2.06079	-0.617712
2.42813	-0.313688		2.82684	-0.156165		2.08215	-0.646917
2.34044	-0.64298		3.78964	-0.368081		1.78911	-1.05359
2.19379	-1.05107		4.01538	-0.542083		1.85662	-0.97428
2.21143	-0.710531		2.903	-0.730361		2.24934	-0.699081
2.19981	-1.02838		2.48855	-1.03358		2.14839	-0.754243
1.88325	-0.827154		4.49991	-0.189882		2.11558	-0.569549
1.91842	-0.769364		4.23027	0.594187		2.11517	-0.8119
2.73549	-0.484441		3.01168	-0.397407		2.22339	-0.689844
2.94434	-0.396257		2.80119	-0.639464		2.24849	-0.799373
2.47808	-0.579544		2.50801	-0.630306		1.63064	-0.611282
2.64339	-0.529487		3.18927	-0.193706		0.8776	-3.98598
2.71632	-0.217664		2.65233	-1.24662		0.905814	-3.36211
2.28127	-0.747433		3.86394	-0.889585		1.09648	-1.48877
2.36636	-0.624749		2.96341	-0.276021		1.37904	-1.21079
2.5253	-0.837028		3.1475	-0.780002		2.12406	-0.395897
2.86663	-0.432469		2.31099	-0.904367		2.03014	-1.63026
2.69335	-0.633017		2.56242	-0.8777		0.978945	-1.29891
2.20016	-0.716775		2.51251	-0.815043		0.675824	-1.85473
2.03205	-1.28393		2.57941	-0.970535		0.626929	-1.21726
2.55166	-0.711915		2.38244	-1.10464		0.482898	-1.8981
2.36792	-0.536582		2.0303	-1.17788		0.577812	-2.67493
2.56449	-0.905655		1.9517	-1.15589		0.673744	-1.6212
1.71535	-0.899965		1.08966	-1.36013		0.693692	-1.92471
0.579824	-2.38933		0.861196	-1.64998		0.84591	-1.83033
1.56882	-0.395993		0.864734	-1.98374		0.814531	-0.819211
2.56347	-0.760737		1.04827	-1.81621		0.750238	-2.15576
1.28609	0.404538		1.32401	-0.896733		0.576642	-2.24157
0.456056	-2.30502		1.50342	-1.06204		0.326785	-3.25617
1.85729	-1.51405		1.2799	-1.57004		0.447854	-0.3697
2.41537	-0.879231		1.28523	-1.66871		0.374954	-1.44753
0.466767	-3.92576		2.23693	-1.20593		0.391893	-3.50736
0.702954	-2.37924		4.38236	-1.4367		0.29634	-2.25906
0.840105	-2.36037		4.80442	0.397151		0.446223	-3.6078
0.958563	-2.226		4.80324	0.188635		0.376678	-1.01697
0.680683	-2.56477		4.96251	-0.480241		0.228445	-0.9897
0.825388	-2.114		4.94063	-0.507052		0.255068	-2.32419
0.925088	-2.79703		4.69489	0.16839		0.248032	-1.43022
1.03875	-1.45155		2.63856	-0.453171		0.259536	0.627831
0.99481	-1.93946		2.74732	-0.791536		0.353309	-0.591434
0.976155	-1.68884		2.93703	-0.633005		0.416756	-2.06443
1.0279	-2.0926		3.03435	-0.486592		0.677255	-3.54555
1.09915	-1.51457		3.02159	-0.42198		0.679825	-1.84498
1.05192	-1.09238		3.42264	-0.442348		0.684921	-2.64995
1.00161	-1.54984		3.88967	-0.226105		0.628106	-1.66508
1.01092	-1.55926		3.30718	-0.303583		0.618711	-1.60709
1.026	-1.26465		2.61229	-0.84567		0.697051	-1.12663
0.931656	-0.987734		2.51042	-1.16671		0.81202	-1.64627
1.05867	-1.45811		2.31232	-1.73023		1.01172	-1.53303
1.11155	-1.56069		2.34087	-1.32445		1.13234	-1.55856
1.06548	-1.61437		2.17871	-1.64907		1.36924	-0.98466
1.28356	-0.944708		1.85828	-1.86204		1.43931	-0.128182
1.68971	-0.761831		1.99242	-1.44098		1.43452	-0.869725
1.5144	-0.70883		2.04227	-1.42893		2.41181	-1.0855
1.37676	-0.68087		1.97047	-1.06461		3.26908	-0.0114869
1.54233	-0.336481		2.08273	-1.00389		3.64925	0.0476799
1.90399	-0.626968		2.13616	-1.05802		1.16222	-1.81112
1.3437	-1.23037		2.36371	-1.01023		0.29817	-1.14317
1.20002	-0.838365		2.05966	-2.06543		0.562069	-3.00746
1.10572	-0.451551		1.7573	-1.66992		0.797841	0.0662067
[truncated: 7,841 more rows]

## Sheet: S Figure 7a
S Figure 7a	S Figure 7a	X axis	LAI	m2/m2
		0.1	0.3	0.5	0.7	0.9	1.1	1.3	1.5	1.7	1.9	2.1	2.3	2.5	2.7	2.9	3.1	3.3	3.5	3.7	3.9	4.1	4.3	4.5	4.7	4.9	5.1	5.3	5.5	5.7	5.9
Y axis	269.5	nan	nan	nan	-0.992915	-1.17459	-0.859392	-0.531326	-0.373502	-0.287664	-0.430908	-0.412947	-0.466203	-0.454076	-0.0554572	-0.249982	-0.325335	-0.179215	-0.147019	-0.180185	-0.103824	-0.160305	0.013591	0.166806	-0.0676881	-0.07528	0.280272	nan	nan	nan	nan
Shortwave Radiation	268.5	nan	nan	-0.787779	-0.696322	-0.768987	-0.725206	-0.804323	-0.732361	-0.657331	-0.667147	-0.65906	-0.619945	-0.482592	-0.333159	-0.342709	-0.28347	-0.222119	-0.197681	-0.178842	-0.179401	-0.171504	-0.17625	-0.0730285	0.0597134	-0.0834987	-0.201228	-0.19607	nan	nan	nan
W/m2	267.5	nan	-1.5042	-0.933566	-1.09394	-0.645472	-0.61979	-0.805664	-0.640652	-0.650758	-0.612429	-0.620672	-0.631246	-0.628649	-0.487225	-0.390551	-0.420428	-0.325465	-0.295514	-0.238288	-0.184635	-0.0998364	-0.0261731	-0.128865	-0.0561975	-0.0925925	-0.242397	-0.182162	nan	nan	nan
	266.5	nan	nan	-0.491876	-0.885756	-1.08877	-0.590154	-0.763859	-0.769317	-0.610334	-0.707559	-0.77322	-0.733453	-0.700159	-0.571443	-0.501067	-0.394783	-0.380863	-0.330439	-0.4143	-0.159496	-0.107568	-0.0571203	0.0397457	0.0937288	-0.0450537	-0.257272	-0.2397	nan	nan	nan
	265.5	nan	-0.837774	-0.536056	-1.09203	-0.787314	-0.712272	-1.00671	-0.973766	-0.835806	-0.792986	-0.837974	-0.822993	-0.765664	-0.605568	-0.535088	-0.441221	-0.383781	-0.319301	-0.414804	-0.321372	-0.221978	-0.0321519	0.0335853	0.0816218	0.0140752	-0.172064	-0.0730204	nan	nan	nan
	264.5	nan	-1.77124	-1.5139	-1.03019	-0.938479	-1.00226	-1.07089	-1.11816	-1.07143	-0.83258	-0.77097	-0.795013	-0.747712	-0.674052	-0.550682	-0.406852	-0.379835	-0.419866	-0.346821	-0.357014	-0.321787	-0.121151	0.0923023	0.0891864	0.0216054	-0.186192	-0.186057	nan	nan	nan
	263.5	nan	-1.23259	-1.1744	-1.20183	-1.19914	-1.17768	-1.1192	-1.07589	-1.05812	-0.988777	-0.848993	-0.780062	-0.776268	-0.7035	-0.57908	-0.542797	-0.483332	-0.499668	-0.440752	-0.429241	-0.270238	-0.177744	-0.0239943	-0.00268663	0.0279808	-0.141914	-0.24917	nan	nan	nan
	262.5	nan	-1.57192	-1.30702	-1.37735	-1.23612	-1.36316	-1.11137	-0.978199	-0.911309	-0.935892	-0.960036	-0.837473	-0.768216	-0.687495	-0.50831	-0.5355	-0.460681	-0.476637	-0.458338	-0.455782	-0.399689	-0.191285	-0.0126318	-0.00890412	0.00316942	-0.0975871	-0.307806	nan	nan	nan
	261.5	nan	-1.08273	-1.16512	-1.14573	-1.39593	-1.2505	-1.05879	-1.11136	-1.01298	-0.993812	-0.95113	-0.778906	-0.723978	-0.697744	-0.594239	-0.5578	-0.513629	-0.476353	-0.494784	-0.478207	-0.376714	-0.125107	0.0256514	0.00135701	0.000952109	-0.0804036	-0.285265	nan	nan	nan
	260.5	nan	-1.35962	-1.21538	-1.4082	-1.59453	-1.3123	-1.18346	-1.06841	-0.994938	-1.08644	-1.02179	-0.88971	-0.785174	-0.746918	-0.662429	-0.603613	-0.549285	-0.500468	-0.468527	-0.427783	-0.382228	-0.152724	-0.110678	-0.0680367	-0.105061	-0.12454	-0.315244	nan	nan	nan
	259.5	nan	-2.10057	-1.51948	-1.35981	-1.56251	-1.33823	-1.28047	-1.11262	-1.06222	-1.06121	-1.00046	-0.861891	-0.838601	-0.773157	-0.670544	-0.637118	-0.546329	-0.44503	-0.48193	-0.371639	-0.358213	-0.228611	-0.14768	-0.170065	-0.240386	-0.271827	-0.397794	nan	nan	nan
	258.5	nan	-2.32055	-1.62538	-1.53473	-1.51145	-1.45067	-1.40573	-1.30256	-1.20926	-1.2237	-1.04999	-0.994856	-0.878551	-0.771159	-0.741125	-0.69917	-0.53656	-0.476087	-0.480948	-0.432555	-0.307763	-0.186922	-0.145406	-0.186596	-0.235555	-0.509217	-0.482996	nan	nan	nan
	257.5	nan	-2.13216	-1.66405	-1.76736	-1.90621	-1.97289	-1.59281	-1.3402	-1.27468	-1.26093	-1.15716	-1.01233	-0.942847	-0.798784	-0.703792	-0.647319	-0.545195	-0.475374	-0.344785	-0.329566	-0.226209	-0.154409	-0.148321	-0.143199	-0.174412	-0.217795	nan	nan	nan	nan
	256.5	nan	-2.09907	-1.84622	-2.37356	-2.50251	-2.14638	-1.62495	-1.44848	-1.31544	-1.2987	-1.20335	-1.09769	-0.95446	-0.875835	-0.69838	-0.591543	-0.581359	-0.500219	-0.38259	-0.401707	-0.150937	-0.00803018	-0.0611398	-0.127948	-0.136572	-0.524568	nan	nan	nan	nan
	255.5	nan	-1.92522	-2.15849	-2.32536	-2.38881	-2.0257	-1.64501	-1.45082	-1.41687	-1.36416	-1.30277	-1.08713	-0.964233	-0.897762	-0.627858	-0.547233	-0.47416	-0.406432	-0.379519	-0.348371	-0.18927	-0.0159946	-0.138946	-0.287886	-0.606337	nan	nan	nan	nan	nan
	254.5	nan	-1.54859	-2.03243	-2.1901	-2.14498	-1.81969	-1.53605	-1.48571	-1.44271	-1.45922	-1.30094	-1.10321	-0.892758	-0.738836	-0.65096	-0.477365	-0.47156	-0.521488	-0.422452	-0.484138	-0.383415	-0.249899	-0.376675	-0.575928	-0.421406	nan	nan	nan	nan	nan
	253.5	nan	-2.19252	-2.09488	-2.47337	-2.19732	-1.85141	-1.65171	-1.74909	-1.65581	-1.60021	-1.37507	-1.08224	-0.863716	-0.810828	-0.610918	-0.493341	-0.54409	-0.455373	-0.494115	-0.441319	-0.399231	-0.645346	nan	nan	nan	nan	nan	nan	nan	nan
	252.5	nan	-2.67305	-2.48182	-2.97343	-2.26137	-1.88817	-1.67702	-1.78625	-1.78596	-1.60388	-1.27179	-1.06905	-1.0304	-0.859029	-0.654351	-0.582389	-0.483363	-0.454228	-0.404474	-0.179749	nan	nan	nan	nan	nan	nan	nan	nan	nan	nan
	251.5	nan	-1.80911	-2.68831	-2.85251	-2.22916	-1.99988	-1.92251	-1.82957	-1.79169	-1.63555	-1.37559	-1.18593	-0.926298	-0.683122	-0.547411	-0.529887	-0.515255	-0.492608	-0.435057	nan	nan	nan	nan	nan	nan	nan	nan	nan	nan	nan
	250.5	-0.950375	-2.30869	-2.90047	-2.80592	-2.2227	-1.87684	-1.94097	-1.88898	-1.70408	-1.58598	-1.4929	-1.23881	-1.05754	-0.908106	-0.778428	-0.593012	-0.659223	-0.530246	nan	nan	nan	nan	nan	nan	nan	nan	nan	nan	nan	nan
	249.5	nan	-2.84334	-2.72788	-2.48308	-2.07615	-2.03416	-1.99623	-1.93666	-1.79906	-1.68045	-1.57228	-1.38734	-1.23665	-1.06199	-0.850421	-0.523304	-0.489912	nan	nan	nan	nan	nan	nan	nan	nan	nan	nan	nan	nan	nan
	248.5	nan	-2.90965	-3.03206	-2.51265	-2.00174	-1.98352	-1.94837	-1.89009	-2.02318	-1.92599	-1.80072	-1.59056	-1.28953	-0.924839	-0.890026	nan	nan	nan	nan	nan	nan	nan	nan	nan	nan	nan	nan	nan	nan	nan
	247.5	-2.81774	-2.9035	-2.72203	-2.31308	-2.12766	-2.18184	-2.18684	-2.03455	-2.11761	-2.12945	-2.07147	-1.50601	nan	nan	nan	nan	nan	nan	nan	nan	nan	nan	nan	nan	nan	nan	nan	nan	nan	nan
	246.5	-2.0411	-2.86628	-2.28047	-2.11878	-2.09228	-2.15259	-2.06383	-2.25338	-2.32756	-2.29592	-2.06567	nan	nan	nan	nan	nan	nan	nan	nan	nan	nan	nan	nan	nan	nan	nan	nan	nan	nan	nan
	245.5	-0.801258	-2.30695	-2.19964	-2.16562	-2.19256	-2.73773	-2.75537	-2.34189	-2.53912	-2.11151	-1.59979	nan	nan	nan	nan	nan	nan	nan	nan	nan	nan	nan	nan	nan	nan	nan	nan	nan	nan	nan
	244.5	-2.09895	-2.12115	-2.08491	-1.9555	-2.39196	-2.59151	-2.51994	-2.26176	-2.37875	-1.97903	nan	nan	nan	nan	nan	nan	nan	nan	nan	nan	nan	nan	nan	nan	nan	nan	nan	nan	nan	nan
	243.5	nan	-2.66548	-1.80377	-2.42918	-2.66347	-3.27082	-2.43922	nan	nan	nan	nan	nan	nan	nan	nan	nan	nan	nan	nan	nan	nan	nan	nan	nan	nan	nan	nan	nan	nan	nan
	242.5	nan	-2.94357	-1.73985	-2.32859	-2.54524	-2.5771	nan	nan	nan	nan	nan	nan	nan	nan	nan	nan	nan	nan	nan	nan	nan	nan	nan	nan	nan	nan	nan	nan	nan	nan
	241.5	nan	-4.19547	-1.96831	-3.247	-3.66662	-3.03143	nan	nan	nan	nan	nan	nan	nan	nan	nan	nan	nan	nan	nan	nan	nan	nan	nan	nan	nan	nan	nan	nan	nan	nan
	240.5	nan	-2.87673	-2.26528	-3.23046	nan	nan	nan	nan	nan	nan	nan	nan	nan	nan	nan	nan	nan	nan	nan	nan	nan	nan	nan	nan	nan	nan	nan	nan	nan	nan

## Sheet: S Figure 7b
S Figure 7b		X axis	LAI	m2/m2
		0.1	0.3	0.5	0.7	0.9	1.1	1.3	1.5	1.7	1.9	2.1	2.3	2.5	2.7	2.9	3.1	3.3	3.5	3.7	3.9	4.1	4.3	4.5	4.7	4.9	5.1	5.3	5.5	5.7	5.9
Y axis	269.5	nan	nan	nan	0.480528	0.296649	0.179141	-0.067986	-0.267353	-0.421806	-0.411	-0.352557	-0.329825	-0.21128	-0.227169	-0.0392111	-0.0581678	-0.0721417	-0.101165	-0.101339	-0.122073	-0.167701	-0.166613	-0.294617	-0.358703	-0.303276	-0.00480764	nan	nan	nan	nan
Shortwave Radiation	268.5	nan	nan	0.605754	0.454407	0.266354	0.309106	0.108239	-0.283048	-0.440357	-0.342438	-0.315287	-0.17781	0.0192217	-0.115673	-0.135232	-0.00517113	-0.00270096	-0.0593611	-0.0851297	-0.15254	-0.16233	-0.225233	-0.289636	-0.330239	-0.371731	-0.289789	-0.132122	nan	nan	nan
W/m2	267.5	nan	-0.124049	0.0291117	0.504248	0.620676	0.164997	-0.182107	-0.32446	-0.212923	-0.0712696	-0.0839668	-0.0163293	0.0337518	-0.00464772	-0.0305915	-0.0185097	-0.0198458	-0.0485946	-0.074023	-0.135591	-0.140883	-0.198842	-0.24387	-0.296835	-0.320323	-0.267479	-0.136168	nan	nan	nan
	266.5	nan	nan	0.847293	0.824903	0.170089	0.069504	-0.264133	-0.395377	-0.266438	-0.0600115	-0.0239366	0.138408	0.157759	0.0801925	-0.0430551	-0.0363359	-0.0177386	-0.103548	-0.139145	-0.109748	-0.0974338	-0.173458	-0.177121	-0.213217	-0.215142	-0.22486	-0.0614698	nan	nan	nan
	265.5	nan	1.15028	1.87607	1.1959	0.670771	0.0891984	-0.28986	-0.239317	-0.189224	-0.176092	-0.0850792	0.114414	0.137925	0.0561206	-0.0283962	-0.0260857	-0.0411128	-0.0860929	-0.124065	-0.16161	-0.137423	-0.150099	-0.163779	-0.168117	-0.165767	-0.14457	-0.0751239	nan	nan	nan
	264.5	nan	0.308416	1.77244	1.33797	0.551481	0.024781	0.020466	-0.0300216	-0.07491	-0.0757954	-0.0314232	0.0767633	0.0507164	0.00604746	-0.015386	-0.0391066	-0.0267942	-0.104564	-0.114992	-0.146798	-0.102796	-0.165017	-0.156688	-0.146116	-0.151253	-0.113149	-0.0482139	nan	nan	nan
	263.5	nan	2.38221	1.3974	0.63051	0.295482	0.159025	-0.099955	-0.149175	-0.0895207	-0.165344	-0.106521	-0.0522757	-0.0160311	-0.0367259	-0.0330434	-0.0675087	-0.0942324	-0.118975	-0.0630529	-0.0481319	-0.0907931	-0.0676951	-0.0873954	-0.0558684	-0.125941	-0.0749752	0.0158923	nan	nan	nan
	262.5	nan	2.13089	0.97437	1.04108	0.450441	0.0997124	-0.233068	-0.21875	-0.20438	-0.153571	-0.178594	-0.175759	-0.0794397	-0.0666045	-0.0340645	0.00353391	-0.0555322	-0.0540713	-0.0148927	-0.0441994	-0.0467227	-0.0863044	-0.133825	-0.0804334	-0.117329	-0.111766	-0.0626234	nan	nan	nan
	261.5	nan	1.85582	1.56219	0.952117	0.318747	-0.0194823	-0.2353	-0.0627379	-0.0414348	0.0100269	-0.0815454	-0.145391	-0.131336	-0.075003	-0.077693	-0.0284965	-0.0326342	-0.0630192	-0.0668923	-0.0660221	-0.127658	-0.132161	-0.129962	-0.159178	-0.195109	-0.177113	-0.138337	nan	nan	nan
	260.5	nan	1.39183	1.21389	0.706728	0.384948	0.143264	0.0718816	0.00507021	-0.101646	-0.0744495	-0.101826	-0.13915	-0.139758	-0.139341	-0.0551082	-0.0554985	-0.0123082	-0.0323389	-0.0644606	-0.0584727	-0.0803244	-0.153543	-0.206102	-0.213427	-0.172256	-0.141478	-0.136831	nan	nan	nan
	259.5	nan	1.59904	1.26833	0.821947	0.579187	0.356999	0.140304	0.0224568	-0.0987438	-0.122491	-0.0751847	-0.0661526	-0.0617354	-0.0536944	0.00645148	0.0267603	0.0374703	0.0142402	0.00347872	-0.00367106	-0.0976238	-0.1956	-0.220336	-0.23179	-0.174614	-0.208714	-0.258972	nan	nan	nan
	258.5	nan	1.64204	1.39035	0.952949	0.411379	0.267509	0.156169	0.0549901	-0.102241	-0.131817	-0.131079	-0.0840022	-0.0774437	-0.0499042	-0.0427826	-0.0240445	-0.03394	-0.0210189	-0.0658164	-0.0928427	-0.152871	-0.246169	-0.236222	-0.246472	-0.204938	-0.0983372	-0.28195	nan	nan	nan
	257.5	nan	2.8258	1.41901	0.931098	0.527273	0.101329	0.103999	-0.0470881	-0.144895	-0.123464	-0.123181	-0.109951	-0.0549571	-0.0654996	-0.0635587	-0.0346767	-0.0434501	-0.0587957	-0.086438	-0.142398	-0.159217	-0.205506	-0.239614	-0.233842	-0.223076	-0.269457	nan	nan	nan	nan
	256.5	nan	2.61476	1.372	0.91321	0.491545	0.212371	0.214993	0.0373747	-0.0447023	-0.0804199	-0.0855544	-0.0917137	-0.114594	-0.0762662	-0.0771774	-0.0817757	-0.00877163	-0.128295	-0.0582046	-0.115328	-0.224783	-0.214643	-0.305069	-0.255215	-0.286493	-0.104915	nan	nan	nan	nan
	255.5	nan	2.41124	1.36893	1.14869	0.771457	0.603725	0.138236	-0.0826505	-0.137568	-0.0982104	-0.0699473	-0.138189	-0.177088	-0.122043	-0.102375	-0.100748	-0.0587787	-0.0572754	-0.117874	-0.0724115	-0.135642	-0.301631	-0.211684	-0.0918276	-0.206351	nan	nan	nan	nan	nan
	254.5	nan	3.56044	1.99053	1.37637	1.08871	0.661349	0.172233	-0.0720825	-0.128996	-0.0831612	-0.100927	-0.103946	-0.126666	-0.0967298	-0.125434	-0.0734361	-0.0142636	-0.0346459	-0.226858	-0.149406	-0.0393014	-0.280642	-0.177072	-0.0622875	-0.148231	nan	nan	nan	nan	nan
	253.5	nan	2.92175	1.52718	1.10267	1.05217	0.510659	0.370757	0.137442	-0.0220808	-0.0830537	-0.0798107	-0.0554396	-0.0772768	-0.125893	-0.0996341	-0.063917	-0.0937418	-0.112143	-0.0981665	-0.132248	-0.12544	0.012237	nan	nan	nan	nan	nan	nan	nan	nan
	252.5	nan	2.98542	1.44473	1.27614	0.946173	0.522863	0.355441	0.14788	0.0557843	0.072932	0.022384	-0.0157286	-0.0754294	-0.10901	-0.12768	-0.0825095	-0.0685972	-0.070551	-0.0822728	0.0303296	nan	nan	nan	nan	nan	nan	nan	nan	nan	nan
	251.5	nan	2.94955	1.91342	1.87555	1.22225	0.593288	0.425559	0.192819	0.103312	0.124881	0.0706516	-0.0186027	-0.071841	-0.102671	-0.0669847	0.00450008	0.0167175	-0.0120011	0.00715487	nan	nan	nan	nan	nan	nan	nan	nan	nan	nan	nan
	250.5	5.79095	3.12793	2.26428	1.95357	1.15599	0.804928	0.456201	0.189051	0.196953	0.153987	0.0582742	0.0493042	-0.022185	-0.0293848	-0.0124648	-0.044766	-0.0390272	-0.0174972	nan	nan	nan	nan	nan	nan	nan	nan	nan	nan	nan	nan
	249.5	nan	2.44995	1.99862	1.65281	1.1775	0.826392	0.41121	0.15148	0.142302	0.100256	0.0688087	-0.0121363	-0.0391058	-0.0423122	-0.00627101	-0.00974766	-0.0129585	nan	nan	nan	nan	nan	nan	nan	nan	nan	nan	nan	nan	nan
	248.5	nan	3.05784	2.31061	1.65249	1.23724	0.722339	0.392877	0.173189	0.16519	0.090057	-0.0121283	-0.0412848	-0.0366292	0.0378607	0.0547422	nan	nan	nan	nan	nan	nan	nan	nan	nan	nan	nan	nan	nan	nan	nan
	247.5	2.28684	3.19408	2.28362	1.65156	1.43363	0.98214	0.543865	0.452091	0.329997	0.0917009	-0.105437	-0.132641	nan	nan	nan	nan	nan	nan	nan	nan	nan	nan	nan	nan	nan	nan	nan	nan	nan	nan
	246.5	4.30976	3.49249	2.00404	2.29333	1.71762	1.0636	0.638965	0.452689	0.258161	0.135208	0.11066	nan	nan	nan	nan	nan	nan	nan	nan	nan	nan	nan	nan	nan	nan	nan	nan	nan	nan	nan
	245.5	5.47913	3.12458	2.20069	2.60854	1.6489	0.956852	0.735368	0.315052	0.602363	0.0441794	-0.149998	nan	nan	nan	nan	nan	nan	nan	nan	nan	nan	nan	nan	nan	nan	nan	nan	nan	nan	nan
	244.5	4.90684	4.32602	2.90014	3.45688	1.93512	1.08963	0.731063	0.372273	0.208687	0.485123	nan	nan	nan	nan	nan	nan	nan	nan	nan	nan	nan	nan	nan	nan	nan	nan	nan	nan	nan	nan
	243.5	nan	3.92405	3.87633	3.93103	2.91112	1.79383	1.18503	nan	nan	nan	nan	nan	nan	nan	nan	nan	nan	nan	nan	nan	nan	nan	nan	nan	nan	nan	nan	nan	nan	nan
	242.5	nan	4.74893	5.51561	4.57358	2.4526	2.01182	nan	nan	nan	nan	nan	nan	nan	nan	nan	nan	nan	nan	nan	nan	nan	nan	nan	nan	nan	nan	nan	nan	nan	nan
	241.5	nan	4.62062	4.72667	2.10719	1.67431	1.49461	nan	nan	nan	nan	nan	nan	nan	nan	nan	nan	nan	nan	nan	nan	nan	nan	nan	nan	nan	nan	nan	nan	nan	nan
	240.5	nan	4.30029	4.13099	4.06018	nan	nan	nan	nan	nan	nan	nan	nan	nan	nan	nan	nan	nan	nan	nan	nan	nan	nan	nan	nan	nan	nan	nan	nan	nan	nan

## Sheet: S Figure 7c
S Figure 7c		X axis	LAI	m2/m2
		0.1	0.3	0.5	0.7	0.9	1.1	1.3	1.5	1.7	1.9	2.1	2.3	2.5	2.7	2.9	3.1	3.3	3.5	3.7	3.9	4.1	4.3	4.5	4.7	4.9	5.1	5.3	5.5	5.7	5.9
Y axis	269.5	nan	nan	nan	-1.94805	-1.85479	-1.04496	-0.595055	-0.34975	-0.0360168	-0.215833	-0.143128	-0.158065	-0.224595	-0.015701	-0.222824	-0.219474	-0.0417976	0.000554068	-0.138649	0.0973961	-0.117164	0.075306	0.465201	0.325584	0.215829	0.150545	nan	nan	nan	nan
Shortwave Radiation	268.5	nan	nan	-2.16576	-1.5933	-1.39214	-1.34129	-1.10842	-0.45868	-0.355879	-0.395643	-0.338241	-0.393606	-0.558924	-0.249331	-0.0655133	-0.23378	-0.201906	-0.109545	-0.095539	-0.0407218	-0.13716	-0.0375992	0.132156	0.375817	0.312443	0.104269	-0.40379	nan	nan	nan
W/m2	267.5	nan	-1.42436	-0.822988	-1.57099	-1.25906	-0.821695	-0.551065	-0.425623	-0.483635	-0.600772	-0.545861	-0.646377	-0.698481	-0.485483	-0.403268	-0.252964	-0.292709	-0.148176	-0.0303909	-0.0301936	0.0126069	0.0526667	0.0782953	0.272313	0.277713	0.0170433	-0.294508	nan	nan	nan
	266.5	nan	nan	-1.43573	-1.58184	-1.3792	-0.784666	-0.653965	-0.478016	-0.348587	-0.678441	-0.724769	-0.847564	-0.847716	-0.725963	-0.46699	-0.331292	-0.363914	-0.137156	-0.296073	-0.0116425	-0.0365904	0.0809055	0.124278	0.347639	0.184509	0.00199842	-0.412845	nan	nan	nan
	265.5	nan	-2.20259	-2.46332	-2.36045	-1.57903	-0.93957	-0.723503	-0.728915	-0.659099	-0.634413	-0.72103	-0.927743	-0.874654	-0.706483	-0.526623	-0.465202	-0.246989	-0.31411	-0.221095	-0.120718	-0.0847753	0.0612264	0.139073	0.279968	0.216206	0.0265194	-0.199481	nan	nan	nan
	264.5	nan	-1.97915	-3.03336	-2.30109	-1.48964	-1.03498	-1.1458	-1.14255	-0.966038	-0.741113	-0.734803	-0.818467	-0.72137	-0.645022	-0.579486	-0.425433	-0.270748	-0.283591	-0.308925	-0.257743	-0.145899	0.0753357	0.332727	0.281489	0.191156	0.0751107	-0.207593	nan	nan	nan
	263.5	nan	-3.71201	-2.40163	-1.88296	-1.45396	-1.32318	-1.02453	-0.838345	-0.939056	-0.783571	-0.794271	-0.717037	-0.631222	-0.610028	-0.480806	-0.446482	-0.399935	-0.336366	-0.356229	-0.289348	-0.010395	-0.062033	0.104749	0.128349	0.227375	0.054102	-0.257671	nan	nan	nan
	262.5	nan	-3.42237	-2.27929	-2.38892	-1.58464	-1.39388	-0.847672	-0.686615	-0.688944	-0.762287	-0.780512	-0.647898	-0.6074	-0.525851	-0.39866	-0.454668	-0.338028	-0.265024	-0.317318	-0.276015	-0.154599	-0.0337918	0.207205	0.0426487	0.218772	0.0576807	-0.170501	nan	nan	nan
	261.5	nan	-2.68999	-2.69463	-2.15281	-1.5777	-1.18796	-0.81531	-0.960797	-0.899963	-0.997966	-0.867081	-0.596648	-0.515639	-0.52159	-0.458497	-0.481326	-0.460099	-0.363187	-0.311227	-0.345622	-0.153156	-0.0300967	0.0761119	0.183802	0.289906	0.0969654	-0.113615	nan	nan	nan
	260.5	nan	-2.94666	-2.56774	-2.13164	-1.95734	-1.39285	-1.23688	-1.02681	-0.889267	-1.0209	-0.912229	-0.69238	-0.621475	-0.511058	-0.556878	-0.486204	-0.541344	-0.471192	-0.388643	-0.315641	-0.349658	0.00135765	0.0378337	0.129991	0.13404	0.00732845	-0.0787607	nan	nan	nan
	259.5	nan	-3.58739	-2.74426	-2.22936	-2.10937	-1.55927	-1.3202	-1.04341	-0.960402	-0.907189	-0.915682	-0.763632	-0.699359	-0.666515	-0.547265	-0.601819	-0.515897	-0.449017	-0.427759	-0.33887	-0.179816	0.0426397	0.0347804	0.0974217	-0.0314858	-0.051869	-0.191077	nan	nan	nan
	258.5	nan	-3.90523	-2.78843	-2.38766	-1.76305	-1.52016	-1.44092	-1.34829	-1.03494	-1.04472	-0.889731	-0.877542	-0.69639	-0.665702	-0.562026	-0.573403	-0.453488	-0.429285	-0.390378	-0.298624	-0.0790572	0.0602272	0.0991156	0.0768141	0.0272966	-0.326009	-0.293297	nan	nan	nan
	257.5	nan	-4.51607	-2.90101	-2.46622	-2.22839	-1.93926	-1.57335	-1.16228	-1.11964	-1.09095	-0.978963	-0.850455	-0.799501	-0.676007	-0.581992	-0.563143	-0.533014	-0.443133	-0.329527	-0.165033	-0.150174	0.0142217	0.0548482	0.0702257	0.0765257	0.0512215	nan	nan	nan	nan
	256.5	nan	-4.45574	-2.96364	-2.98977	-2.83971	-2.29931	-1.68956	-1.39866	-1.21107	-1.17523	-1.09077	-0.927583	-0.81054	-0.7282	-0.616774	-0.461177	-0.532578	-0.265645	-0.328601	-0.144884	0.126329	0.235051	0.174922	0.0975556	0.136155	-0.264215	nan	nan	nan	nan
	255.5	nan	-4.03	-3.28269	-3.23858	-2.93684	-2.38677	-1.73317	-1.27115	-1.18734	-1.1846	-1.17961	-0.931684	-0.762225	-0.728634	-0.518131	-0.421384	-0.351384	-0.379701	-0.19597	-0.259752	-0.0385525	0.467371	0.139447	-0.105684	-0.795931	nan	nan	nan	nan	nan
	254.5	nan	-4.39278	-3.75188	-3.28837	-3.09106	-2.39938	-1.70864	-1.29414	-1.20019	-1.31296	-1.19145	-0.98577	-0.785407	-0.67134	-0.623663	-0.38141	-0.384986	-0.467692	-0.127986	-0.249136	-0.341984	0.0208086	0.285602	-0.247549	-0.402276	nan	nan	nan	nan	nan
	253.5	nan	-4.59659	-2.99682	-3.24738	-2.97516	-2.27369	-1.95014	-1.82805	-1.52737	-1.43605	-1.24873	-1.07435	-0.786496	-0.78473	-0.544465	-0.484993	-0.381621	-0.233147	-0.140695	-0.290666	0.0119353	-0.582155	nan	nan	nan	nan	nan	nan	nan	nan
	252.5	nan	-5.00487	-3.55239	-3.92214	-3.00477	-2.34916	-1.98088	-1.90955	-1.84876	-1.62839	-1.30134	-1.06965	-0.94941	-0.810319	-0.596548	-0.527166	-0.402607	-0.40515	-0.323942	-0.231328	nan	nan	nan	nan	nan	nan	nan	nan	nan	nan
	251.5	nan	-4.18046	-4.22614	-4.33137	-3.20162	-2.50717	-2.35615	-2.02265	-1.84496	-1.74388	-1.34809	-1.0788	-0.895275	-0.647096	-0.453916	-0.549556	-0.673742	-0.546495	-0.329226	nan	nan	nan	nan	nan	nan	nan	nan	nan	nan	nan
	250.5	-6.59253	-5.14603	-4.93935	-4.32959	-3.10548	-2.81245	-2.47983	-2.03665	-1.91128	-1.72829	-1.50571	-1.22633	-1.02899	-0.789859	-0.771533	-0.485318	-0.690098	-0.476082	nan	nan	nan	nan	nan	nan	nan	nan	nan	nan	nan	nan
	249.5	nan	-4.86048	-4.39303	-3.87687	-3.22056	-2.95852	-2.40178	-2.01205	-1.90545	-1.72517	-1.63482	-1.41599	-1.14973	-0.933518	-0.862953	-0.745275	-0.6937	nan	nan	nan	nan	nan	nan	nan	nan	nan	nan	nan	nan	nan
	248.5	nan	-5.3643	-4.65445	-3.90205	-3.35498	-2.84501	-2.35105	-2.02597	-1.95903	-1.89967	-1.89205	-1.52153	-1.07565	-0.907191	-1.0101	nan	nan	nan	nan	nan	nan	nan	nan	nan	nan	nan	nan	nan	nan	nan
	247.5	-5.20554	-5.19528	-4.5339	-3.92189	-3.57937	-3.20741	-2.74138	-2.32281	-2.16178	-2.08531	-2.05445	-1.40084	nan	nan	nan	nan	nan	nan	nan	nan	nan	nan	nan	nan	nan	nan	nan	nan	nan	nan
	246.5	-6.0442	-5.94497	-4.07937	-4.52524	-3.92261	-3.1815	-2.62996	-2.54823	-2.27907	-2.22951	-1.92663	nan	nan	nan	nan	nan	nan	nan	nan	nan	nan	nan	nan	nan	nan	nan	nan	nan	nan	nan
	245.5	-5.82594	-5.25276	-4.38823	-4.88138	-3.93809	-3.45534	-3.19385	-2.47364	-2.78952	-1.87743	-1.69135	nan	nan	nan	nan	nan	nan	nan	nan	nan	nan	nan	nan	nan	nan	nan	nan	nan	nan	nan
	244.5	-6.66518	-6.24912	-4.98551	-5.41615	-4.49012	-3.36315	-3.28029	-2.5574	-2.43611	-2.36698	nan	nan	nan	nan	nan	nan	nan	nan	nan	nan	nan	nan	nan	nan	nan	nan	nan	nan	nan	nan
	243.5	nan	-6.34002	-5.49892	-6.19168	-5.56431	-4.38117	-3.15581	nan	nan	nan	nan	nan	nan	nan	nan	nan	nan	nan	nan	nan	nan	nan	nan	nan	nan	nan	nan	nan	nan	nan
	242.5	nan	-7.46519	-6.8229	-6.66912	-4.72383	-3.76601	nan	nan	nan	nan	nan	nan	nan	nan	nan	nan	nan	nan	nan	nan	nan	nan	nan	nan	nan	nan	nan	nan	nan	nan
	241.5	nan	-8.34582	-5.93737	-4.8498	-5.06289	-4.29776	nan	nan	nan	nan	nan	nan	nan	nan	nan	nan	nan	nan	nan	nan	nan	nan	nan	nan	nan	nan	nan	nan	nan	nan
	240.5	nan	-6.50422	-5.65671	-6.74195	nan	nan	nan	nan	nan	nan	nan	nan	nan	nan	nan	nan	nan	nan	nan	nan	nan	nan	nan	nan	nan	nan	nan	nan	nan	nan
